# Supplementary material for: ‘Pd20Sn13’ revisited: crystal structure of Pd6.69Sn4.31
Source: Acta Crystallogr E Crystallogr Commun. 2015 Jun 17;71(Pt 7):807–9. doi: 10.1107/S2056989015011366 (PMC4518917; doi:10.1107/S2056989015011366)
Supplement: Supplementary file 1 [file e-71-00807-sup1.cif]

##############################################################################
#                                                                            #
# This CIF contains the data in a paper accepted for publication in          #
# Acta Crystallographica Section E. It conforms to the requirements of       #
# Notes for Authors for Acta Crystallographica Section E, and has been       #
# peer reviewed under the auspices of the IUCr Commission on Journals.       #
#                                                                            #
# Full details of the Crystallographic Information File format               #
# are given in the paper "The Crystallographic Information File (CIF):       #
# a New Standard Archive File for Crystallography" by S. R. Hall, F. H.      #
# Allen and I. D. Brown [Acta Cryst. (1991), A47, 655-685].                  #
#                                                                            #
# The current version of the core CIF dictionary is obtainable from          #
# ftp://ftp.iucr.org/pub/cif_core.dic.                                       #
#                                                                            #
# Software is freely available for graphical display of the structure(s)     #
# in this CIF. For information consult the CIF software page                 #
# http://www.iucr.org/resources/cif/software.                                #
#                                                                            #
# This file may be used for bona fide research purposes within the           #
# scientific community so long as proper attribution is given to the journal # 
# article from which it was obtained.                                        #
#                                                                            #
##############################################################################
data_global
_audit_creation_method     'SHELXL-2014/7'
_journal_date_recd_electronic     2015-03-21
_journal_date_accepted     2015-06-10
_journal_name_full     'Acta Crystallographica, Section E'
_journal_year     2015
_journal_volume     71
_journal_issue      7
_journal_page_first     807
_journal_page_last     809
_journal_paper_category     GI
_journal_paper_doi     10.1107/S2056989015011366
_journal_coeditor_code     WM5142
_publ_contact_author_name     'F\"assler, Thomas F.'
_publ_contact_author_address
; Technische Universit\"at M\"unchen
  Department of Chemistry
  Lichtenbergstrasse 4
  85747 Garching
  Germany
;
_publ_contact_author_email     'thomas.faessler@lrz.tu-muenchen.de'
_publ_contact_author_fax     '+49 89 289-13186'
_publ_contact_author_phone     '+49 89 289-13131'
_publ_section_title
;
`Pd~20~Sn~13~' revisited: crystal structure of Pd~6.69~Sn~4.31~
;
_publ_section_title_footnote     .
loop_
    _publ_author_name
    _publ_author_footnote
    _publ_author_address
    'Klein, Wilhelm' ?
; Technische Universit\"at M\"unchen
  Department of Chemistry
  Lichtenbergstrasse 4
  85747 Garching
  Germany
;
    'Jin, Hanpeng' ?
; Technische Universit\"at M\"unchen
  Department of Chemistry
  Lichtenbergstrasse 4
  85747 Garching
  Germany
;
    'Hlukhyy, Viktor' ?
; Technische Universit\"at M\"unchen
  Department of Chemistry
  Lichtenbergstrasse 4
  85747 Garching
  Germany
;
    'F\"assler, Thomas F.' ?
; Technische Universit\"at M\"unchen
  Department of Chemistry
  Lichtenbergstrasse 4
  85747 Garching
  Germany
;
_publ_section_synopsis
;
The crystal structure of the title compound, previously reported as
`Pd~20~Sn~13~' on basis of powder X-ray data, was redetermined on basis of
single-crystal X-ray data, resulting in a model with higher precision and
accuracy.
;
data_I
_audit_creation_method     'SHELXL-2014/7'
_chemical_name_systematic
;
Heptapalladium tetratin
;
_chemical_name_common     ?
_chemical_formula_moiety     ?
_chemical_formula_sum     'Pd6.69 Sn4.31'
_chemical_formula_iupac     'Pd6.69 Sn4.31 '
_chemical_formula_weight     1223.37
_chemical_melting_point     ?
_shelx_space_group_comment
;
The symmetry employed for this shelxl refinement is uniquely defined
by the following loop, which should always be used as a source of
symmetry information in preference to the above space-group names.
They are only intended as comments.
;
_space_group_crystal_system     trigonal
_space_group_name_H-M_alt     'P 32 2 1'
_space_group_name_Hall     'P 32 2"'
loop_
    _space_group_symop_operation_xyz
    'x, y, z'
    '-y, x-y, z+2/3'
    '-x+y, -x, z+1/3'
    'y, x, -z'
    'x-y, -y, -z+1/3'
    '-x, -x+y, -z+2/3'
_cell_length_a     8.77574(17)
_cell_length_b     8.77574(17)
_cell_length_c     16.9004(4)
_cell_angle_alpha     90
_cell_angle_beta     90
_cell_angle_gamma     120
_cell_volume     1127.18(5)
_cell_formula_units_Z     6
_cell_measurement_reflns_used     8247
_cell_measurement_theta_min     2.9306
_cell_measurement_theta_max     32.7009
_cell_measurement_temperature     150(2)
_exptl_crystal_description     fragment
_exptl_crystal_colour     black
_exptl_crystal_size_max     0.16
_exptl_crystal_size_mid     0.1
_exptl_crystal_size_min     0.08
_exptl_crystal_density_diffrn     10.813
_exptl_crystal_density_meas     ?
_exptl_crystal_density_method     'not measured'
_exptl_crystal_F_000     3139
_exptl_absorpt_coefficient_mu     29.544
_exptl_absorpt_correction_type     multi-scan
_exptl_absorpt_process_details
;
(<i>CrysAlis RED</i>; Oxford Diffraction, 2009)
;
_shelx_estimated_absorpt_T_min     ?
_shelx_estimated_absorpt_T_max     ?
_exptl_absorpt_correction_T_min     0.40796
_exptl_absorpt_correction_T_max     1.00000
_diffrn_ambient_temperature     150(2)
_diffrn_radiation_type     MoK\a
_diffrn_radiation_wavelength     0.71073
_diffrn_radiation_source     'Enhance (Mo) X-ray Source'
_diffrn_radiation_monochromator     graphite
_diffrn_measurement_device_type     'Oxford Xcalibur 3'
_diffrn_measurement_method     '\w and \p scans'
_diffrn_detector_area_resol_mean     16.0238
_diffrn_reflns_number     20534
_diffrn_reflns_av_R_equivalents     0.0414
_diffrn_reflns_theta_min     2.939
_diffrn_reflns_theta_max     32.778
_diffrn_reflns_theta_full     25.242
_diffrn_measured_fraction_theta_max     0.971
_diffrn_measured_fraction_theta_full     0.999
_diffrn_reflns_limit_h_min     -13
_diffrn_reflns_limit_h_max     8
_diffrn_reflns_limit_k_min     -12
_diffrn_reflns_limit_k_max     12
_diffrn_reflns_limit_l_min     -25
_diffrn_reflns_limit_l_max     25
_refine_special_details     ?
_reflns_number_total     2682
_reflns_number_gt     2001
_reflns_threshold_expression     I>2\s(I)
_refine_ls_structure_factor_coef     Fsqd
_refine_ls_matrix_type     full
_refine_ls_R_factor_all     0.0443
_refine_ls_R_factor_gt     0.0276
_refine_ls_wR_factor_gt     0.0714
_refine_ls_wR_factor_ref     0.0758
_refine_ls_goodness_of_fit_ref     1.083
_refine_ls_restrained_S_all     1.083
_refine_ls_number_reflns     2682
_refine_ls_number_parameters     104
_refine_ls_number_restraints     0
_refine_ls_hydrogen_treatment     undef
_refine_ls_weighting_scheme     calc
_refine_ls_weighting_details
              'w=1/[\s^2^(Fo^2^)+(0.0364P)^2^+1.0040P] where P=(Fo^2^+2Fc^2^)/3'
_atom_sites_solution_hydrogens     .
_atom_sites_solution_primary     ?
_atom_sites_solution_secondary     ?
_refine_ls_shift/su_max     0.000
_refine_ls_shift/su_mean     0.000
_refine_diff_density_max     2.656
_refine_diff_density_min     -2.524
_refine_ls_extinction_method
;
SHELXL2014 (Sheldrick, 2015)
;
_refine_ls_extinction_coef     0.00066(4)
_refine_ls_extinction_expression
                                  'Fc^*^=kFc[1+0.001xFc^2^\l^3^/sin(2\q)]^-1/4^'
_refine_ls_abs_structure_details
;
Flack <i>x</i> determined using 715 quotients [(I+)-(I-)]/[(I+)+(I-)]
(Parsons <i>et al.</i>, 2013)
;
_refine_ls_abs_structure_Flack     -0.2(2)
loop_
    _atom_type_symbol
    _atom_type_description
    _atom_type_scat_dispersion_real
    _atom_type_scat_dispersion_imag
    _atom_type_scat_source
    'Pd' 'Pd' -0.9988 1.0072
                         'International Tables Vol C Tables 4.2.6.8 and 6.1.1.4'
    'Sn' 'Sn' -0.6537 1.4246
                         'International Tables Vol C Tables 4.2.6.8 and 6.1.1.4'
_computing_data_collection
;
CrysAlis CCD (Oxford Diffraction, 2009)
;
_computing_cell_refinement
;
CrysAlis RED (Oxford Diffraction, 2009)
;
_computing_data_reduction
;
CrysAlis RED (Oxford Diffraction, 2009)
;
_computing_structure_solution
;
SHELXS97 (Sheldrick, 2008)
;
_computing_structure_refinement
;
SHELXL2014 (Sheldrick, 2015)
;
_computing_molecular_graphics
;
DIAMOND (Brandenburg, 2012)
;
_computing_publication_material
;
SHELXL2014 (Sheldrick, 2015)
;
loop_
    _atom_site_type_symbol
    _atom_site_label
    _atom_site_fract_x
    _atom_site_fract_y
    _atom_site_fract_z
    _atom_site_U_iso_or_equiv
    _atom_site_adp_type
    _atom_site_calc_flag
    _atom_site_occupancy
    _atom_site_disorder_assembly
    _atom_site_disorder_group
    Pd Pd1 -0.0002(5) 0.0000 0.1667 0.0083(2) Uani d 1 . .
    Pd Pd2 0.4990(2) 0.0000 0.1667 0.00772(19) Uani d 1 . .
    Pd Pd3 -0.0010(5) -0.0010(5) 0.0000 0.0100(2) Uani d 1 . .
    Pd Pd4 0.5041(2) 0.5072(3) 0.16345(4) 0.01021(19) Uani d 1 . .
    Pd Pd5 0.4963(2) -0.0035(5) -0.00092(4) 0.00921(17) Uani d 1 . .
    Pd Pd6 0.6556(3) 0.3385(3) 0.07906(6) 0.0124(2) Uani d 1 . .
    Pd Pd7 0.6590(3) 0.82039(16) 0.07559(5) 0.00882(17) Uani d 1 . .
    Pd Pd8 0.18110(16) 0.3394(3) 0.08142(5) 0.00947(16) Uani d 1 . .
    Pd Pd9 0.4997(2) 0.4997(2) 0.0000 0.0071(3) Uani d 0.37(4) . .
    Sn Sn1 0.4997(2) 0.4997(2) 0.0000 0.0071(3) Uani d 0.63(4) . .
    Sn Sn2 0.3048(2) 0.11037(11) 0.08285(5) 0.00898(19) Uani d 1 . .
    Sn Sn3 0.3030(3) 0.6900(3) 0.08831(5) 0.0083(2) Uani d 1 . .
    Sn Sn4 0.83212(15) 0.16829(14) 0.08857(4) 0.00861(14) Uani d 1 . .
    Sn Sn5 0.88531(10) 0.6896(2) 0.08862(5) 0.0084(2) Uani d 1 . .
loop_
    _atom_site_aniso_label
    _atom_site_aniso_U_11
    _atom_site_aniso_U_22
    _atom_site_aniso_U_33
    _atom_site_aniso_U_12
    _atom_site_aniso_U_13
    _atom_site_aniso_U_23
    Pd1 0.0096(8) 0.0087(14) 0.0063(5) 0.0044(7) 0.0006(5) 0.0012(11)
    Pd2 0.0096(7) 0.0076(14) 0.0052(4) 0.0038(7) -0.0002(5) -0.0003(10)
    Pd3 0.0104(7) 0.0104(7) 0.0062(5) 0.0028(13) 0.0005(6) -0.0005(6)
    Pd4 0.0100(8) 0.0122(6) 0.0072(3) 0.0046(8) 0.0002(6) 0.0011(4)
    Pd5 0.0143(8) 0.0093(7) 0.0060(3) 0.0074(5) -0.0004(5) -0.0002(6)
    Pd6 0.0116(8) 0.0116(8) 0.0137(4) 0.0056(5) 0.0001(6) 0.0005(6)
    Pd7 0.0087(7) 0.0089(5) 0.0096(3) 0.0049(6) 0.0004(6) 0.0007(4)
    Pd8 0.0091(5) 0.0101(7) 0.0099(3) 0.0053(6) -0.0008(4) 0.0005(6)
    Pd9 0.0070(6) 0.0070(6) 0.0060(4) 0.0026(11) -0.0003(5) 0.0003(5)
    Sn1 0.0070(6) 0.0070(6) 0.0060(4) 0.0026(11) -0.0003(5) 0.0003(5)
    Sn2 0.0081(7) 0.0138(4) 0.0076(3) 0.0074(7) 0.0014(5) 0.0019(3)
    Sn3 0.0080(7) 0.0069(7) 0.0070(4) 0.0015(3) 0.0001(5) -0.0004(5)
    Sn4 0.0079(4) 0.0072(4) 0.0081(3) 0.0018(4) 0.0002(3) -0.0001(3)
    Sn5 0.0123(4) 0.0089(7) 0.0065(3) 0.0070(7) -0.0009(2) -0.0008(5)
_geom_special_details
;
All e.s.d.'s (except the e.s.d. in the dihedral angle between two l.s. planes)
are estimated using the full covariance matrix. The cell e.s.d.'s are taken
into account individually in the estimation of e.s.d.'s in distances, angles
and torsion angles; correlations between e.s.d.'s in cell parameters are only
used when they are defined by crystal symmetry. An approximate (isotropic)
treatment of cell e.s.d.'s is used for estimating e.s.d.'s involving l.s.
planes.
;
loop_
    _geom_bond_atom_site_label_1
    _geom_bond_atom_site_label_2
    _geom_bond_site_symmetry_2
    _geom_bond_distance
    _geom_bond_publ_flag
    Pd1 Sn5 1_445 2.7259(18) ?
    Pd1 Sn5 5_565 2.7259(18) ?
    Pd1 Sn2 5 2.741(4) ?
    Pd1 Sn2 . 2.741(4) ?
    Pd1 Pd3 . 2.81675(6) ?
    Pd1 Pd3 3 2.81679(6) ?
    Pd1 Sn4 5_455 2.875(3) ?
    Pd1 Sn4 1_455 2.875(3) ?
    Pd1 Pd8 . 2.9563(18) ?
    Pd1 Pd8 5 2.9563(18) ?
    Pd1 Pd7 5_565 3.015(4) ?
    Pd1 Pd7 1_445 3.015(4) ?
    Pd2 Sn3 1_545 2.7264(19) ?
    Pd2 Sn3 5_665 2.7264(19) ?
    Pd2 Sn2 5 2.738(2) ?
    Pd2 Sn2 . 2.738(2) ?
    Pd2 Pd5 . 2.8325(7) ?
    Pd2 Pd5 5 2.8325(7) ?
    Pd2 Sn4 5 2.8554(19) ?
    Pd2 Sn4 . 2.8554(19) ?
    Pd2 Pd6 . 2.9705(19) ?
    Pd2 Pd6 5 2.9705(19) ?
    Pd2 Pd7 1_545 3.006(2) ?
    Pd2 Pd7 5_665 3.006(2) ?
    Pd3 Sn2 . 2.738(3) ?
    Pd3 Sn2 4 2.738(3) ?
    Pd3 Sn5 4_445 2.811(3) ?
    Pd3 Sn5 1_445 2.811(3) ?
    Pd3 Pd1 2_554 2.81671(6) ?
    Pd3 Pd7 4_445 2.884(4) ?
    Pd3 Pd7 1_445 2.884(4) ?
    Pd3 Pd8 4 2.932(4) ?
    Pd3 Pd8 . 2.932(4) ?
    Pd3 Sn4 1_455 2.9611(11) ?
    Pd3 Sn4 4_545 2.9611(11) ?
    Pd4 Sn3 5_665 2.732(4) ?
    Pd4 Sn5 5_565 2.742(2) ?
    Pd4 Pd9 . 2.7629(7) ?
    Pd4 Pd7 . 2.805(3) ?
    Pd4 Pd8 . 2.820(2) ?
    Pd4 Pd6 . 2.821(3) ?
    Pd4 Sn4 5_565 2.823(2) ?
    Pd4 Pd5 3_665 2.8558(9) ?
    Pd4 Pd8 5_665 2.973(2) ?
    Pd4 Pd6 5_565 3.017(4) ?
    Pd4 Sn5 . 3.1621(19) ?
    Pd5 Sn2 . 2.740(3) ?
    Pd5 Sn5 4_545 2.772(3) ?
    Pd5 Sn3 4 2.781(4) ?
    Pd5 Sn3 1_545 2.797(4) ?
    Pd5 Pd4 2_654 2.8557(9) ?
    Pd5 Pd7 1_545 2.882(3) ?
    Pd5 Sn4 4_545 2.900(2) ?
    Pd5 Pd6 4_545 2.910(4) ?
    Pd5 Pd6 . 2.932(4) ?
    Pd5 Pd8 4 2.933(3) ?
    Pd5 Sn4 . 2.967(2) ?
    Pd6 Sn4 . 2.6407(19) ?
    Pd6 Sn2 . 2.707(2) ?
    Pd6 Sn5 . 2.715(2) ?
    Pd6 Pd9 . 2.7553(13) ?
    Pd6 Sn3 5_665 2.8242(13) ?
    Pd6 Sn3 4 2.8782(13) ?
    Pd6 Pd5 4_655 2.910(4) ?
    Pd6 Pd4 5_665 3.017(4) ?
    Pd7 Sn4 1_565 2.6532(16) ?
    Pd7 Sn3 . 2.746(3) ?
    Pd7 Pd9 . 2.7515(19) ?
    Pd7 Sn5 . 2.755(2) ?
    Pd7 Sn5 4 2.8188(11) ?
    Pd7 Sn4 5_565 2.8603(9) ?
    Pd7 Pd5 1_565 2.882(3) ?
    Pd7 Pd3 1_665 2.884(4) ?
    Pd7 Pd2 1_565 3.006(2) ?
    Pd7 Pd1 1_665 3.014(4) ?
    Pd8 Sn4 1_455 2.6552(18) ?
    Pd8 Sn3 . 2.708(3) ?
    Pd8 Sn2 . 2.720(2) ?
    Pd8 Sn5 5_565 2.7802(11) ?
    Pd8 Pd9 . 2.7853(18) ?
    Pd8 Sn2 4 2.8279(11) ?
    Pd8 Pd5 4 2.933(3) ?
    Pd8 Pd4 5_565 2.973(2) ?
    Pd9 Pd7 4 2.7515(19) ?
    Pd9 Pd6 4 2.7553(13) ?
    Pd9 Pd4 4 2.7630(7) ?
    Pd9 Pd8 4 2.7853(18) ?
    Pd9 Sn2 . 3.2738(16) ?
    Pd9 Sn2 4 3.2738(16) ?
    Sn2 Pd8 4 2.8279(11) ?
    Sn2 Sn2 5 3.2924(15) ?
    Sn3 Pd2 1_565 2.7263(19) ?
    Sn3 Pd4 5_565 2.732(4) ?
    Sn3 Pd5 4 2.781(4) ?
    Sn3 Pd5 1_565 2.797(4) ?
    Sn3 Pd6 5_565 2.8242(13) ?
    Sn3 Pd6 4 2.8783(13) ?
    Sn4 Pd7 1_545 2.6531(16) ?
    Sn4 Pd8 1_655 2.6552(18) ?
    Sn4 Pd4 5_665 2.823(2) ?
    Sn4 Pd7 5_665 2.8604(9) ?
    Sn4 Pd1 1_655 2.875(3) ?
    Sn4 Pd5 4_655 2.900(2) ?
    Sn4 Pd3 1_655 2.9611(11) ?
    Sn5 Pd1 1_665 2.7258(18) ?
    Sn5 Pd4 5_665 2.742(2) ?
    Sn5 Pd5 4_655 2.772(3) ?
    Sn5 Pd8 5_665 2.7803(11) ?
    Sn5 Pd3 1_665 2.811(3) ?
    Sn5 Pd7 4 2.8188(11) ?
loop_
    _geom_angle_atom_site_label_1
    _geom_angle_atom_site_label_2
    _geom_angle_atom_site_label_3
    _geom_angle_site_symmetry_1
    _geom_angle_site_symmetry_3
    _geom_angle
    _geom_angle_publ_flag
    Sn5 Pd1 Sn5 1_445 5_565 164.96(17) ?
    Sn5 Pd1 Sn2 1_445 5 83.14(7) ?
    Sn5 Pd1 Sn2 5_565 5 84.84(8) ?
    Sn5 Pd1 Sn2 1_445 . 84.84(8) ?
    Sn5 Pd1 Sn2 5_565 . 83.14(7) ?
    Sn2 Pd1 Sn2 5 . 73.82(12) ?
    Sn5 Pd1 Pd3 1_445 . 60.92(7) ?
    Sn5 Pd1 Pd3 5_565 . 119.10(9) ?
    Sn2 Pd1 Pd3 5 . 121.12(13) ?
    Sn2 Pd1 Pd3 . . 59.00(9) ?
    Sn5 Pd1 Pd3 1_445 3 119.10(9) ?
    Sn5 Pd1 Pd3 5_565 3 60.91(7) ?
    Sn2 Pd1 Pd3 5 3 59.00(9) ?
    Sn2 Pd1 Pd3 . 3 121.11(13) ?
    Pd3 Pd1 Pd3 . 3 179.9(2) ?
    Sn5 Pd1 Sn4 1_445 5_455 86.43(6) ?
    Sn5 Pd1 Sn4 5_565 5_455 105.28(8) ?
    Sn2 Pd1 Sn4 5 5_455 103.97(3) ?
    Sn2 Pd1 Sn4 . 5_455 171.20(4) ?
    Pd3 Pd1 Sn4 . 5_455 117.20(15) ?
    Pd3 Pd1 Sn4 3 5_455 62.69(4) ?
    Sn5 Pd1 Sn4 1_445 1_455 105.27(8) ?
    Sn5 Pd1 Sn4 5_565 1_455 86.43(6) ?
    Sn2 Pd1 Sn4 5 1_455 171.20(4) ?
    Sn2 Pd1 Sn4 . 1_455 103.97(3) ?
    Pd3 Pd1 Sn4 . 1_455 62.69(4) ?
    Pd3 Pd1 Sn4 3 1_455 117.20(15) ?
    Sn4 Pd1 Sn4 5_455 1_455 79.49(11) ?
    Sn5 Pd1 Pd8 1_445 . 120.98(4) ?
    Sn5 Pd1 Pd8 5_565 . 58.42(3) ?
    Sn2 Pd1 Pd8 5 . 119.43(12) ?
    Sn2 Pd1 Pd8 . . 56.89(5) ?
    Pd3 Pd1 Pd8 . . 60.99(8) ?
    Pd3 Pd1 Pd8 3 . 119.01(8) ?
    Sn4 Pd1 Pd8 5_455 . 129.67(13) ?
    Sn4 Pd1 Pd8 1_455 . 54.16(4) ?
    Sn5 Pd1 Pd8 1_445 5 58.42(3) ?
    Sn5 Pd1 Pd8 5_565 5 120.98(4) ?
    Sn2 Pd1 Pd8 5 5 56.89(5) ?
    Sn2 Pd1 Pd8 . 5 119.43(12) ?
    Pd3 Pd1 Pd8 . 5 119.01(8) ?
    Pd3 Pd1 Pd8 3 5 60.99(8) ?
    Sn4 Pd1 Pd8 5_455 5 54.15(4) ?
    Sn4 Pd1 Pd8 1_455 5 129.67(13) ?
    Pd8 Pd1 Pd8 . 5 176.07(17) ?
    Sn5 Pd1 Pd7 1_445 5_565 137.27(13) ?
    Sn5 Pd1 Pd7 5_565 5_565 57.09(5) ?
    Sn2 Pd1 Pd7 5 5_565 117.33(4) ?
    Sn2 Pd1 Pd7 . 5_565 135.21(3) ?
    Pd3 Pd1 Pd7 . 5_565 120.73(11) ?
    Pd3 Pd1 Pd7 3 5_565 59.16(10) ?
    Sn4 Pd1 Pd7 5_455 5_565 53.49(7) ?
    Sn4 Pd1 Pd7 1_455 5_565 58.06(7) ?
    Pd8 Pd1 Pd7 . 5_565 83.04(6) ?
    Pd8 Pd1 Pd7 5 5_565 99.87(7) ?
    Sn5 Pd1 Pd7 1_445 1_445 57.09(5) ?
    Sn5 Pd1 Pd7 5_565 1_445 137.27(13) ?
    Sn2 Pd1 Pd7 5 1_445 135.21(3) ?
    Sn2 Pd1 Pd7 . 1_445 117.33(4) ?
    Pd3 Pd1 Pd7 . 1_445 59.16(10) ?
    Pd3 Pd1 Pd7 3 1_445 120.73(11) ?
    Sn4 Pd1 Pd7 5_455 1_445 58.06(7) ?
    Sn4 Pd1 Pd7 1_455 1_445 53.49(7) ?
    Pd8 Pd1 Pd7 . 1_445 99.87(7) ?
    Pd8 Pd1 Pd7 5 1_445 83.04(6) ?
    Pd7 Pd1 Pd7 5_565 1_445 86.07(12) ?
    Sn3 Pd2 Sn3 1_545 5_665 164.85(10) ?
    Sn3 Pd2 Sn2 1_545 5 83.18(5) ?
    Sn3 Pd2 Sn2 5_665 5 84.72(4) ?
    Sn3 Pd2 Sn2 1_545 . 84.73(4) ?
    Sn3 Pd2 Sn2 5_665 . 83.18(5) ?
    Sn2 Pd2 Sn2 5 . 73.91(8) ?
    Sn3 Pd2 Pd5 1_545 . 60.38(8) ?
    Sn3 Pd2 Pd5 5_665 . 119.57(8) ?
    Sn2 Pd2 Pd5 5 . 120.80(8) ?
    Sn2 Pd2 Pd5 . . 58.89(6) ?
    Sn3 Pd2 Pd5 1_545 5 119.57(8) ?
    Sn3 Pd2 Pd5 5_665 5 60.38(8) ?
    Sn2 Pd2 Pd5 5 5 58.89(6) ?
    Sn2 Pd2 Pd5 . 5 120.80(8) ?
    Pd5 Pd2 Pd5 . 5 179.68(12) ?
    Sn3 Pd2 Sn4 1_545 5 86.47(4) ?
    Sn3 Pd2 Sn4 5_665 5 105.28(5) ?
    Sn2 Pd2 Sn4 5 5 103.61(3) ?
    Sn2 Pd2 Sn4 . 5 171.07(3) ?
    Pd5 Pd2 Sn4 . 5 117.39(9) ?
    Pd5 Pd2 Sn4 5 5 62.89(5) ?
    Sn3 Pd2 Sn4 1_545 . 105.27(5) ?
    Sn3 Pd2 Sn4 5_665 . 86.47(4) ?
    Sn2 Pd2 Sn4 5 . 171.07(3) ?
    Sn2 Pd2 Sn4 . . 103.61(3) ?
    Pd5 Pd2 Sn4 . . 62.89(5) ?
    Pd5 Pd2 Sn4 5 . 117.39(9) ?
    Sn4 Pd2 Sn4 5 . 80.13(7) ?
    Sn3 Pd2 Pd6 1_545 . 120.09(4) ?
    Sn3 Pd2 Pd6 5_665 . 59.25(4) ?
    Sn2 Pd2 Pd6 5 . 119.55(7) ?
    Sn2 Pd2 Pd6 . . 56.43(4) ?
    Pd5 Pd2 Pd6 . . 60.64(8) ?
    Pd5 Pd2 Pd6 5 . 119.35(8) ?
    Sn4 Pd2 Pd6 5 . 130.31(7) ?
    Sn4 Pd2 Pd6 . . 53.86(4) ?
    Sn3 Pd2 Pd6 1_545 5 59.25(4) ?
    Sn3 Pd2 Pd6 5_665 5 120.09(4) ?
    Sn2 Pd2 Pd6 5 5 56.43(4) ?
    Sn2 Pd2 Pd6 . 5 119.56(7) ?
    Pd5 Pd2 Pd6 . 5 119.34(8) ?
    Pd5 Pd2 Pd6 5 5 60.64(8) ?
    Sn4 Pd2 Pd6 5 5 53.86(4) ?
    Sn4 Pd2 Pd6 . 5 130.31(7) ?
    Pd6 Pd2 Pd6 . 5 175.71(10) ?
    Sn3 Pd2 Pd7 1_545 1_545 56.98(4) ?
    Sn3 Pd2 Pd7 5_665 1_545 137.49(8) ?
    Sn2 Pd2 Pd7 5 1_545 135.11(4) ?
    Sn2 Pd2 Pd7 . 1_545 117.19(3) ?
    Pd5 Pd2 Pd7 . 1_545 59.06(6) ?
    Pd5 Pd2 Pd7 5 1_545 121.22(7) ?
    Sn4 Pd2 Pd7 5 1_545 58.34(4) ?
    Sn4 Pd2 Pd7 . 1_545 53.75(5) ?
    Pd6 Pd2 Pd7 . 1_545 99.52(4) ?
    Pd6 Pd2 Pd7 5 1_545 83.64(5) ?
    Sn3 Pd2 Pd7 1_545 5_665 137.49(8) ?
    Sn3 Pd2 Pd7 5_665 5_665 56.98(4) ?
    Sn2 Pd2 Pd7 5 5_665 117.19(3) ?
    Sn2 Pd2 Pd7 . 5_665 135.11(4) ?
    Pd5 Pd2 Pd7 . 5_665 121.22(7) ?
    Pd5 Pd2 Pd7 5 5_665 59.06(6) ?
    Sn4 Pd2 Pd7 5 5_665 53.75(5) ?
    Sn4 Pd2 Pd7 . 5_665 58.35(4) ?
    Pd6 Pd2 Pd7 . 5_665 83.64(5) ?
    Pd6 Pd2 Pd7 5 5_665 99.52(4) ?
    Pd7 Pd2 Pd7 1_545 5_665 86.36(9) ?
    Sn2 Pd3 Sn2 . 4 96.07(14) ?
    Sn2 Pd3 Sn5 . 4_445 178.55(7) ?
    Sn2 Pd3 Sn5 4 4_445 83.31(2) ?
    Sn2 Pd3 Sn5 . 1_445 83.31(2) ?
    Sn2 Pd3 Sn5 4 1_445 178.55(7) ?
    Sn5 Pd3 Sn5 4_445 1_445 97.34(13) ?
    Sn2 Pd3 Pd1 . 2_554 120.62(10) ?
    Sn2 Pd3 Pd1 4 2_554 59.12(10) ?
    Sn5 Pd3 Pd1 4_445 2_554 57.95(4) ?
    Sn5 Pd3 Pd1 1_445 2_554 122.31(15) ?
    Sn2 Pd3 Pd1 . . 59.12(10) ?
    Sn2 Pd3 Pd1 4 . 120.62(10) ?
    Sn5 Pd3 Pd1 4_445 . 122.32(15) ?
    Sn5 Pd3 Pd1 1_445 . 57.95(4) ?
    Pd1 Pd3 Pd1 2_554 . 179.7(2) ?
    Sn2 Pd3 Pd7 . 4_445 121.64(4) ?
    Sn2 Pd3 Pd7 4 4_445 122.05(4) ?
    Sn5 Pd3 Pd7 4_445 4_445 57.85(8) ?
    Sn5 Pd3 Pd7 1_445 4_445 59.33(8) ?
    Pd1 Pd3 Pd7 2_554 4_445 63.84(10) ?
    Pd1 Pd3 Pd7 . 4_445 116.45(11) ?
    Sn2 Pd3 Pd7 . 1_445 122.05(4) ?
    Sn2 Pd3 Pd7 4 1_445 121.64(4) ?
    Sn5 Pd3 Pd7 4_445 1_445 59.33(8) ?
    Sn5 Pd3 Pd7 1_445 1_445 57.85(8) ?
    Pd1 Pd3 Pd7 2_554 1_445 116.45(11) ?
    Pd1 Pd3 Pd7 . 1_445 63.84(10) ?
    Pd7 Pd3 Pd7 4_445 1_445 75.79(12) ?
    Sn2 Pd3 Pd8 . 4 59.72(8) ?
    Sn2 Pd3 Pd8 4 4 57.22(8) ?
    Sn5 Pd3 Pd8 4_445 4 118.91(4) ?
    Sn5 Pd3 Pd8 1_445 4 123.33(4) ?
    Pd1 Pd3 Pd8 2_554 4 61.85(5) ?
    Pd1 Pd3 Pd8 . 4 117.85(15) ?
    Pd7 Pd3 Pd8 4_445 4 103.57(3) ?
    Pd7 Pd3 Pd8 1_445 4 178.21(6) ?
    Sn2 Pd3 Pd8 . . 57.22(8) ?
    Sn2 Pd3 Pd8 4 . 59.72(8) ?
    Sn5 Pd3 Pd8 4_445 . 123.32(4) ?
    Sn5 Pd3 Pd8 1_445 . 118.91(4) ?
    Pd1 Pd3 Pd8 2_554 . 117.85(15) ?
    Pd1 Pd3 Pd8 . . 61.85(5) ?
    Pd7 Pd3 Pd8 4_445 . 178.21(6) ?
    Pd7 Pd3 Pd8 1_445 . 103.57(3) ?
    Pd8 Pd3 Pd8 4 . 77.12(11) ?
    Sn2 Pd3 Sn4 . 1_455 101.81(8) ?
    Sn2 Pd3 Sn4 4 1_455 77.90(6) ?
    Sn5 Pd3 Sn4 4_445 1_455 79.35(6) ?
    Sn5 Pd3 Sn4 1_445 1_455 100.92(7) ?
    Pd1 Pd3 Sn4 2_554 1_455 120.39(7) ?
    Pd1 Pd3 Sn4 . 1_455 59.61(7) ?
    Pd7 Pd3 Sn4 4_445 1_455 126.43(14) ?
    Pd7 Pd3 Sn4 1_445 1_455 53.97(4) ?
    Pd8 Pd3 Sn4 4 1_455 126.04(13) ?
    Pd8 Pd3 Sn4 . 1_455 53.55(4) ?
    Sn2 Pd3 Sn4 . 4_545 77.90(6) ?
    Sn2 Pd3 Sn4 4 4_545 101.81(8) ?
    Sn5 Pd3 Sn4 4_445 4_545 100.92(7) ?
    Sn5 Pd3 Sn4 1_445 4_545 79.35(6) ?
    Pd1 Pd3 Sn4 2_554 4_545 59.61(7) ?
    Pd1 Pd3 Sn4 . 4_545 120.39(7) ?
    Pd7 Pd3 Sn4 4_445 4_545 53.97(4) ?
    Pd7 Pd3 Sn4 1_445 4_545 126.43(14) ?
    Pd8 Pd3 Sn4 4 4_545 53.56(4) ?
    Pd8 Pd3 Sn4 . 4_545 126.04(13) ?
    Sn4 Pd3 Sn4 1_455 4_545 179.59(18) ?
    Sn3 Pd4 Sn5 5_665 5_565 84.03(6) ?
    Sn3 Pd4 Pd9 5_665 . 119.64(12) ?
    Sn5 Pd4 Pd9 5_565 . 119.22(7) ?
    Sn3 Pd4 Pd7 5_665 . 137.40(9) ?
    Sn5 Pd4 Pd7 5_565 . 136.41(14) ?
    Pd9 Pd4 Pd7 . . 59.22(5) ?
    Sn3 Pd4 Pd8 5_665 . 119.74(10) ?
    Sn5 Pd4 Pd8 5_565 . 59.96(5) ?
    Pd9 Pd4 Pd8 . . 59.85(5) ?
    Pd7 Pd4 Pd8 . . 96.87(7) ?
    Sn3 Pd4 Pd6 5_665 . 61.11(8) ?
    Sn5 Pd4 Pd6 5_565 . 119.88(11) ?
    Pd9 Pd4 Pd6 . . 59.12(4) ?
    Pd7 Pd4 Pd6 . . 97.00(5) ?
    Pd8 Pd4 Pd6 . . 95.27(6) ?
    Sn3 Pd4 Sn4 5_665 5_565 103.82(5) ?
    Sn5 Pd4 Sn4 5_565 5_565 103.15(8) ?
    Pd9 Pd4 Sn4 . 5_565 120.30(9) ?
    Pd7 Pd4 Sn4 . 5_565 61.08(6) ?
    Pd8 Pd4 Sn4 . 5_565 128.95(14) ?
    Pd6 Pd4 Sn4 . 5_565 130.44(9) ?
    Sn3 Pd4 Pd5 5_665 3_665 59.65(9) ?
    Sn5 Pd4 Pd5 5_565 3_665 59.32(6) ?
    Pd9 Pd4 Pd5 . 3_665 178.23(11) ?
    Pd7 Pd4 Pd5 . 3_665 122.48(10) ?
    Pd8 Pd4 Pd5 . 3_665 118.85(9) ?
    Pd6 Pd4 Pd5 . 3_665 120.40(14) ?
    Sn4 Pd4 Pd5 5_565 3_665 61.40(6) ?
    Sn3 Pd4 Pd8 5_665 5_665 56.49(6) ?
    Sn5 Pd4 Pd8 5_565 5_665 118.66(5) ?
    Pd9 Pd4 Pd8 . 5_665 120.82(8) ?
    Pd7 Pd4 Pd8 . 5_665 86.42(5) ?
    Pd8 Pd4 Pd8 . 5_665 176.19(13) ?
    Pd6 Pd4 Pd8 . 5_665 82.38(9) ?
    Sn4 Pd4 Pd8 5_565 5_665 54.45(5) ?
    Pd5 Pd4 Pd8 3_665 5_665 60.38(7) ?
    Sn3 Pd4 Pd6 5_665 5_565 117.94(5) ?
    Sn5 Pd4 Pd6 5_565 5_565 56.01(6) ?
    Pd9 Pd4 Pd6 . 5_565 121.00(11) ?
    Pd7 Pd4 Pd6 . 5_565 86.30(10) ?
    Pd8 Pd4 Pd6 . 5_565 81.61(8) ?
    Pd6 Pd4 Pd6 . 5_565 175.73(7) ?
    Sn4 Pd4 Pd6 5_565 5_565 53.63(7) ?
    Pd5 Pd4 Pd6 3_665 5_565 59.33(9) ?
    Pd8 Pd4 Pd6 5_665 5_565 100.58(5) ?
    Sn3 Pd4 Sn5 5_665 . 84.60(8) ?
    Sn5 Pd4 Sn5 5_565 . 168.62(12) ?
    Pd9 Pd4 Sn5 . . 67.09(5) ?
    Pd7 Pd4 Sn5 . . 54.59(5) ?
    Pd8 Pd4 Sn5 . . 126.91(3) ?
    Pd6 Pd4 Sn5 . . 53.61(7) ?
    Sn4 Pd4 Sn5 5_565 . 79.51(5) ?
    Pd5 Pd4 Sn5 3_665 . 114.16(9) ?
    Pd8 Pd4 Sn5 5_665 . 53.79(4) ?
    Pd6 Pd4 Sn5 5_565 . 130.65(9) ?
    Sn2 Pd5 Sn5 . 4_545 178.71(10) ?
    Sn2 Pd5 Sn3 . 4 96.39(11) ?
    Sn5 Pd5 Sn3 4_545 4 82.57(4) ?
    Sn2 Pd5 Sn3 . 1_545 83.37(4) ?
    Sn5 Pd5 Sn3 4_545 1_545 97.68(11) ?
    Sn3 Pd5 Sn3 4 1_545 179.44(10) ?
    Sn2 Pd5 Pd2 . . 58.84(6) ?
    Sn5 Pd5 Pd2 4_545 . 122.37(9) ?
    Sn3 Pd5 Pd2 4 . 121.51(11) ?
    Sn3 Pd5 Pd2 1_545 . 57.93(4) ?
    Sn2 Pd5 Pd4 . 2_654 120.49(9) ?
    Sn5 Pd5 Pd4 4_545 2_654 58.30(5) ?
    Sn3 Pd5 Pd4 4 2_654 57.96(9) ?
    Sn3 Pd5 Pd4 1_545 2_654 122.59(15) ?
    Pd2 Pd5 Pd4 . 2_654 179.22(17) ?
    Sn2 Pd5 Pd7 . 1_545 121.49(5) ?
    Sn5 Pd5 Pd7 4_545 1_545 59.78(6) ?
    Sn3 Pd5 Pd7 4 1_545 121.99(7) ?
    Sn3 Pd5 Pd7 1_545 1_545 57.81(7) ?
    Pd2 Pd5 Pd7 . 1_545 63.48(6) ?
    Pd4 Pd5 Pd7 2_654 1_545 117.25(10) ?
    Sn2 Pd5 Sn4 . 4_545 78.94(6) ?
    Sn5 Pd5 Sn4 4_545 4_545 100.48(7) ?
    Sn3 Pd5 Sn4 4 4_545 100.64(6) ?
    Sn3 Pd5 Sn4 1_545 4_545 79.82(8) ?
    Pd2 Pd5 Sn4 . 4_545 121.13(7) ?
    Pd4 Pd5 Sn4 2_654 4_545 58.75(6) ?
    Pd7 Pd5 Sn4 1_545 4_545 126.67(13) ?
    Sn2 Pd5 Pd6 . 4_545 123.11(9) ?
    Sn5 Pd5 Pd6 4_545 4_545 57.03(7) ?
    Sn3 Pd5 Pd6 4 4_545 119.99(5) ?
    Sn3 Pd5 Pd6 1_545 4_545 60.54(8) ?
    Pd2 Pd5 Pd6 . 4_545 117.52(11) ?
    Pd4 Pd5 Pd6 2_654 4_545 63.11(9) ?
    Pd7 Pd5 Pd6 1_545 4_545 76.17(9) ?
    Sn4 Pd5 Pd6 4_545 4_545 54.07(6) ?
    Sn2 Pd5 Pd6 . . 56.88(7) ?
    Sn5 Pd5 Pd6 4_545 . 122.99(9) ?
    Sn3 Pd5 Pd6 4 . 60.43(8) ?
    Sn3 Pd5 Pd6 1_545 . 119.04(5) ?
    Pd2 Pd5 Pd6 . . 62.01(5) ?
    Pd4 Pd5 Pd6 2_654 . 117.36(14) ?
    Pd7 Pd5 Pd6 1_545 . 103.40(5) ?
    Sn4 Pd5 Pd6 4_545 . 126.25(10) ?
    Pd6 Pd5 Pd6 4_545 . 179.50(7) ?
    Sn2 Pd5 Pd8 . 4 59.68(6) ?
    Sn5 Pd5 Pd8 4_545 4 119.04(5) ?
    Sn3 Pd5 Pd8 4 4 56.50(7) ?
    Sn3 Pd5 Pd8 1_545 4 123.70(7) ?
    Pd2 Pd5 Pd8 . 4 117.48(10) ?
    Pd4 Pd5 Pd8 2_654 4 61.79(6) ?
    Pd7 Pd5 Pd8 1_545 4 178.43(9) ?
    Sn4 Pd5 Pd8 4_545 4 54.16(5) ?
    Pd6 Pd5 Pd8 4_545 4 104.12(5) ?
    Pd6 Pd5 Pd8 . 4 76.31(9) ?
    Sn2 Pd5 Sn4 . . 100.70(8) ?
    Sn5 Pd5 Sn4 4_545 . 79.87(5) ?
    Sn3 Pd5 Sn4 4 . 78.91(8) ?
    Sn3 Pd5 Sn4 1_545 . 100.63(6) ?
    Pd2 Pd5 Sn4 . . 58.94(5) ?
    Pd4 Pd5 Sn4 2_654 . 121.17(9) ?
    Pd7 Pd5 Sn4 1_545 . 53.93(4) ?
    Sn4 Pd5 Sn4 4_545 . 179.39(14) ?
    Pd6 Pd5 Sn4 4_545 . 126.50(10) ?
    Pd6 Pd5 Sn4 . . 53.18(6) ?
    Pd8 Pd5 Sn4 4 . 125.24(13) ?
    Sn4 Pd6 Sn2 . . 110.61(9) ?
    Sn4 Pd6 Sn5 . . 109.00(8) ?
    Sn2 Pd6 Sn5 . . 139.69(6) ?
    Sn4 Pd6 Pd9 . . 154.46(4) ?
    Sn2 Pd6 Pd9 . . 73.65(6) ?
    Sn5 Pd6 Pd9 . . 73.96(6) ?
    Sn4 Pd6 Pd4 . . 146.07(6) ?
    Sn2 Pd6 Pd4 . . 73.51(6) ?
    Sn5 Pd6 Pd4 . . 69.63(6) ?
    Pd9 Pd6 Pd4 . . 59.38(5) ?
    Sn4 Pd6 Sn3 . 5_665 88.76(5) ?
    Sn2 Pd6 Sn3 . 5_665 81.94(5) ?
    Sn5 Pd6 Sn3 . 5_665 91.82(6) ?
    Pd9 Pd6 Sn3 . 5_665 116.71(6) ?
    Pd4 Pd6 Sn3 . 5_665 57.88(6) ?
    Sn4 Pd6 Sn3 . 4 82.84(4) ?
    Sn2 Pd6 Sn3 . 4 94.90(8) ?
    Sn5 Pd6 Sn3 . 4 97.05(8) ?
    Pd9 Pd6 Sn3 . 4 71.64(3) ?
    Pd4 Pd6 Sn3 . 4 131.01(6) ?
    Sn3 Pd6 Sn3 5_665 4 169.38(7) ?
    Sn4 Pd6 Pd5 . 4_655 62.76(5) ?
    Sn2 Pd6 Pd5 . 4_655 151.78(6) ?
    Sn5 Pd6 Pd5 . 4_655 58.92(6) ?
    Pd9 Pd6 Pd5 . 4_655 101.06(7) ?
    Pd4 Pd6 Pd5 . 4_655 128.45(10) ?
    Sn3 Pd6 Pd5 5_665 4_655 123.49(7) ?
    Sn3 Pd6 Pd5 4 4_655 57.78(6) ?
    Sn4 Pd6 Pd5 . . 64.09(5) ?
    Sn2 Pd6 Pd5 . . 57.98(6) ?
    Sn5 Pd6 Pd5 . . 153.21(6) ?
    Pd9 Pd6 Pd5 . . 101.37(7) ?
    Pd4 Pd6 Pd5 . . 131.43(10) ?
    Sn3 Pd6 Pd5 5_665 . 113.13(8) ?
    Sn3 Pd6 Pd5 4 . 57.19(6) ?
    Pd5 Pd6 Pd5 4_655 . 97.37(4) ?
    Sn4 Pd6 Pd2 . . 60.84(6) ?
    Sn2 Pd6 Pd2 . . 57.45(7) ?
    Sn5 Pd6 Pd2 . . 144.58(5) ?
    Pd9 Pd6 Pd2 . . 130.92(9) ?
    Pd4 Pd6 Pd2 . . 99.73(7) ?
    Sn3 Pd6 Pd2 5_665 . 56.06(5) ?
    Sn3 Pd6 Pd2 4 . 113.74(8) ?
    Pd5 Pd6 Pd2 4_655 . 123.60(8) ?
    Pd5 Pd6 Pd2 . . 57.35(5) ?
    Sn4 Pd6 Pd4 . 5_665 59.42(5) ?
    Sn2 Pd6 Pd4 . 5_665 145.74(7) ?
    Sn5 Pd6 Pd4 . 5_665 56.86(6) ?
    Pd9 Pd6 Pd4 . 5_665 130.73(10) ?
    Pd4 Pd6 Pd4 . 5_665 97.46(5) ?
    Sn3 Pd6 Pd4 5_665 5_665 65.93(5) ?
    Sn3 Pd6 Pd4 4 5_665 114.46(8) ?
    Pd5 Pd6 Pd4 4_655 5_665 57.57(6) ?
    Pd5 Pd6 Pd4 . 5_665 123.51(7) ?
    Pd2 Pd6 Pd4 . 5_665 93.11(6) ?
    Sn4 Pd7 Sn3 1_565 . 110.53(8) ?
    Sn4 Pd7 Pd9 1_565 . 157.08(4) ?
    Sn3 Pd7 Pd9 . . 73.74(5) ?
    Sn4 Pd7 Sn5 1_565 . 110.81(8) ?
    Sn3 Pd7 Sn5 . . 136.65(6) ?
    Pd9 Pd7 Sn5 . . 73.41(4) ?
    Sn4 Pd7 Pd4 1_565 . 143.30(5) ?
    Sn3 Pd7 Pd4 . . 69.96(7) ?
    Pd9 Pd7 Pd4 . . 59.62(4) ?
    Sn5 Pd7 Pd4 . . 69.31(7) ?
    Sn4 Pd7 Sn5 1_565 4 84.66(4) ?
    Sn3 Pd7 Sn5 . 4 97.76(7) ?
    Pd9 Pd7 Sn5 . 4 72.42(3) ?
    Sn5 Pd7 Sn5 . 4 98.45(7) ?
    Pd4 Pd7 Sn5 . 4 132.04(6) ?
    Sn4 Pd7 Sn4 1_565 5_565 83.53(4) ?
    Sn3 Pd7 Sn4 . 5_565 86.01(5) ?
    Pd9 Pd7 Sn4 . 5_565 119.39(5) ?
    Sn5 Pd7 Sn4 . 5_565 86.17(5) ?
    Pd4 Pd7 Sn4 . 5_565 59.77(4) ?
    Sn5 Pd7 Sn4 4 5_565 168.19(6) ?
    Sn4 Pd7 Pd5 1_565 1_565 64.68(7) ?
    Sn3 Pd7 Pd5 . 1_565 59.54(7) ?
    Pd9 Pd7 Pd5 . 1_565 101.87(7) ?
    Sn5 Pd7 Pd5 . 1_565 155.91(5) ?
    Pd4 Pd7 Pd5 . 1_565 129.46(10) ?
    Sn5 Pd7 Pd5 4 1_565 58.18(5) ?
    Sn4 Pd7 Pd5 5_565 1_565 115.64(7) ?
    Sn4 Pd7 Pd3 1_565 1_665 64.50(7) ?
    Sn3 Pd7 Pd3 . 1_665 156.01(5) ?
    Pd9 Pd7 Pd3 . 1_665 102.03(6) ?
    Sn5 Pd7 Pd3 . 1_665 59.74(6) ?
    Pd4 Pd7 Pd3 . 1_665 129.03(9) ?
    Sn5 Pd7 Pd3 4 1_665 59.05(6) ?
    Sn4 Pd7 Pd3 5_565 1_665 115.50(7) ?
    Pd5 Pd7 Pd3 1_565 1_665 99.51(4) ?
    Sn4 Pd7 Pd2 1_565 1_565 60.21(4) ?
    Sn3 Pd7 Pd2 . 1_565 56.36(6) ?
    Pd9 Pd7 Pd2 . 1_565 129.97(8) ?
    Sn5 Pd7 Pd2 . 1_565 143.17(5) ?
    Pd4 Pd7 Pd2 . 1_565 96.79(7) ?
    Sn5 Pd7 Pd2 4 1_565 114.87(7) ?
    Sn4 Pd7 Pd2 5_565 1_565 58.19(4) ?
    Pd5 Pd7 Pd2 1_565 1_565 57.46(4) ?
    Pd3 Pd7 Pd2 1_665 1_565 124.71(7) ?
    Sn4 Pd7 Pd1 1_565 1_665 60.56(5) ?
    Sn3 Pd7 Pd1 . 1_665 143.39(6) ?
    Pd9 Pd7 Pd1 . 1_665 129.46(8) ?
    Sn5 Pd7 Pd1 . 1_665 56.17(7) ?
    Pd4 Pd7 Pd1 . 1_665 96.32(5) ?
    Sn5 Pd7 Pd1 4 1_665 115.31(8) ?
    Sn4 Pd7 Pd1 5_565 1_665 58.52(5) ?
    Pd5 Pd7 Pd1 1_565 1_665 125.23(7) ?
    Pd3 Pd7 Pd1 1_665 1_665 57.00(6) ?
    Pd2 Pd7 Pd1 1_565 1_665 93.78(5) ?
    Sn4 Pd8 Sn3 1_455 . 109.23(8) ?
    Sn4 Pd8 Sn2 1_455 . 110.81(8) ?
    Sn3 Pd8 Sn2 . . 139.66(6) ?
    Sn4 Pd8 Sn5 1_455 5_565 89.76(5) ?
    Sn3 Pd8 Sn5 . 5_565 92.94(6) ?
    Sn2 Pd8 Sn5 . 5_565 82.52(5) ?
    Sn4 Pd8 Pd9 1_455 . 152.99(4) ?
    Sn3 Pd8 Pd9 . . 73.79(5) ?
    Sn2 Pd8 Pd9 . . 72.96(4) ?
    Sn5 Pd8 Pd9 5_565 . 117.14(6) ?
    Sn4 Pd8 Pd4 1_455 . 147.89(4) ?
    Sn3 Pd8 Pd4 . . 70.28(8) ?
    Sn2 Pd8 Pd4 . . 73.34(8) ?
    Sn5 Pd8 Pd4 5_565 . 58.64(5) ?
    Pd9 Pd8 Pd4 . . 59.07(4) ?
    Sn4 Pd8 Sn2 1_455 4 81.65(4) ?
    Sn3 Pd8 Sn2 . 4 96.03(8) ?
    Sn2 Pd8 Sn2 . 4 94.39(7) ?
    Sn5 Pd8 Sn2 5_565 4 169.22(8) ?
    Pd9 Pd8 Sn2 . 4 71.35(3) ?
    Pd4 Pd8 Sn2 . 4 130.40(5) ?
    Sn4 Pd8 Pd3 1_455 . 63.78(6) ?
    Sn3 Pd8 Pd3 . . 151.91(5) ?
    Sn2 Pd8 Pd3 . . 57.79(6) ?
    Sn5 Pd8 Pd3 5_565 . 113.52(8) ?
    Pd9 Pd8 Pd3 . . 100.42(6) ?
    Pd4 Pd8 Pd3 . . 131.02(11) ?
    Sn2 Pd8 Pd3 4 . 56.72(6) ?
    Sn4 Pd8 Pd5 1_455 4 62.28(7) ?
    Sn3 Pd8 Pd5 . 4 58.92(7) ?
    Sn2 Pd8 Pd5 . 4 150.35(5) ?
    Sn5 Pd8 Pd5 5_565 4 124.40(6) ?
    Pd9 Pd8 Pd5 . 4 100.63(7) ?
    Pd4 Pd8 Pd5 . 4 129.05(12) ?
    Sn2 Pd8 Pd5 4 4 56.76(5) ?
    Pd3 Pd8 Pd5 . 4 96.48(4) ?
    Sn4 Pd8 Pd1 1_455 . 61.35(9) ?
    Sn3 Pd8 Pd1 . . 146.27(5) ?
    Sn2 Pd8 Pd1 . . 57.57(9) ?
    Sn5 Pd8 Pd1 5_565 . 56.64(4) ?
    Pd9 Pd8 Pd1 . . 130.41(10) ?
    Pd4 Pd8 Pd1 . . 100.40(5) ?
    Sn2 Pd8 Pd1 4 . 113.05(7) ?
    Pd3 Pd8 Pd1 . . 57.15(5) ?
    Pd5 Pd8 Pd1 4 . 123.62(12) ?
    Sn4 Pd8 Pd4 1_455 5_565 59.90(7) ?
    Sn3 Pd8 Pd4 . 5_565 57.26(8) ?
    Sn2 Pd8 Pd4 . 5_565 146.97(6) ?
    Sn5 Pd8 Pd4 5_565 5_565 66.59(3) ?
    Pd9 Pd8 Pd4 . 5_565 130.97(10) ?
    Pd4 Pd8 Pd4 . 5_565 98.54(4) ?
    Sn2 Pd8 Pd4 4 5_565 113.73(7) ?
    Pd3 Pd8 Pd4 . 5_565 123.68(10) ?
    Pd5 Pd8 Pd4 4 5_565 57.83(5) ?
    Pd1 Pd8 Pd4 . 5_565 94.05(4) ?
    Pd7 Pd9 Pd7 . 4 80.14(9) ?
    Pd7 Pd9 Pd6 . 4 80.90(7) ?
    Pd7 Pd9 Pd6 4 4 99.86(4) ?
    Pd7 Pd9 Pd6 . . 99.87(4) ?
    Pd7 Pd9 Pd6 4 . 80.90(7) ?
    Pd6 Pd9 Pd6 4 . 179.02(12) ?
    Pd7 Pd9 Pd4 . . 61.16(6) ?
    Pd7 Pd9 Pd4 4 . 116.98(7) ?
    Pd6 Pd9 Pd4 4 . 118.52(8) ?
    Pd6 Pd9 Pd4 . . 61.50(8) ?
    Pd7 Pd9 Pd4 . 4 116.98(7) ?
    Pd7 Pd9 Pd4 4 4 61.16(6) ?
    Pd6 Pd9 Pd4 4 4 61.50(8) ?
    Pd6 Pd9 Pd4 . 4 118.52(8) ?
    Pd4 Pd9 Pd4 . 4 177.85(12) ?
    Pd7 Pd9 Pd8 . 4 178.02(4) ?
    Pd7 Pd9 Pd8 4 4 98.94(3) ?
    Pd6 Pd9 Pd8 4 4 97.57(4) ?
    Pd6 Pd9 Pd8 . 4 81.68(7) ?
    Pd4 Pd9 Pd8 . 4 120.78(8) ?
    Pd4 Pd9 Pd8 4 4 61.08(5) ?
    Pd7 Pd9 Pd8 . . 98.94(3) ?
    Pd7 Pd9 Pd8 4 . 178.02(4) ?
    Pd6 Pd9 Pd8 4 . 81.69(7) ?
    Pd6 Pd9 Pd8 . . 97.57(4) ?
    Pd4 Pd9 Pd8 . . 61.08(5) ?
    Pd4 Pd9 Pd8 4 . 120.78(8) ?
    Pd8 Pd9 Pd8 4 . 82.03(9) ?
    Pd7 Pd9 Sn2 . . 127.01(2) ?
    Pd7 Pd9 Sn2 4 . 126.63(6) ?
    Pd6 Pd9 Sn2 4 . 126.54(8) ?
    Pd6 Pd9 Sn2 . . 52.49(6) ?
    Pd4 Pd9 Sn2 . . 65.85(6) ?
    Pd4 Pd9 Sn2 4 . 116.00(6) ?
    Pd8 Pd9 Sn2 4 . 54.93(4) ?
    Pd8 Pd9 Sn2 . . 52.61(5) ?
    Pd7 Pd9 Sn2 . 4 126.63(6) ?
    Pd7 Pd9 Sn2 4 4 127.01(2) ?
    Pd6 Pd9 Sn2 4 4 52.49(6) ?
    Pd6 Pd9 Sn2 . 4 126.54(8) ?
    Pd4 Pd9 Sn2 . 4 116.00(6) ?
    Pd4 Pd9 Sn2 4 4 65.85(6) ?
    Pd8 Pd9 Sn2 4 4 52.61(5) ?
    Pd8 Pd9 Sn2 . 4 54.93(4) ?
    Sn2 Pd9 Sn2 . 4 76.90(7) ?
    Pd6 Sn2 Pd8 . . 100.35(4) ?
    Pd6 Sn2 Pd3 . . 143.25(7) ?
    Pd8 Sn2 Pd3 . . 64.99(7) ?
    Pd6 Sn2 Pd2 . . 66.12(6) ?
    Pd8 Sn2 Pd2 . . 144.55(4) ?
    Pd3 Sn2 Pd2 . . 144.15(7) ?
    Pd6 Sn2 Pd5 . . 65.14(8) ?
    Pd8 Sn2 Pd5 . . 144.00(6) ?
    Pd3 Sn2 Pd5 . . 106.02(4) ?
    Pd2 Sn2 Pd5 . . 62.27(5) ?
    Pd6 Sn2 Pd1 . . 145.28(4) ?
    Pd8 Sn2 Pd1 . . 65.54(7) ?
    Pd3 Sn2 Pd1 . . 61.87(6) ?
    Pd2 Sn2 Pd1 . . 106.14(5) ?
    Pd5 Sn2 Pd1 . . 143.76(8) ?
    Pd6 Sn2 Pd8 . 4 81.77(6) ?
    Pd8 Sn2 Pd8 . 4 82.40(5) ?
    Pd3 Sn2 Pd8 . 4 63.56(7) ?
    Pd2 Sn2 Pd8 . 4 124.61(8) ?
    Pd5 Sn2 Pd8 . 4 63.55(6) ?
    Pd1 Sn2 Pd8 . 4 124.30(10) ?
    Pd6 Sn2 Pd9 . . 53.86(4) ?
    Pd8 Sn2 Pd9 . . 54.43(3) ?
    Pd3 Sn2 Pd9 . . 93.51(6) ?
    Pd2 Sn2 Pd9 . . 119.84(6) ?
    Pd5 Sn2 Pd9 . . 93.67(7) ?
    Pd1 Sn2 Pd9 . . 119.88(7) ?
    Pd8 Sn2 Pd9 4 . 53.72(3) ?
    Pd6 Sn2 Sn2 . 5 110.29(4) ?
    Pd8 Sn2 Sn2 . 5 109.49(3) ?
    Pd3 Sn2 Sn2 . 5 106.41(6) ?
    Pd2 Sn2 Sn2 . 5 53.05(4) ?
    Pd5 Sn2 Sn2 . 5 106.48(6) ?
    Pd1 Sn2 Sn2 . 5 53.09(6) ?
    Pd8 Sn2 Sn2 4 5 160.33(5) ?
    Pd9 Sn2 Sn2 . 5 145.95(4) ?
    Pd8 Sn3 Pd2 . 1_565 148.03(5) ?
    Pd8 Sn3 Pd4 . 5_565 66.25(7) ?
    Pd2 Sn3 Pd4 1_565 5_565 108.48(6) ?
    Pd8 Sn3 Pd7 . . 101.00(4) ?
    Pd2 Sn3 Pd7 1_565 . 66.65(7) ?
    Pd4 Sn3 Pd7 5_565 . 148.98(6) ?
    Pd8 Sn3 Pd5 . 4 64.58(6) ?
    Pd2 Sn3 Pd5 1_565 4 143.39(7) ?
    Pd4 Sn3 Pd5 5_565 4 62.39(7) ?
    Pd7 Sn3 Pd5 . 4 139.85(6) ?
    Pd8 Sn3 Pd5 . 1_565 140.76(6) ?
    Pd2 Sn3 Pd5 1_565 1_565 61.69(6) ?
    Pd4 Sn3 Pd5 5_565 1_565 144.37(7) ?
    Pd7 Sn3 Pd5 . 1_565 62.65(6) ?
    Pd5 Sn3 Pd5 4 1_565 103.75(3) ?
    Pd8 Sn3 Pd6 . 5_565 87.24(6) ?
    Pd2 Sn3 Pd6 1_565 5_565 64.69(5) ?
    Pd4 Sn3 Pd6 5_565 5_565 61.01(6) ?
    Pd7 Sn3 Pd6 . 5_565 91.36(5) ?
    Pd5 Sn3 Pd6 4 5_565 123.02(9) ?
    Pd5 Sn3 Pd6 1_565 5_565 126.05(9) ?
    Pd8 Sn3 Pd6 . 4 80.82(6) ?
    Pd2 Sn3 Pd6 1_565 4 122.33(9) ?
    Pd4 Sn3 Pd6 5_565 4 123.59(10) ?
    Pd7 Sn3 Pd6 . 4 78.84(6) ?
    Pd5 Sn3 Pd6 4 4 62.38(7) ?
    Pd5 Sn3 Pd6 1_565 4 61.68(7) ?
    Pd6 Sn3 Pd6 5_565 4 162.73(5) ?
    Pd8 Sn3 Pd4 . . 56.50(5) ?
    Pd2 Sn3 Pd4 1_565 . 94.42(7) ?
    Pd4 Sn3 Pd4 5_565 . 95.55(4) ?
    Pd7 Sn3 Pd4 . . 55.90(4) ?
    Pd5 Sn3 Pd4 4 . 120.95(7) ?
    Pd5 Sn3 Pd4 1_565 . 118.51(7) ?
    Pd6 Sn3 Pd4 5_565 . 59.95(5) ?
    Pd6 Sn3 Pd4 4 . 102.87(5) ?
    Pd6 Sn4 Pd7 . 1_545 119.05(5) ?
    Pd6 Sn4 Pd8 . 1_655 120.96(5) ?
    Pd7 Sn4 Pd8 1_545 1_655 118.82(5) ?
    Pd6 Sn4 Pd4 . 5_665 66.95(7) ?
    Pd7 Sn4 Pd4 1_545 5_665 155.61(4) ?
    Pd8 Sn4 Pd4 1_655 5_665 65.64(8) ?
    Pd6 Sn4 Pd2 . . 65.30(6) ?
    Pd7 Sn4 Pd2 1_545 . 66.04(5) ?
    Pd8 Sn4 Pd2 1_655 . 155.06(4) ?
    Pd4 Sn4 Pd2 5_665 . 99.92(6) ?
    Pd6 Sn4 Pd7 . 5_665 92.76(6) ?
    Pd7 Sn4 Pd7 1_545 5_665 96.47(4) ?
    Pd8 Sn4 Pd7 1_655 5_665 91.64(5) ?
    Pd4 Sn4 Pd7 5_665 5_665 59.15(4) ?
    Pd2 Sn4 Pd7 . 5_665 63.47(5) ?
    Pd6 Sn4 Pd1 . 1_655 156.15(5) ?
    Pd7 Sn4 Pd1 1_545 1_655 65.95(6) ?
    Pd8 Sn4 Pd1 1_655 1_655 64.49(7) ?
    Pd4 Sn4 Pd1 5_665 1_655 99.16(4) ?
    Pd2 Sn4 Pd1 . 1_655 100.19(5) ?
    Pd7 Sn4 Pd1 5_665 1_655 63.42(6) ?
    Pd6 Sn4 Pd5 . 4_655 63.17(8) ?
    Pd7 Sn4 Pd5 1_545 4_655 144.54(4) ?
    Pd8 Sn4 Pd5 1_655 4_655 63.56(8) ?
    Pd4 Sn4 Pd5 5_665 4_655 59.85(4) ?
    Pd2 Sn4 Pd5 . 4_655 128.46(9) ?
    Pd7 Sn4 Pd5 5_665 4_655 119.00(5) ?
    Pd1 Sn4 Pd5 1_655 4_655 128.04(10) ?
    Pd6 Sn4 Pd3 . 1_655 146.14(3) ?
    Pd7 Sn4 Pd3 1_545 1_655 61.52(9) ?
    Pd8 Sn4 Pd3 1_655 1_655 62.67(9) ?
    Pd4 Sn4 Pd3 5_665 1_655 128.30(12) ?
    Pd2 Sn4 Pd3 . 1_655 127.55(9) ?
    Pd7 Sn4 Pd3 5_665 1_655 121.10(6) ?
    Pd1 Sn4 Pd3 1_655 1_655 57.70(4) ?
    Pd5 Sn4 Pd3 4_655 1_655 96.58(4) ?
    Pd6 Sn4 Pd5 . . 62.73(8) ?
    Pd7 Sn4 Pd5 1_545 . 61.39(8) ?
    Pd8 Sn4 Pd5 1_655 . 146.72(4) ?
    Pd4 Sn4 Pd5 5_665 . 129.67(10) ?
    Pd2 Sn4 Pd5 . . 58.18(3) ?
    Pd7 Sn4 Pd5 5_665 . 121.64(6) ?
    Pd1 Sn4 Pd5 1_655 . 127.34(9) ?
    Pd5 Sn4 Pd5 4_655 . 96.82(3) ?
    Pd3 Sn4 Pd5 1_655 . 95.86(4) ?
    Pd6 Sn5 Pd1 . 1_665 148.90(6) ?
    Pd6 Sn5 Pd4 . 5_665 67.13(9) ?
    Pd1 Sn5 Pd4 1_665 5_665 108.52(4) ?
    Pd6 Sn5 Pd7 . . 100.78(4) ?
    Pd1 Sn5 Pd7 1_665 . 66.73(10) ?
    Pd4 Sn5 Pd7 5_665 . 149.46(6) ?
    Pd6 Sn5 Pd5 . 4_655 64.05(8) ?
    Pd1 Sn5 Pd5 1_665 4_655 143.48(12) ?
    Pd4 Sn5 Pd5 5_665 4_655 62.38(5) ?
    Pd7 Sn5 Pd5 . 4_655 139.46(6) ?
    Pd6 Sn5 Pd8 . 5_665 87.99(6) ?
    Pd1 Sn5 Pd8 1_665 5_665 64.94(5) ?
    Pd4 Sn5 Pd8 5_665 5_665 61.40(4) ?
    Pd7 Sn5 Pd8 . 5_665 91.30(5) ?
    Pd5 Sn5 Pd8 4_655 5_665 123.30(7) ?
    Pd6 Sn5 Pd3 . 1_665 140.17(7) ?
    Pd1 Sn5 Pd3 1_665 1_665 61.14(6) ?
    Pd4 Sn5 Pd3 5_665 1_665 144.02(11) ?
    Pd7 Sn5 Pd3 . 1_665 62.41(6) ?
    Pd5 Sn5 Pd3 4_655 1_665 104.05(4) ?
    Pd8 Sn5 Pd3 5_665 1_665 125.70(8) ?
    Pd6 Sn5 Pd7 . 4 80.39(6) ?
    Pd1 Sn5 Pd7 1_665 4 121.86(8) ?
    Pd4 Sn5 Pd7 5_665 4 123.48(8) ?
    Pd7 Sn5 Pd7 . 4 78.91(5) ?
    Pd5 Sn5 Pd7 4_655 4 62.05(6) ?
    Pd8 Sn5 Pd7 5_665 4 163.04(5) ?
    Pd3 Sn5 Pd7 1_665 4 61.63(7) ?
    Pd6 Sn5 Pd4 . . 56.77(6) ?
    Pd1 Sn5 Pd4 1_665 . 94.62(5) ?
    Pd4 Sn5 Pd4 5_665 . 95.82(4) ?
    Pd7 Sn5 Pd4 . . 56.10(7) ?
    Pd5 Sn5 Pd4 4_655 . 120.73(11) ?
    Pd8 Sn5 Pd4 5_665 . 59.62(4) ?
    Pd3 Sn5 Pd4 1_665 . 118.48(10) ?
    Pd7 Sn5 Pd4 4 . 103.49(4) ?
_shelx_hkl_file
;
   0   0   3 326.718 120.669   1   7.22290   -68.333
   0   0  -3 268.993 140.152   3   7.21566   144.868
   0   0   3 293.064 87.2159   4   7.21956   -16.479
   0   0  -4 49.5596 132.165   4   9.63105  -163.840
   0   0  -4 32.6659 197.498   3   9.62584   145.521
   0   0   4 157.977 177.399   1   9.63550   -67.660
   0   0   4 6.86606 124.350   4   9.63105   -16.467
   0   0  -5 152.054 260.459   3  12.04029   146.179
   0   0  -5-9.28631 194.031   4  12.04683  -163.852
   0   0   5 281.716 263.230   1  12.05240   -66.982
   0   0   5 5.77312 188.370   4  12.04683   -16.456
   0   0  -6 173220. 1150.86   4  14.46799  -163.864
   0   0   6 164583. 4627.94   1  14.47469   -66.300
   0   0   6 167425. 1110.87   4  14.46799   -16.445
   0   0  -6 176030. 1308.19   3  14.46013   146.841
   0   0   7 45.4127 241.592   1  16.90350   -65.612
   0   0  -7 66.9636 198.393   4  16.89566  -163.876
   0   0   7 55.2020 194.309   4  16.89566   -16.433
   0   0  -7 119.291 251.291   3  16.88646   147.512
   0   0   8 86.9860 192.696   4  19.33100   -16.422
   0   0  -8 44.9010 199.775   4  19.33100  -163.888
   0   0  -8 143.556 297.272   3  19.32045   148.184
   0   0   8 252.355 301.631   1  19.33999   -64.918
   0   0  -9 1024.79 251.189   4  21.77518  -163.901
   0   0   9 1108.75 244.382   4  21.77518   -16.411
   0   0  -9 1096.95 323.415   3  21.76327   148.869
   0   0   9 750.388 306.343   1  21.78534   -64.210
   0   0 -10 93.8968 266.265   4  24.22943  -163.914
   0   0  10 193.747 257.132   4  24.22943   -16.399
   0   0  10 37.5921 342.379   1  24.24077   -63.512
   0   0 -10 155.335 328.407   3  24.21614   149.561
   0   0  11 946.443 410.678   1  26.70756   -62.781
   0   0 -11 735.922 416.648   3  26.68033   150.263
   0   0 -11 709.658 327.019   4  26.69503  -163.927
   0   0  11 627.417 302.350   4  26.69503   -16.387
   0   0 -12 811976. 14107.0   4  29.17327  -163.941
   0   0  12 845176. 13891.7   4  29.17327   -16.376
   0   0  12 811143. 14268.8   1  29.18702   -62.047
   0   0 -12 815272. 15147.9   3  29.15716   150.996
   0   0 -13 3612.01 507.960   3  31.64799   151.723
   0   0  13 4339.94 417.490   4  31.66555   -16.364
   0   0 -13 3865.25 423.315   4  31.66555  -163.954
   0   0  13 3687.28 512.193   1  31.68053   -61.299
   0   0  14-48.0811 444.208   1  34.18953   -60.516
   0   0 -14-184.101 423.336   3  34.15426   152.461
   0   0 -14 98.8417 364.356   4  34.17330  -163.968
   0   0  14 190.771 351.367   4  34.17330   -16.352
   0   0  15 885.448 370.626   4  36.69803   -16.340
   0   0 -15 508.873 370.070   4  36.69803  -163.982
   0   0  15 435.078 471.761   1  36.71555   -59.733
   0   0 -15 364.846 455.539   3  36.67749   153.227
   0   0  16 185.662 441.051   1  39.26019   -58.935
   0   0  16-52.4230 322.859   4  39.24136   -16.328
   0   0 -16-115.990 431.235   3  39.21928   154.021
   0   0 -16 119.900 345.334   4  39.24136  -163.997
   0   0  17-63.9606 499.648   1  41.82514   -58.112
   0   0  17 146.705 363.975   4  41.80497   -16.315
   0   0 -17-7.93104 371.700   4  41.80497  -164.012
   0   0 -17 31.8433 458.346   3  41.78132   154.824
   0   0  18 23808.6 876.878   4  44.39068   -16.302
   0   0 -18 23803.8 923.191   4  44.39068  -164.028
   0   0  18 25091.5 921.746   1  44.41223   -57.260
   0   0 -18 23337.3 945.193   3  44.36541   155.635
   0   0 -19 97.5490 486.601   3  46.97350   156.485
   0   0 -19 370.530 409.688   4  47.00042  -164.045
   0   0  19-138.309 504.861   1  47.02339   -56.389
   0   0  19 322.630 397.256   4  47.00042   -16.289
   0   0  20 87.3558 410.805   4  49.63628   -16.276
   0   0  20 163.479 424.144   1  49.66070   -55.480
   0   0 -20-135.143 445.687   4  49.63628  -164.062
   0   0 -20-99.3886 477.761   3  49.60764   157.372
   0   0  21 1867.19 531.252   4  52.30048   -16.262
   0   0  21 2280.98 522.695   1  52.32640   -54.549
   0   0 -21 1490.80 530.469   4  52.30048  -164.079
   0   0 -21 2583.82 583.271   3  52.27007   158.278
   0   0 -22-122.340 526.097   3  54.96321   159.201
   0   0 -22 147.105 493.317   4  54.99545  -164.097
   0   0  22 40.5809 497.357   1  55.02294   -53.577
   0   0  22 62.1231 464.683   4  54.99545   -16.248
   0   0 -23 1995.01 606.884   3  57.68970   160.181
   0   0  23 3050.86 598.104   4  57.72383   -16.234
   0   0  23 2762.44 564.050   1  57.75294   -52.559
   0   0 -23 2589.92 629.574   4  57.72383  -164.116
   0   0  24 246218. 3131.27   4  60.48851   -16.219
   0   0 -24 239951. 3280.61   4  60.48851  -164.136
  -1   0  25 360.850 593.022   1  63.61383   -54.437
  -1   1 -25 51.2099 648.294   3  63.54276   159.265
   1  -1  24 551.998 598.585   4  60.77256   -11.941
  -1   1 -24 284.313 606.766   4  60.77256  -168.418
  -1   1 -24 481.415 629.950   3  60.74790   158.245
   0  -1 -24 386.762 590.676   4  60.77626  -162.589
  -1   0  24 341.003 507.033   4  60.77517   -18.946
   0   1  24 468.831 561.140   4  60.77626   -17.766
  -1   0  24 274.840 568.581   1  60.81512   -55.470
   1   0 -24 447.613 547.801   4  60.77517  -161.408
  -1   0  23 2500.62 605.162   4  58.01881   -18.941
   0  -1 -23 2813.81 656.160   4  58.01990  -162.535
  -1   0  23 2402.45 606.355   1  58.05693   -56.451
   1   0 -23 3761.16 660.440   3  57.98828   157.400
  -1   1 -23 2650.43 637.353   3  57.99342   157.291
   1  -1  23 2274.29 567.928   4  58.01623   -11.943
   0   1  23 2997.15 638.755   4  58.01990   -17.815
   1   0 -23 2280.32 621.412   4  58.01881  -161.407
  -1   1 -23 2894.56 610.413   4  58.01623  -168.411
   1   0 -22 1137.62 593.832   3  55.27118   156.325
  -1   1 -22 1659.09 599.099   3  55.27625   156.356
  -1   0  22 1699.89 524.149   1  55.33620   -57.399
   0  -1 -22 933.849 594.730   4  55.30092  -162.477
   1  -1  22 2303.79 607.500   1  55.32315   -53.815
   1  -1  22 1207.58 547.700   4  55.29727   -11.936
   0   1  22 1137.90 557.014   4  55.30092   -17.869
   1   0 -22 851.700 494.906   4  55.29983  -161.406
  -1   0  22 1124.58 509.166   4  55.29983   -18.938
  -1   1 -22 798.481 546.917   4  55.29727  -168.414
  -1   0  21 170.119 480.671   4  52.61548   -18.936
   0   1  21-196.733 394.203   1  52.63559   -49.908
   1   0 -21-14.3862 471.874   4  52.61548  -161.406
   1   0 -21-82.3403 541.242   3  52.58865   155.263
  -1   1 -21 522.756 572.582   3  52.59364   155.468
   0  -1 -21 198.932 518.963   4  52.61656  -162.413
   1  -1  21-114.268 556.550   1  52.63731   -54.901
   1  -1  21-87.4745 450.342   4  52.61294   -11.922
  -1   1 -21 226.670 454.273   4  52.61294  -168.425
  -1   0  21 186.089 522.994   1  52.65016   -58.306
   0   1  21 72.3099 498.315   4  52.61656   -17.928
   1  -1  20 69.5309 452.830   4  49.96074   -11.899
   1  -1  20 65.3771 517.905   1  49.98364   -55.958
  -1   1 -20 268.275 446.781   4  49.96074  -168.444
   0  -1 -20 109.750 461.206   3  49.92245   163.845
   0  -1 -20 30.4036 496.529   4  49.96435  -162.344
  -1   1 -20 108.187 506.681   3  49.94312   154.611
   1   0 -20 235.211 493.395   3  49.93819   154.213
   0   1  20 163.351 465.220   4  49.96435   -17.994
   0   1  20 39.5867 429.995   1  49.98194   -50.783
  -1   0  20 49.3318 476.103   1  49.99632   -59.176
  -1   0  20-12.6154 402.236   4  49.96326   -18.935
   1   0 -20 122.807 397.287   4  49.96326  -161.403
  -1   0  19-83.0174 558.510   1  47.37243   -60.025
  -1   1 -19-1.66138 433.757   4  47.33843  -168.471
   0  -1 -19 273.526 467.024   3  47.30199   163.095
   1  -1  19 96.3480 412.476   4  47.33843   -11.867
   1   0 -19-158.313 473.697   3  47.31758   153.190
   0   1  19 164.207 448.619   4  47.34203   -18.069
  -1   0  19 277.565 423.671   4  47.34095   -18.936
   1  -1  19-47.7151 497.321   1  47.35992   -56.985
   0  -1 -19 182.640 491.778   4  47.34203  -162.265
   0   1  19 218.288 381.280   1  47.35823   -51.614
  -1   1 -19 176.131 514.510   3  47.32246   153.792
   1   0 -19-188.584 425.137   4  47.34095  -161.399
  -1   0  18 346.945 354.275   4  44.74652   -18.937
   0  -1 -18 541.857 472.136   4  44.74761  -162.178
   0   1  18 455.728 438.711   4  44.74761   -18.152
  -1   0  18 154.678 492.467   1  44.77647   -60.841
   0  -1 -18 128.337 444.864   3  44.70936   162.409
  -1   1 -18 673.749 508.372   3  44.72964   152.985
   1   0 -18 352.090 370.274   4  44.74652  -161.395
   0   1  18 448.449 407.645   1  44.76246   -52.395
   1   0 -18 343.756 447.440   3  44.72483   152.192
   1  -1  18 331.231 374.951   4  44.74401   -11.826
   1  -1  18 233.767 483.020   1  44.76414   -58.006
  -1   1 -18 161.569 391.752   4  44.74401  -168.509
   0   1  17 619.369 403.984   4  42.17929   -18.248
  -1   0  17 372.308 508.907   1  42.20667   -61.639
   0   1  17 739.328 397.916   1  42.19282   -53.128
  -1   1 -17 798.546 502.545   3  42.16288   152.193
   1  -1  17 454.196 470.494   1  42.19450   -59.017
   0  -1 -17 448.673 428.345   3  42.14278   161.764
   1   0 -17 499.111 443.438   3  42.15813   151.186
   1  -1  17 1346.26 423.604   4  42.17569   -11.769
   1   0 -17 665.301 412.439   4  42.17820  -161.389
  -1   0  17 476.969 384.780   4  42.17820   -18.941
   0  -1 -17 384.996 415.963   4  42.17929  -162.080
  -1   1 -17 528.297 448.051   4  42.17569  -168.561
  -1   0  16 656.593 516.320   1  39.66143   -62.411
  -1   1 -16 710.064 367.360   4  39.63190  -168.627
   1   0 -16 790.273 422.503   3  39.61592   150.180
   1  -1  16 594.562 359.583   4  39.63190   -11.701
  -1   0  16 807.364 358.443   4  39.63440   -18.940
   0  -1 -16 640.457 422.502   3  39.60069   161.177
  -1   1 -16 1709.66 482.390   3  39.62063   151.420
   0  -1 -16 683.198 409.602   4  39.63551  -161.968
   1  -1  16 863.816 464.447   1  39.64942   -60.007
   0   1  16 1011.06 372.322   1  39.64775   -53.826
   1   0 -16 640.849 364.955   4  39.63440  -161.387
   0   1  16 769.780 366.399   4  39.63551   -18.357
  -1   1 -15 443.931 385.482   4  37.11128  -168.709
   0   1  15 266.986 364.242   1  37.12588   -54.474
   1  -1  15 702.795 467.441   1  37.12755   -60.989
  -1   0  15 403.355 456.608   1  37.13940   -63.159
   1   0 -15 410.869 324.337   4  37.11378  -161.388
   0  -1 -15 89.9467 402.133   3  37.08173   160.636
  -1   0  15 144.476 314.176   4  37.11378   -18.938
   0  -1 -15 178.120 331.965   4  37.11491  -161.839
  -1   1 -15 507.643 463.814   3  37.10152   150.664
   1   0 -15 107.670 417.716   3  37.09687   149.173
   0   1  15 216.804 337.184   4  37.11491   -18.483
   1  -1  15 361.461 346.442   4  37.11128   -11.617
   1   0 -14 2108.64 394.888   4  34.61523  -161.393
   1   0 -14 1953.40 442.698   3  34.59986   148.159
  -1   0  14 1847.11 373.899   4  34.61523   -18.931
   0   1  14 1757.34 397.465   4  34.61637   -18.632
   0  -1 -14 1549.57 411.581   4  34.61637  -161.689
  -1   0  14 1755.73 513.773   1  34.63946   -63.891
   1  -1  14 1873.97 455.599   1  34.62777   -61.994
   0   1  14 2025.53 392.977   1  34.62610   -55.063
  -1   1 -14 2625.10 512.094   3  34.60445   149.929
   1  -1  14 1687.73 373.553   4  34.61272   -11.516
   0  -1 -14 1406.49 448.101   3  34.58480   160.178
  -1   1 -14 1760.89 387.960   4  34.61272  -168.806
  -1   0  13 2611.00 350.986   4  32.13791   -18.918
  -1   0  13 2201.95 509.824   1  32.16078   -64.608
  -1   1 -13 2427.66 360.393   4  32.13539  -168.922
   0   1  13 2442.01 386.767   1  32.14758   -55.596
   1   0 -13 2211.71 361.327   4  32.13791  -161.405
   0  -1 -13 2371.98 435.699   3  32.10907   159.822
   1   0 -13 2597.63 465.090   3  32.12405   147.115
   0   1  13 2463.62 367.880   4  32.13907   -18.807
   1  -1  13 2545.28 358.883   4  32.13539   -11.399
   0  -1 -13 2236.23 400.122   4  32.13907  -161.511
  -1   1 -13 2641.70 494.513   3  32.12859   149.195
   1  -1  13 2454.81 464.881   1  32.14926   -63.007
   0   1  12 645.699 338.455   4  29.68249   -19.019
   1  -1  12 581.354 330.108   4  29.67877   -11.262
   0   1  12 234.866 375.083   1  29.68981   -56.090
  -1   0  12 272.723 409.148   1  29.70284   -65.310
  -1   1 -12 250.037 410.181   3  29.67343   148.464
   1  -1  12 709.596 434.077   1  29.69149   -64.049
   0  -1 -12 448.770 396.886   3  29.65403   159.546
  -1   1 -12 283.004 344.197   4  29.67877  -169.059
   1   0 -12 330.069 283.122   4  29.68130  -161.429
   0  -1 -12 481.300 357.786   4  29.68249  -161.297
  -1   0  12 477.683 284.905   4  29.68130   -18.894
   1   0 -12 385.062 432.747   3  29.66895   146.038
   0  -1 -11 4383.01 379.957   4  27.24657  -161.037
   0   1  11 4529.77 366.785   4  27.24657   -19.278
   1   0 -11 4472.55 358.055   4  27.24535  -161.462
  -1   0  11 4494.03 358.128   4  27.24535   -18.857
   0   1  11 4603.18 407.833   1  27.25271   -56.499
  -1   0  11 4408.47 464.392   1  27.26556   -65.984
   0  -1 -11 4324.74 431.565   3  27.21962   159.388
   1  -1  11 4749.27 359.213   4  27.24279   -11.096
   1   0 -11 4539.43 440.098   3  27.23448   144.912
  -1   1 -11 3766.23 355.706   4  27.24279  -169.222
  -1   1 -11 4780.55 501.943   3  27.23891   147.737
   1  -1  11 4411.57 432.098   1  27.25440   -65.130
   0   1  10 2121.73 342.300   1  24.83680   -56.821
  -1   1 -10 2367.94 316.694   4  24.82797  -169.418
   0   1  10 2433.83 295.216   4  24.83181   -19.602
  -1   1 -10 2178.76 438.652   3  24.82554   146.992
  -1   0  10 2326.35 284.268   4  24.83056   -18.790
   1  -1  10 2411.01 300.148   4  24.82797   -10.897
   0  -1 -10 2542.04 357.914   3  24.80636   159.396
   1   0 -10 2376.31 282.085   4  24.83056  -161.528
  -1   0  10 2332.50 412.861   1  24.84945   -66.637
   0  -1 -10 2385.41 308.717   4  24.83181  -160.710
  -1   0   9 260.021 203.810   4  22.43829   -18.682
   1  -1   9 196.705 221.690   4  22.43567   -10.661
   0   1   9 260.979 225.497   4  22.43959   -20.019
   0  -1  -9 145.232 230.453   4  22.43959  -160.293
  -1   1  -9 314.802 224.792   4  22.43567  -169.654
  -1   1  -9 176.446 332.786   3  22.43468   146.240
   1   0  -9 406.077 209.121   4  22.43829  -161.635
   0   1   9 309.388 281.503   1  22.44344   -57.033
  -1   0   9 477.590 357.890   1  22.45586   -67.270
   0  -1  -9 410.848 285.109   3  22.41562   159.622
   0  -1  -8 543.074 269.124   3  20.05006   160.156
  -1   1  -8 165.008 359.435   3  20.06899   145.454
   0   1   8 388.979 254.636   1  20.07528   -57.101
  -1   0   8 515.186 222.716   4  20.07120   -18.511
  -1   0   8 507.829 354.446   1  20.08744   -67.864
   1   0  -8 954.533 229.591   4  20.07120  -161.805
  -1   1  -8 465.877 234.055   4  20.06853  -169.950
   1  -1   8 510.993 217.653   4  20.06853   -10.368
   0   1   8 580.765 250.473   4  20.07256   -20.570
   0  -1  -8 595.676 264.863   4  20.07256  -159.740
   0  -1  -7 347.421 227.777   4  17.73545  -158.980
  -1   1  -7 282.111 319.225   3  17.73322   144.615
   1   0  -7 339.343 175.687   4  17.73402  -162.085
  -1   0   7 254.411 172.607   4  17.73402   -18.232
  -1   1  -7 559.299 214.846   4  17.73129  -170.289
  -1   0   7 414.439 306.252   1  17.74891   -68.423
   1  -1   7 669.083 205.737   4  17.73129   -10.032
   0   1   7 526.724 213.492   1  17.73708   -56.952
   0  -1  -7 190.192 227.236   3  17.71444   161.157
   0   1   7 332.820 222.383   4  17.73545   -21.328
  -1   0   6 304.094 286.838   1  15.44851   -68.915
   0   1   6 108.713 202.288   4  15.43655   -22.422
  -1   1  -6 79.7157 317.054   3  15.43563   143.678
   0   1   6 265.715 203.130   1  15.43711   -56.551
  -1   1  -6 248.385 194.331   4  15.43222  -170.701
   0  -1  -6 161.340 234.825   3  15.41705   162.912
   0  -1  -6 231.246 210.990   4  15.43655  -157.886
   1  -1   6 272.282 193.613   4  15.43222    -9.631
  -1   0   5 1371.63 169.044   0  13.17889     9.487
  -1   1  -5 1447.62 345.319   3  13.19088   142.566
   1  -1   5 1480.38 200.990   4  13.18599    -9.163
  -1   0   5 1161.88 317.995   1  13.20087   -69.296
   0  -1  -5 994.183 229.730   3  13.17262   166.006
  -1   1  -5 1323.48 200.534   4  13.18599  -171.171
   0   1   5 1025.00 221.092   4  13.19053   -24.102
  -1   0   5 1194.43 183.350   4  13.18889   -16.951
   0  -1  -5 1288.69 233.954   4  13.19053  -156.206
   0   1   5 1359.62 207.299   1  13.19008   -55.705
   1   0  -5 987.743 174.856   4  13.18889  -163.392
  -1   1  -4 1507.78 257.336   3  11.02600   141.125
   0  -1  -4 1522.79 208.383   4  11.02446  -153.405
  -1   1  -4 1615.16 147.971   2  11.00954  -142.191
  -1   1  -4 1652.46 175.237   4  11.01965  -171.667
   0   1   4 1669.63 206.316   4  11.02446   -26.904
   0   1   4 1566.45 174.857   1  11.02308   -54.225
  -1   0   4 1739.05 257.705   1  11.03298   -69.467
  -1   0   4 1529.84 164.776   4  11.02266   -15.402
   1  -1   4 1540.21 172.319   4  11.01965    -8.681
   0  -1  -4 1538.34 177.161   3  11.00828   171.696
  -1   0   4 1397.87 154.697   0  11.01521     5.049
   1   0  -4 2499.58 179.390   4  11.02266  -164.952
   0   1   3 1623.10 136.323   1   8.98891   -51.951
  -1   0   3 1419.95 118.848   0   8.98432     0.236
  -1   0   3 1243.05 195.481   1   8.99738   -69.187
   0  -1  -3 1226.42 123.948   3   8.97689  -176.662
   0   1   3 1048.14 164.498   4   8.99103   -32.131
  -1   1  -3 1321.04 192.185   3   8.99360   139.030
   0  -1  -3 1277.23 177.651   4   8.99103  -148.182
  -1   1  -3 1351.43 126.198   2   8.97925  -146.881
  -1   0   3 1090.34 122.082   4   8.98902   -12.236
   1   0  -3 1203.19 123.358   4   8.98902  -168.135
  -1   0   2 2199.12 100.006   4   7.19613    -4.984
  -1   0   2 2053.61 155.143   1   7.20198   -67.775
  -1   1  -2 2540.78 181.470   3   7.20159   135.554
   1  -1   2 2561.42 102.202   4   7.19290    -9.488
  -1   0   2 2249.36 103.835   0   7.19445    -3.794
   0   1   2 2288.03 114.166   1   7.19596   -49.884
  -1   1  -2 2336.53 103.183   4   7.19290  -170.929
  -1   1  -2 2346.34 110.392   2   7.18952  -151.981
   1   0  -2 2301.40 102.938   4   7.19613  -175.414
   0  -1  -2 2329.88 152.582   4   7.19840  -136.858
   0   1   2 2192.09 142.594   4   7.19840   -43.449
   0   1   1 1426.20 93.1745   1   5.86521   -56.276
   0  -1   1 92.0314 45.5229   0   5.86251   -82.649
   1   0   1 129.599 76.4064   4   5.86421    56.399
   1  -1  -1 676.679 59.7808   4   5.86274  -126.751
   0   1  -1 293.195 61.9644   2   5.86115  -176.356
   0   1  -2 902.743 93.0585   4   7.19685  -156.707
   0  -1   2 1298.94 96.1501   4   7.19685   -23.598
   0  -1   2 827.635 47.7835   0   7.18996   -44.577
  -1   0  -2 1304.68 132.160   3   7.19523   147.040
  -1   1   2 784.024 96.7579   2   7.18844  -129.259
  -1   0  -2 741.396 93.6686   0   7.19722    89.873
   1  -1  -2 713.409 86.4317   4   7.19503  -142.209
   0   1  -2 706.649 67.0846   2   7.18759  -168.567
  -1   1   2 665.766 123.504   1   7.20267   -66.439
   1   0   2 835.075 106.665   4   7.19555    19.838
  -1   1   2 663.166 80.8556   4   7.19503   -38.192
  -1   0  -2 717.317 110.766   4   7.19555   159.816
  -1   0  -3 704.346 173.650   3   8.98561   152.141
  -1   1   3 908.756 174.956   2   8.97795  -115.746
   0   1  -3 631.101 113.374   4   8.98916  -161.082
   1   0   3 928.546 150.986   4   8.98832     4.919
   0   1  -3 910.850 86.5659   2   8.97572  -157.226
   0  -1   3 800.032 64.6391   0   8.97940   -12.980
  -1   1   3 845.885 125.837   4   8.98844   -31.966
  -1   0  -3 739.270 147.038   4   8.98832   174.741
   1  -1  -3 680.002 128.683   4   8.98844  -148.390
   0  -1   3 719.930 109.257   4   8.98916   -19.220
  -1   1   3 749.863 149.190   1   8.99659   -65.258
  -1   1   4 1084.56 173.791   4  11.02244   -28.675
   0  -1   4 975.561 97.0415   0  11.01011     5.694
  -1   0  -4 921.410 245.006   3  11.01710   153.365
   0  -1   4 974.931 165.296   4  11.02243   -17.270
   0   1  -4 1013.42 105.812   2  11.00504  -147.601
  -1   0  -4 990.969 193.003   4  11.02190  -178.392
  -1   1   4 1141.43 234.078   1  11.03124   -64.657
   0   1  -4 1004.69 172.971   4  11.02243  -163.032
   1   0   4 1040.79 181.632   4  11.02190    -1.938
   1  -1  -4 1046.11 175.275   4  11.02244  -151.669
   0   1  -5-8.01488 185.504   4  13.18840  -163.992
  -1   0  -5 53.8430 254.642   3  13.18143   153.644
   1   0   5 68.6583 192.429   4  13.18809    -5.579
  -1   1   5 174.583 240.343   1  13.19849   -64.241
   1  -1  -5 172.177 195.419   4  13.18892  -153.679
  -1   1   5 16.7909 183.409   4  13.18892   -26.654
   1   0   5 353.099 196.852   1  13.18509   -60.194
  -1   0  -5 75.9890 205.150   4  13.18809  -174.746
   0  -1   5 156.866 179.677   4  13.18840   -16.312
   0   1  -5 33.1403 112.558   2  13.16721  -140.260
  -1   0  -6 248.234 212.897   4  15.43420  -172.581
   0   1  -6 115.352 178.858   4  15.43436  -164.502
   1   0   6 308.212 220.451   1  15.43227   -60.178
   1  -1  -6 188.476 203.553   4  15.43524  -155.024
   1   0   6 107.683 204.738   4  15.43420    -7.742
  -1   0  -6 367.326 267.376   3  15.42582   153.724
  -1   1   6 218.134 197.186   4  15.43524   -25.303
  -1   1   6 318.388 228.955   1  15.44568   -63.855
   0  -1   6 221.243 179.543   4  15.43436   -15.803
  -1   0  -7 433.596 217.320   4  17.73318  -171.187
  -1   1   7 150.990 250.646   1  17.74575   -63.463
   0   1  -7 560.720 330.300   3  17.73528   141.382
   0   1  -7 279.241 173.897   4  17.73322  -164.789
   1   0   7 338.579 225.743   1  17.73236   -59.944
   1   0   7 482.147 212.556   4  17.73318    -9.132
  -1   0  -7 482.623 278.674   3  17.72316   153.831
   0  -1   7 364.977 174.944   4  17.73322   -15.517
  -1   1   7 351.474 195.947   4  17.73436   -24.343
   1  -1  -7 505.949 216.455   4  17.73436  -155.981
   0   1  -8 1108.30 363.419   3  20.07120   142.167
  -1   0  -8 496.810 258.506   4  20.07035  -170.235
  -1   0  -8 810.555 322.595   3  20.05875   153.990
  -1   1   8 557.438 296.256   1  20.08403   -63.028
   0   1  -8 632.306 226.585   4  20.07029  -164.957
   1   0   8 1102.04 272.418   1  20.07066   -59.568
   1  -1  -8 431.226 209.480   4  20.07165  -156.693
   1   0   8 558.687 247.124   4  20.07035   -10.083
  -1   1   8 497.845 214.034   4  20.07165   -23.629
   0  -1   8 781.908 222.667   4  20.07029   -15.354
   0   1  -9 185.500 198.895   4  22.43730  -165.059
   1   0   9 425.059 288.264   1  22.43888   -59.092
   1  -1  -9 214.973 239.061   4  22.43882  -157.239
   1  -1  -9 314.546 276.315   3  22.41940   149.682
  -1   1   9 149.229 292.457   1  22.45224   -62.561
  -1   1   9 260.638 222.289   4  22.43882   -23.080
   0  -1   9 199.988 202.060   4  22.43730   -15.253
   0   1  -9 395.009 362.800   3  22.43700   142.973
   1   0   9 195.208 242.585   4  22.43743   -10.761
  -1   0  -9 144.651 288.571   3  22.42428   154.221
  -1   0  -9 180.874 255.002   4  22.43743  -169.558
   1   0  10 138.921 270.492   4  24.82969   -11.260
   0  -1  10 108.865 259.018   4  24.82950   -15.191
  -1   0 -10 291.336 319.354   3  24.81500   154.524
   1  -1 -10 238.769 313.347   3  24.81011   150.739
  -1   0 -10 201.324 284.439   4  24.82969  -169.060
   0   1 -10 181.940 262.546   4  24.82950  -165.123
   0  -1  10 354.716 386.777   1  24.84678   -68.910
   1   0  10 144.753 323.227   1  24.83230   -58.573
  -1   1  10 81.5120 329.507   1  24.84566   -62.058
  -1   1  10 230.278 258.713   4  24.83116   -22.644
   0   1 -10 124.971 383.642   3  24.82796   143.788
   1  -1 -10 139.706 270.201   4  24.83116  -157.673
   0  -1  11 3053.14 456.371   1  27.26278   -67.951
   0  -1  11 2154.08 305.031   4  27.24423   -15.151
   1   0  11 1750.33 300.673   4  27.24447   -11.641
  -1   0 -11 2014.40 400.900   3  27.22826   154.890
   1  -1 -11 2354.59 350.299   4  27.24600  -158.026
   1   0  11 2071.80 373.799   1  27.24826   -57.961
  -1   0 -11 2583.49 341.668   4  27.24447  -168.680
   0   1 -11 1887.63 301.982   4  27.24423  -165.164
   0   1 -11 2252.27 410.169   3  27.24141   144.605
  -1   1  11 1976.91 419.286   1  27.26163   -61.520
   1  -1 -11 2262.93 375.165   3  27.22334   151.720
  -1   1  11 2242.14 331.109   4  27.24600   -22.293
   0  -1  12 339.176 277.026   4  29.68014   -15.126
  -1   0 -12 418.094 345.408   4  29.68042  -168.387
  -1   1  12 255.063 307.022   4  29.68201   -22.004
   0   1 -12 600.380 448.497   3  29.67601   145.421
   1  -1 -12 206.034 329.587   4  29.68201  -158.317
   0  -1  12 398.362 428.509   1  29.69997   -67.017
   1   0  12 169.153 389.576   1  29.68539   -57.321
   0   1 -12 309.502 275.279   4  29.68014  -165.191
   1  -1 -12 475.181 377.811   3  29.65773   152.658
   1   0  12 436.458 341.288   4  29.68042   -11.936
  -1   1  12 258.582 425.796   1  29.69878   -60.956
  -1   0 -12 277.940 415.068   3  29.66267   155.312
  -1   0 -13 5685.55 477.515   4  32.13702  -168.155
  -1   0 -13 5971.64 525.928   3  32.11772   155.783
   1   0  13 5237.71 441.896   4  32.13702   -12.169
  -1   1  13 5026.79 508.716   1  32.15661   -60.356
  -1   1  13 4830.82 424.851   4  32.13865   -21.763
   0   1 -13 6133.45 580.785   3  32.13123   146.243
   0  -1  13 5437.83 407.228   4  32.13669   -15.110
   0   1 -13 5320.92 414.877   4  32.13669  -165.208
   1  -1 -13 4764.47 440.647   4  32.13865  -158.559
   0  -1  13 5330.04 527.399   1  32.15783   -66.100
   1   0  13 5663.01 487.866   1  32.14318   -56.627
   1  -1 -13 5851.53 488.366   3  32.11275   153.572
  -1   0 -14 364.139 351.791   4  34.61433  -167.971
  -1   1  14 597.863 392.931   1  34.63519   -59.717
   0  -1  14 767.713 477.953   1  34.63643   -65.195
   1   0  14 70.0715 426.233   1  34.62172   -55.899
   0   1 -14 37.6066 441.421   3  34.60715   147.066
   1  -1 -14 521.802 424.143   3  34.58849   154.468
  -1   1  14 34.5745 343.635   4  34.61601   -21.561
   1   0  14 212.919 335.018   4  34.61433   -12.354
   0   1 -14 103.998 311.253   4  34.61398  -165.220
   0  -1  14 297.247 307.748   4  34.61398   -15.100
   1  -1 -14 222.379 364.735   4  34.61601  -158.762
  -1   0 -14 673.954 458.735   3  34.59347   156.303
   1   0  15 6.09588 415.063   1  37.12150   -55.147
  -1   1  15 196.865 380.920   1  37.13503   -59.062
  -1   0 -15-104.221 342.871   4  37.11288  -167.824
   1   0  15-71.7656 336.649   4  37.11288   -12.504
   1  -1 -15 23.6625 399.677   3  37.08541   155.388
   0  -1  15 117.124 333.761   4  37.11249   -15.093
   0   1 -15 8.41169 353.418   4  37.11249  -165.230
   0  -1  15 283.923 483.879   1  37.13630   -64.288
   0   1 -15 96.5249 463.833   3  37.10428   147.908
  -1   1  15 121.448 347.568   4  37.11460   -21.389
  -1   0 -15 477.195 447.284   3  37.09043   156.862
   1  -1 -15-8.50641 362.801   4  37.11460  -158.935
  -1   1  16 129.033 375.193   1  39.65696   -58.376
   0   1 -16 310.359 494.744   3  39.62344   148.746
   1   0  16 111.881 376.724   4  39.63349   -12.625
  -1   0 -16 419.799 451.294   3  39.60943   157.452
  -1   0 -16-128.551 372.501   4  39.63349  -167.705
   0  -1  16 20.4810 503.719   1  39.65826   -63.389
   1  -1 -16 113.264 406.932   3  39.60438   156.280
   0   1 -16 124.876 362.179   4  39.63308  -165.238
   0  -1  16 12.9809 367.269   4  39.63308   -15.087
  -1   1  16-57.0542 365.256   4  39.63525   -21.244
   1  -1 -16 479.734 393.424   4  39.63525  -159.082
   1   0  16 31.1167 410.704   1  39.64337   -54.370
   1   0  17 79.7657 442.987   1  42.18844   -53.551
   0   1 -17 427.887 479.363   3  42.16575   149.590
   0  -1  17 457.629 364.481   4  42.17684   -15.081
  -1   1  17 248.134 385.183   4  42.17907   -21.119
  -1   0 -17 556.029 443.918   3  42.15157   158.092
   0  -1  17 400.827 533.673   1  42.20343   -62.481
  -1   0 -17 428.005 418.254   4  42.17727  -167.609
   0   1 -17 620.191 375.391   4  42.17684  -165.247
   1  -1 -17 709.619 397.517   4  42.17907  -159.208
   1  -1 -17 353.638 437.416   3  42.14648   157.194
  -1   1  17 713.955 413.559   1  42.20211   -57.654
   1   0  17 439.987 398.070   4  42.17727   -12.723
  -1   0 -18 281.222 447.268   4  44.74559  -167.533
   0   1 -18 275.036 371.121   4  44.74513  -165.255
   1  -1 -18 387.641 390.211   4  44.74743  -159.318
   0  -1  18 561.075 530.955   1  44.77317   -61.552
  -1   1  18 369.511 375.489   4  44.74743   -21.011
   0  -1  18 574.228 376.150   4  44.74513   -15.076
   0   1 -18 341.939 487.333   3  44.73256   150.457
   1  -1 -18 38.6012 450.051   3  44.71307   158.139
  -1   1  18 422.865 408.355   1  44.77184   -56.900
  -1   0 -18 180.766 463.885   3  44.71820   158.771
   1   0  18 80.6994 460.823   1  44.75806   -52.699
   1   0  18 415.646 431.868   4  44.74559   -12.802
  -1   1  19 2668.22 499.433   1  47.36770   -56.120
  -1   1  19 2307.43 450.256   4  47.34188   -20.918
  -1   0 -19 2145.57 537.024   3  47.31089   159.501
   1   0  19 1941.66 474.757   1  47.35382   -51.818
   0  -1  19 1955.03 553.280   1  47.36906   -60.612
   1   0  19 2344.45 486.055   4  47.34000   -12.865
   0   1 -19 2232.49 587.463   3  47.32542   151.346
   1  -1 -19 2405.79 525.141   3  47.30572   159.087
  -1   0 -19 2226.82 521.645   4  47.34000  -167.473
   0   1 -19 1739.14 492.475   4  47.33952  -165.264
   0  -1  19 2294.26 477.860   4  47.33952   -15.071
   1  -1 -19 2442.29 476.597   4  47.34188  -159.415
   0  -1  20-66.8501 551.035   1  49.99289   -59.663
   0   1 -20-15.7864 413.545   4  49.96181  -165.273
   1   0  20 533.109 430.274   1  49.97751   -50.877
  -1   0 -20 660.773 530.529   3  49.93142   160.270
   0   1 -20 339.047 516.507   3  49.94614   152.248
   1  -1 -20 179.859 454.122   4  49.96423  -159.500
   1   0  20 287.251 450.371   4  49.96231   -12.913
  -1   1  20 176.087 436.774   4  49.96423   -20.837
  -1   0 -20 806.464 474.923   4  49.96231  -167.428
   1  -1 -20 25.6631 465.875   3  49.92620   160.041
   0  -1  20 196.734 410.022   4  49.96181   -15.065
  -1   1  20 385.858 475.821   1  49.99150   -55.303
   1  -1 -21-88.5692 505.872   4  52.61647  -159.572
  -1   1  21-132.312 476.736   4  52.61647   -20.769
   0   1 -21-44.2247 584.220   3  52.59672   153.159
  -1   1  21 422.974 513.441   1  52.64526   -54.447
   0   1 -21 231.278 478.310   4  52.61399  -165.285
   1  -1 -21 216.312 475.326   3  52.57652   161.051
   1   0  21 144.347 455.437   4  52.61452   -12.952
   0  -1  21-29.7778 602.833   1  52.64667   -58.687
  -1   0 -21 213.609 539.219   3  52.58180   161.064
   0  -1  21 84.8408 458.227   4  52.61399   -15.057
  -1   0 -21 235.390 477.410   4  52.61452  -167.392
   1   0  22 231.310 501.763   4  55.29886   -12.976
   0   1 -22 235.479 523.588   4  55.29832  -165.299
   1  -1 -22 90.8530 535.514   4  55.30085  -159.634
  -1   0 -22 94.2411 560.694   3  55.26425   161.929
   0   1 -22 141.612 590.410   3  55.27938   154.112
   0  -1  22-259.925 630.617   1  55.33264   -57.679
  -1   1  22 159.960 482.017   1  55.33121   -53.553
  -1   1  22 277.366 488.502   4  55.30085   -20.711
   0  -1  22-18.5074 500.733   4  55.29832   -15.047
  -1   0 -22 64.6686 519.190   4  55.29886  -167.372
  -1   0 -23 3183.04 661.847   3  57.98125   162.837
   0   1 -23 3385.07 604.870   4  58.01726  -165.315
   1  -1 -23 3946.71 657.991   4  58.01985  -159.690
  -1   0 -23 3608.45 685.394   4  58.01782  -167.360
   0  -1  23 4284.61 603.808   4  58.01726   -15.036
  -1   1  23 3891.18 613.995   1  58.05184   -52.605
   0  -1  23 3621.36 666.228   1  58.05330   -56.655
   1   0  23 3587.23 642.488   4  58.01782   -12.992
  -1   1  23 3950.35 602.222   4  58.01985   -20.661
   0   1 -23 4399.60 637.578   3  57.99660   155.092
   0   1 -24 250.344 590.326   4  60.77359  -165.333
  -1   1  24 160.566 524.709   1  60.80993   -51.620
   0   1 -24 776.600 638.570   3  60.75114   156.102
   1  -1 -24 348.352 613.455   4  60.77623  -159.731
  -1   1  24 91.0535 584.836   4  60.77623   -20.624
   0  -1  24 294.921 568.712   1  60.81142   -55.577
  -1   0 -24 628.095 621.335   4  60.77417  -167.357
   1   0  24 410.985 534.855   4  60.77417   -13.000
   0  -1  24 311.403 577.630   4  60.77359   -15.023
   0   1 -25 6461.71 807.592   3  63.54606   157.139
  -2   1   0 1670.32 188.342   3   9.27778   101.941
  -2   1   0 2012.58 134.884   0   9.27059    20.812
  -2   1   0 1901.15 164.822   1   9.27061   -70.293
  -2   1   0 2061.73 126.724   2   9.25890  -174.518
   1  -2   0 2256.14 134.105   4   9.26912   -69.901
   1   1   0 2090.04 153.331   4   9.27350  -178.235
   1  -2  -1 4369.34 191.987   4   9.57808   -91.846
  -2   1   1 4190.42 94.6487   4   9.57388     5.681
  -2   1  -1 4639.62 171.788   2   9.56871  -168.395
  -2   1   1 4395.93 169.713   0   9.57903    12.212
  -2   1  -1 4232.80 241.356   3   9.58661   114.655
  -2   1   1 4398.33 222.392   1   9.58218   -68.096
  -2   1  -1 4770.28 132.398   4   9.57286   112.487
  -2   1  -1 4266.95 153.446   0   9.57759    33.256
   1  -2   1 4820.33 148.003   4   9.57670   -49.564
   1   1  -1 4182.99 174.154   4   9.58145  -174.056
  -2   1  -1 4511.83 182.407   1   9.57605   -76.032
   1   1   1 4733.39 212.664   4   9.58181   177.543
  -2   1   1 4732.51 259.778   3   9.58428    88.699
  -2   1   1 4756.82 140.932   2   9.56458  -176.435
  -2   1   2 1481.24 202.351   1  10.45625   -67.567
  -2   1  -2 1415.87 129.688   4  10.44364   142.330
   1   1  -2 1492.30 143.052   4  10.45182  -170.639
   1  -2  -2 1474.58 190.553   4  10.44954  -110.477
  -2   1   2 1477.05 94.8591   2  10.43227  -172.109
  -2   1   2 1434.74 103.897   4  10.44551    -9.859
   1   1   2 1492.11 223.600   4  10.45249    -5.997
  -2   1   2 1535.12 147.374   0  10.44905     7.776
  -2   1  -2 1557.82 125.692   0  10.44641    47.466
  -2   1  -2 1627.31 153.840   2  10.43983  -160.785
   1  -2   2 1456.25 121.635   4  10.44699   -34.926
   1   1  -2 1530.90 135.233   2  10.43583   146.082
  -2   1  -2 1295.33 226.982   3  10.45690   125.121
  -2   1  -3 88.5825 214.569   3  11.76600   132.723
  -2   1   3 124.411 197.188   1  11.76945   -67.498
  -2   1   3 134.310 152.766   0  11.75794     6.427
   1   1   3 187.499 230.606   4  11.76261    -8.574
   1   1   3 89.1908 89.2069   1  11.75177    -5.234
   1   1  -3 14.2802 77.0088   2  11.74128   167.099
  -2   1  -3 191.799 143.254   4  11.75417   157.567
   1  -2   3 59.6998 124.969   4  11.75701   -25.772
   1   1  -3 526.379 159.175   4  11.76172  -168.199
  -2   1   3 46.7272 74.7567   2  11.73929  -161.375
  -2   1  -3 74.8413 124.950   0  11.75441    61.190
  -2   1  -4 840.977 141.659   0  13.37528    73.088
   1   1  -4 815.290 82.3719   2  13.35993  -170.739
  -2   1  -4 927.078 280.257   3  13.38773   137.889
   1  -2  -4 912.314 134.987   3  13.36588   168.444
   1   1  -4 879.429 179.659   4  13.38464  -166.555
  -2   1  -4 842.484 173.291   4  13.37775   166.533
  -2   1   4 779.429 227.937   1  13.39519   -67.430
   1  -2   4 858.300 153.279   4  13.38012   -20.346
  -2   1   4 961.544 97.2974   2  13.35922  -146.839
  -2   1   4 729.441 180.959   0  13.37943     6.910
   1  -2  -4 491.281 223.906   4  13.38411  -133.175
   1   1   4 903.676 122.674   1  13.37495   -25.139
   1   1   4 1014.45 226.984   4  13.38569   -10.333
  -2   1   4 900.865 153.608   4  13.38069   -19.746
   1  -2  -5 117.502 162.798   3  15.20193   166.286
   1   1  -5 97.6667 174.710   4  15.22318  -165.465
  -2   1   5 142.369 173.226   0  15.21629     8.347
  -2   1  -5 127.909 131.696   0  15.21172    82.665
   1   1   5 134.396 128.373   1  15.21418   -35.617
  -2   1   5 229.279 268.130   1  15.23613   -67.271
   1  -2   5 43.9501 160.677   4  15.21887   -17.119
   1   1  -5 71.0306 72.4488   2  15.19440  -152.676
   1   1   5 56.6884 232.801   4  15.22433   -11.522
  -2   1  -5 131.861 245.429   3  15.22489   141.371
  -2   1   5 64.5111 112.377   2  15.19469  -132.678
  -2   1   5 252.947 160.172   4  15.22014   -21.452
  -2   1  -5 190.416 178.983   4  15.21690   172.280
  -2   1   6 872.405 179.591   4  17.20882   -22.370
   1  -2   6 1175.02 192.673   4  17.20702   -15.153
   1   1  -6 1181.36 198.484   4  17.21112  -164.732
  -2   1  -6 1075.38 163.292   0  17.19755    90.070
   1   1   6 1171.28 158.042   1  17.20305   -41.395
   1  -2  -6 1126.20 244.221   4  17.21170  -143.715
  -2   1  -6 988.963 207.936   4  17.20537   176.145
   1  -2  -6 1027.86 187.851   3  17.18772   164.711
   1   1   6 1024.92 245.485   4  17.21236   -12.332
   1   1  -6 1206.08 99.5112   2  17.17842  -139.860
  -2   1  -6 1152.92 294.782   3  17.21138   143.786
  -2   1   6 1236.13 207.481   0  17.20242    10.243
  -2   1   6 1319.75 181.354   2  17.17949  -121.917
  -2   1   6 1160.73 294.204   1  17.22618   -67.020
   1  -2   7 12228.1 372.393   4  19.30149   -13.917
  -2   1   7 12055.3 370.456   4  19.30371   -22.875
   1  -2  -7 12604.2 443.069   4  19.30637  -146.783
  -2   1  -7 11994.2 397.552   4  19.30010   178.862
   1   1  -7 12207.7 376.667   4  19.30542  -164.226
  -2   1  -7 13081.3 534.328   3  19.30418   145.545
   1   1   7 12111.1 427.452   4  19.30671   -12.900
  -2   1  -7 11943.7 328.669   0  19.28971    95.683
   1  -2  -7 13239.9 372.857   3  19.28006   163.641
  -2   1   7 12429.9 492.438   1  19.32236   -66.694
   1   1   7 12505.3 336.749   1  19.29839   -44.709
   1   1  -8 2322.33 249.713   4  21.47825  -163.870
   1  -2   8 2531.34 250.178   4  21.47447   -13.121
  -2   1  -8 1982.68 266.125   4  21.47330  -179.160
  -2   1   8 2345.65 243.716   4  21.47702   -23.144
   1   1   8 2061.00 270.882   4  21.47958   -13.305
   1   1   8 2478.20 237.483   1  21.47234   -46.708
   1  -2  -8 2321.78 247.513   3  21.45108   163.004
  -2   1   8 2008.22 361.076   1  21.49693   -66.306
  -2   1  -8 2644.02 370.212   3  21.47551   146.911
   1  -2  -8 2307.71 299.658   4  21.47951  -149.042
   1   1  -9 399.883 210.357   4  23.71152  -163.613
  -2   1  -9 389.874 246.364   4  23.70688  -177.678
   1   1   9 434.928 280.110   4  23.71288   -13.601
  -2   1  -9 559.120 354.755   3  23.70728   148.022
  -2   1   9 461.417 239.829   4  23.71069   -23.268
  -2   1   9 46.3765 383.806   1  23.73184   -65.867
   1  -2  -9 539.572 281.072   4  23.71303  -150.730
   1   1   9 520.289 227.649   1  23.70676   -47.904
   1  -2  -9 483.844 258.129   3  23.68262   162.661
   1  -2   9 473.637 237.819   4  23.70786   -12.612
   1   1  10 582.799 256.611   1  25.98975   -48.569
   1   1  10 385.255 298.385   4  25.99472   -13.821
  -2   1  10 139.881 425.271   1  26.01522   -65.388
   1  -2  10 507.788 244.402   4  25.98978   -12.255
   1  -2 -10 520.552 276.445   3  25.96274   162.570
   1  -2 -10 491.660 299.165   4  25.99505  -152.041
   1   1 -10 685.776 243.546   4  25.99333  -163.422
  -2   1  10 404.792 248.635   4  25.99283   -23.321
  -2   1 -10 223.363 297.899   4  25.98895  -176.540
   1   1  11 288.774 277.101   1  28.31342   -48.896
   1  -2 -11 17.1871 320.091   3  28.28355   162.651
   1  -2 -11 50.9240 302.647   4  28.31770  -153.075
  -2   1  11 361.961 291.680   4  28.31558   -23.329
   1  -2  11 101.177 293.231   4  28.31234   -12.010
   1   1 -11 414.343 255.758   4  28.31580  -163.279
  -2   1  11 73.0757 433.569   1  28.33923   -64.872
   1   1  11 103.038 303.295   4  28.31721   -13.985
  -2   1 -11 339.170 307.892   4  28.31164  -175.647
   1  -2 -12 291.111 323.456   4  30.67578  -153.905
  -2   1 -12 456.845 345.452   4  30.66975  -174.935
  -2   1  12 258.428 421.919   1  30.69867   -64.328
   1  -2 -12 242.131 339.244   3  30.63981   162.844
   1   1  12 241.608 323.518   4  30.67516   -14.111
   1  -2  12 67.1868 281.595   4  30.67035   -11.833
   1   1 -12 316.638 298.586   4  30.67373  -163.169
   1   1  12 482.669 317.216   1  30.67255   -48.984
  -2   1 -12 354.992 449.225   3  30.66497   150.629
  -2   1  12 185.021 287.596   4  30.67375   -23.312
   1   1  13 6183.46 480.526   4  33.06519   -14.207
  -2   1 -13 5601.51 581.852   3  33.05346   151.392
   1  -2  13 6489.48 440.884   4  33.06042   -11.709
   1  -2 -13 6487.86 474.399   3  33.02816   163.167
  -2   1 -13 5916.55 482.584   4  33.05992  -174.364
  -2   1  13 6231.04 547.585   1  33.09018   -63.751
   1   1  13 6886.05 428.819   1  33.06379   -48.873
   1   1 -13 5986.66 421.506   4  33.06374  -163.082
   1  -2 -13 6024.79 491.706   4  33.06592  -154.583
  -2   1  13 6350.04 447.609   4  33.06397   -23.283
   1   1 -13 6924.01 559.380   3  33.06119   142.945
   1  -2 -14 355.049 395.040   4  35.48605  -155.142
   1   1 -14 617.494 477.085   3  35.47987   143.908
   1  -2  14 1133.67 514.503   1  35.50280   -66.914
  -2   1  14 667.923 443.406   1  35.51170   -63.143
   1  -2  14 117.263 310.375   4  35.48048   -11.619
   1  -2 -14 92.3830 378.734   3  35.44648   163.603
  -2   1 -14 707.753 472.554   3  35.47194   152.140
  -2   1  14 189.779 308.923   4  35.48416   -23.247
   1   1 -14 672.544 347.991   4  35.48375  -163.014
   1   1  14 77.3883 337.850   4  35.48521   -14.280
  -2   1 -14 202.617 377.213   4  35.48006  -173.895
   1   1  14 389.831 319.619   1  35.48502   -48.612
  -2   1  15 668.231 409.139   1  37.96206   -62.514
   1  -2  15 520.797 332.157   4  37.92937   -11.553
   1  -2  15 707.532 479.614   1  37.95293   -65.792
   1   1 -15 475.445 334.441   4  37.93260  -162.958
   1  -2 -15 343.908 378.010   3  37.89362   164.098
   1   1  15 378.639 333.105   1  37.93512   -48.226
   1   1 -15 506.209 475.203   3  37.92736   144.865
  -2   1  15 346.047 350.154   4  37.93318   -23.209
  -2   1 -15 500.103 404.131   4  37.92903  -173.512
   1   1  15 286.332 373.741   4  37.93408   -14.336
  -2   1 -15 763.586 499.189   3  37.91924   152.877
   1  -2 -15 61.2898 350.479   4  37.93501  -155.611
   1  -2 -16 38.0912 396.718   3  40.36912   164.636
   1   1 -16 142.986 362.885   4  40.40985  -162.915
   1   1  16-97.1533 391.132   4  40.41135   -14.378
   1   1  16 169.248 334.165   1  40.41363   -47.757
  -2   1  16 414.006 402.904   1  40.44085   -61.859
  -2   1  16 193.111 326.922   4  40.41058   -23.166
  -2   1 -16 229.442 455.723   3  40.39492   153.618
  -2   1 -16 7.23058 402.474   4  40.40638  -173.194
   1  -2  16 234.966 326.359   4  40.40666   -11.501
   1  -2 -16 37.9487 408.111   4  40.41236  -156.011
   1   1 -16 111.214 477.231   3  40.40321   145.821
   1  -2  16 340.114 478.935   1  40.43148   -64.693
  -2   1  17 3041.77 489.982   1  42.94816   -61.173
  -2   1 -17 3060.09 584.436   3  42.89907   154.367
   1  -2 -17 2730.34 488.441   4  42.91820  -156.348
   1   1  17 2627.15 446.328   4  42.91711   -14.409
   1  -2  17 3060.04 580.780   1  42.93859   -63.607
  -2   1 -17 2329.82 488.935   4  42.91222  -172.930
   1   1  17 2586.86 398.612   1  42.92067   -47.199
   1   1 -17 2888.95 545.927   3  42.90754   146.773
  -2   1  17 2876.68 427.476   4  42.91646   -23.131
   1  -2  17 2625.35 435.269   4  42.91244   -11.456
   1   1 -17 2202.24 438.648   4  42.91560  -162.879
   1  -2 -17 2368.52 454.323   3  42.87309   165.266
   1   1 -18 108.838 508.968   3  45.44089   147.734
   1   1  18 175.473 365.096   1  45.45678   -46.555
  -2   1 -18 124.575 536.550   3  45.43225   155.120
  -2   1  18-35.5830 379.194   4  45.45139   -23.101
   1   1  18 165.870 435.065   4  45.45194   -14.430
   1  -2  18 7.74889 393.857   4  45.44727   -11.419
   1  -2 -18 114.493 441.310   3  45.40606   165.978
  -2   1  18 5.46811 420.366   1  45.48456   -60.459
   1   1 -18 108.898 395.149   4  45.45041  -162.848
   1  -2  18 596.982 537.096   1  45.47478   -62.529
   1  -2 -18 44.7024 420.400   4  45.45310  -156.632
  -2   1 -18 371.759 457.162   4  45.44710  -172.711
   1  -2  19 11753.2 782.981   1  48.04101   -61.452
  -2   1 -19 10824.3 748.925   4  48.01196  -172.528
  -2   1 -19 11933.9 829.776   3  47.99538   155.907
   1   1 -19 11357.4 794.332   3  48.00419   148.709
   1  -2 -19 10704.1 733.509   4  48.01798  -156.880
   1  -2  19 11533.9 698.395   4  48.01208   -11.385
   1   1 -19 11854.2 701.666   4  48.01521  -162.822
  -2   1  19 12118.7 744.234   1  48.05099   -59.721
  -2   1  19 10957.4 655.045   4  48.01630   -23.079
   1   1  19 10475.7 717.121   4  48.01676   -14.443
  -2   1  20 1232.09 502.364   1  50.64874   -58.949
   1   1 -20 1168.94 454.623   4  50.61127  -162.799
   1  -2  20 1272.81 452.447   4  50.60815   -11.357
   1  -2  20 1060.39 576.964   1  50.63855   -60.367
   1   1 -20 1336.81 576.177   3  50.59871   149.696
   1  -2 -20 1130.47 507.156   4  50.61412  -157.094
  -2   1 -20 1041.14 588.870   3  50.58974   156.714
   1   1  20 1228.76 494.305   4  50.61284   -14.448
  -2   1  20 1143.88 468.540   4  50.61247   -23.060
  -2   1 -20 1013.42 521.455   4  50.60807  -172.380
   1   1 -21 112.449 592.561   3  53.22604   150.688
  -2   1 -21 284.530 495.543   4  53.23703  -172.262
  -2   1 -21 567.010 579.603   3  53.21690   157.549
   1  -2  21 596.663 488.655   4  53.23707   -11.325
  -2   1  21 363.166 533.822   1  53.27938   -58.145
  -2   1  21 308.790 424.838   4  53.24149   -23.051
   1   1  21 361.360 484.311   4  53.24177   -14.449
   1  -2  21 484.791 619.177   1  53.26899   -59.256
   1   1 -21 547.858 441.727   4  53.24018  -162.780
   1  -2 -21 253.654 516.849   4  53.24312  -157.279
  -2   1 -22 76.7355 534.221   4  55.90073  -172.165
  -2   1  22 252.183 546.246   1  55.94483   -57.307
   1   1 -22 106.538 487.255   4  55.90384  -162.764
   1   1 -22 44.9555 605.453   3  55.88807   151.726
   1  -2  22 64.9436 615.085   1  55.93423   -58.127
  -2   1 -22 483.974 616.267   3  55.87876   158.431
  -2   1  22 154.077 498.972   4  55.90524   -23.045
   1  -2  22 175.285 520.781   4  55.90073   -11.291
   1   1  22 144.658 516.887   4  55.90545   -14.443
   1  -2 -22 88.2987 569.958   4  55.90686  -157.440
   1   1  23 305.617 546.469   4  58.60609   -14.433
   1  -2  23-207.882 654.869   1  58.63650   -56.984
   1  -2  23 256.570 490.785   4  58.60134   -11.251
  -2   1  23 41.4528 529.223   4  58.60595   -23.047
  -2   1  23 378.054 545.183   1  58.64731   -56.423
   1  -2 -23-54.3566 574.245   4  58.60756  -157.578
   1   1 -23 230.940 608.108   3  58.58700   152.771
  -2   1 -23 178.814 621.038   3  58.57751   159.335
   1   1 -23 98.5149 558.398   4  58.60445  -162.748
  -2   1 -23 257.842 574.331   4  58.60137  -172.101
   1   1  24-109.273 534.261   4  61.34622   -14.418
   1   1 -24 170.111 615.245   3  61.32536   153.836
  -2   1 -24-148.150 626.562   3  61.31568   160.272
   1   1 -24-25.3116 540.983   4  61.34456  -162.733
  -2   1  24 184.708 556.512   4  61.34615   -23.057
   1  -2  24-82.0826 567.571   4  61.34143   -11.207
  -2   1  24 55.2616 554.835   1  61.38935   -55.506
   1  -2 -24 93.0728 570.505   4  61.34774  -157.696
  -2   1 -24 16.1297 605.040   4  61.34150  -172.055
  -2   1 -25 2536.06 708.544   3  64.09615   161.262
   1   1 -25 3374.64 680.575   3  64.10601   154.952
  -2   1  25 2458.26 667.213   1  64.17386   -54.535
  -1   2   0 2119.61 129.612   4   9.26912  -110.524
  -1  -1   0 2036.26 157.673   4   9.27350    -2.089
  -1   2   0 2221.05 181.471   1   9.27776   -76.634
  -1   2   0 2121.19 147.683   3   9.27053   142.174
  -1   2   0 2174.41 153.112   2   9.26985  -151.422
  -1  -1   0 2394.78 161.860   0   9.27653   -47.101
  -1  -1   1 4573.97 170.761   0   9.58179   -41.554
  -1  -1   1 4234.78 170.281   4   9.58145    -6.282
   2  -1  -1 4312.22 96.8107   4   9.57388   173.322
  -1   2   1 4695.14 209.651   2   9.57869  -142.741
  -1  -1  -1 4319.77 216.082   4   9.58181     2.126
  -1   2  -1 4636.05 227.103   3   9.58310   142.379
  -1   2   1 4690.67 239.898   1   9.58568   -70.387
   2  -1   1 4566.78 131.494   4   9.57286    66.646
  -1   2  -1 4725.87 153.770   4   9.57670  -130.828
  -1  -1  -1 4492.10 245.397   3   9.57692    28.673
  -1  -1  -1 4270.69 204.579   0   9.58635   -50.194
  -1   2  -1 4393.72 181.404   2   9.57580  -156.644
  -1   2   1 4025.61 181.639   4   9.57808   -88.539
   2  -1  -2 1374.72 107.772   4  10.44551  -170.851
  -1   2  -2 1467.67 139.103   2  10.44312  -157.932
  -1  -1  -2 1423.36 235.879   4  10.45249  -174.334
  -1  -1   2 1508.89 140.074   4  10.45182    -9.695
   2  -1   2 1329.82 125.330   4  10.44364    37.043
  -1   2   2 1306.99 224.012   2  10.44843  -132.788
  -1   2   2 1434.70 212.182   1  10.45632   -65.389
  -1   2  -2 1349.74 126.771   4  10.44699  -145.459
  -1  -1   2 1413.78 134.775   0  10.44882   -33.832
  -1   2   2 1411.37 189.636   4  10.44954   -69.867
  -1  -1  -2 1336.51 196.101   3  10.44372  -160.981
  -1   2  -2 1436.74 240.566   3  10.45688   141.034
  -1   2   3 120.439 183.913   1  11.76672   -62.129
  -1   2  -3 202.527 257.401   3  11.76884   140.129
  -1  -1  -3 143.271 244.907   4  11.76261  -171.748
   2  -1   3 10.9466 130.177   4  11.75417    21.992
  -1   2  -3 117.276 131.173   2  11.74944  -156.352
  -1  -1   3 127.103 118.336   0  11.75528   -24.886
  -1   2  -3 78.1477 132.599   4  11.75701  -154.574
  -1   2   3 47.5366 184.790   4  11.76040   -56.367
  -1   2   3 79.2263 255.854   2  11.75654  -123.611
   2  -1  -3 87.7704 119.597   4  11.75667  -164.007
  -1  -1   3 269.876 148.939   4  11.76172   -12.127
  -1  -1  -3 70.4737 186.956   3  11.75046  -170.215
  -1  -1  -4 1575.70 250.933   4  13.38569  -169.979
  -1   2   4 1062.04 198.793   1  13.39032   -60.235
  -1   2  -4 827.120 139.182   2  13.36860  -153.254
  -1   2   4 1108.20 318.801   2  13.37694  -116.090
  -1   2   4 650.911 207.513   4  13.38411   -47.174
  -1   2  -4 876.613 162.788   4  13.38012  -159.975
   2  -1   4 847.600 176.519   4  13.37775    13.054
  -1  -1   4 969.180 134.429   0  13.37493   -15.900
  -1  -1  -4 785.073 202.811   3  13.37068  -177.571
  -1   2  -4 1119.45 346.816   3  13.39275   139.815
   2  -1  -4 816.591 160.980   4  13.38069  -160.673
  -1  -1   4 1063.58 177.143   4  13.38464   -13.769
  -1   2   5 166.497 201.205   4  15.22326   -40.936
  -1  -1  -5 201.617 246.173   4  15.22433  -168.789
  -1   2  -5 239.825 339.484   3  15.23153   139.911
   2  -1   5 142.952 169.588   4  15.21690     7.348
  -1   2  -5 119.404 168.486   4  15.21887  -163.197
  -1  -1  -5 132.657 202.734   3  15.20690   176.951
  -1   2   5 87.5895 209.364   1  15.22967   -59.167
  -1   2  -5 19.9303 133.730   2  15.20335  -149.550
  -1  -1   5 144.766 164.774   4  15.22318   -14.860
  -1  -1   5 85.6944 115.936   0  15.21042    -7.658
   2  -1  -5 142.260 161.168   4  15.22014  -158.929
  -1   2   6 969.238 215.268   1  17.21852   -58.542
  -1   2  -6 948.457 196.751   4  17.20702  -165.167
  -1   2  -6 701.020 312.639   3  17.21924   140.254
   2  -1  -6 943.234 187.518   4  17.20882  -157.990
  -1  -1   6 1363.80 152.623   0  17.19551    -0.378
  -1   2   6 1088.84 229.428   4  17.21170   -36.614
  -1   2  -6 915.946 154.164   2  17.18752  -145.736
  -1  -1  -6 1069.48 230.893   3  17.19278   173.047
  -1  -1   6 982.138 192.015   4  17.21112   -15.592
  -1  -1  -6 1065.65 257.205   4  17.21236  -167.977
   2  -1   6 941.661 195.619   4  17.20537     3.498
   2  -1  -7 12577.6 382.086   4  19.30371  -157.477
  -1   2  -7 12387.2 322.099   2  19.27805  -142.068
   2  -1   7 12703.5 392.012   4  19.30010     0.791
  -1  -1  -7 12040.0 456.327   4  19.30671  -167.413
  -1  -1  -7 11975.8 411.013   3  19.28519   170.268
  -1   2  -7 12985.7 569.225   3  19.31298   140.741
  -1  -1   7 12524.6 378.304   4  19.30542   -16.095
  -1   2   7 12239.9 412.942   4  19.30637   -33.538
  -1  -1   7 12796.1 310.525   0  19.28710     5.840
  -1   2  -7 12684.4 387.985   4  19.30149  -166.398
  -1   2   7 12332.8 417.704   1  19.31379   -58.107
  -1   2  -8 2074.43 253.493   4  21.47447  -167.189
  -1  -1  -8 2466.62 301.377   4  21.47958  -167.009
  -1   2  -8 2578.88 200.496   2  21.44712  -138.612
  -1   2  -8 2161.13 399.076   3  21.48505   141.315
  -1  -1   8 2384.02 191.611   0  21.45733    11.158
  -1  -1   8 2819.71 256.827   4  21.47825   -16.451
  -1  -1  -8 2441.63 294.694   3  21.45624   168.344
  -1   2   8 1961.64 282.217   1  21.48763   -57.729
   2  -1  -8 2507.81 261.358   4  21.47702  -157.201
   2  -1   8 2124.80 258.938   4  21.47330    -1.179
  -1   2   8 2055.17 269.843   4  21.47951   -31.280
  -1   2   9 304.808 242.269   4  23.71303   -29.588
  -1  -1  -9 544.957 285.047   3  23.68780   166.970
  -1  -1   9 545.410 205.287   4  23.71152   -16.708
  -1   2   9 453.478 254.555   1  23.72196   -57.364
  -1   2  -9 275.673 358.997   3  23.71741   141.941
  -1   2  -9 435.692 239.784   4  23.70786  -167.715
   2  -1  -9 428.969 237.451   4  23.71069  -157.075
  -1  -1  -9 621.911 301.187   4  23.71288  -166.715
   2  -1   9 506.250 234.571   4  23.70688    -2.657
  -1  -1   9 527.211 378.213   1  23.73226   -71.277
  -1  -1  10 790.923 443.142   1  26.01574   -70.568
  -1  -1 -10 209.386 314.011   3  25.96794   166.054
  -1   2  10 363.797 283.124   4  25.99505   -28.276
  -1   2 -10 754.470 407.708   3  25.99822   142.602
  -1   2  10 459.214 288.529   1  26.00486   -56.985
  -1   2 -10 363.701 253.978   4  25.98978  -168.069
   2  -1  10 511.670 283.933   4  25.98895    -3.793
  -1  -1 -10 359.518 320.317   4  25.99472  -166.496
   2  -1 -10 358.087 244.555   4  25.99283  -157.023
  -1  -1 -11 76.0499 341.248   3  28.28876   165.465
  -1   2  11 105.436 296.408   1  28.32845   -56.567
  -1  -1 -11 97.1096 324.016   4  28.31721  -166.332
  -1   2  11 57.2399 284.015   4  28.31770   -27.243
  -1  -1  11 226.005 250.987   4  28.31580   -17.038
  -1  -1  11 529.034 481.231   1  28.33983   -69.842
   2  -1  11 134.273 282.930   4  28.31164    -4.685
  -1   2 -11 300.549 444.776   3  28.31960   143.287
   2  -1 -11 177.949 291.019   4  28.31558  -157.009
  -1   2 -11 410.048 298.447   4  28.31234  -168.316
   2  -1  12 676.859 388.557   1  30.67466   -59.811
  -1  -1 -12 292.191 327.059   4  30.67516  -166.209
  -1  -1  12 440.671 453.054   1  30.69935   -69.102
   2  -1 -12 403.537 289.075   4  30.67375  -157.023
  -1  -1  12 467.392 308.463   4  30.67373   -17.150
  -1  -1 -12 175.718 381.148   3  30.64504   165.128
   2  -1  12 370.936 320.654   4  30.66975    -5.400
  -1   2  12 315.588 303.564   4  30.67578   -26.414
  -1   2  12 429.783 341.926   1  30.68753   -56.115
  -1   2 -12 106.608 473.935   3  30.67639   143.988
  -1   2 -12 400.911 289.495   4  30.67035  -168.492
  -1   2  13 6035.20 463.636   1  33.07873   -55.631
   2  -1 -13 6037.98 453.500   4  33.06397  -157.052
  -1  -1 -13 7172.64 540.526   3  33.03340   164.987
  -1  -1  13 6557.56 589.890   1  33.09092   -68.351
  -1  -1 -13 6305.42 517.449   4  33.06519  -166.114
   2  -1  13 5937.63 477.652   1  33.06586   -58.710
  -1   2 -13 5919.77 434.185   4  33.06042  -168.616
  -1   2 -13 6492.20 638.379   3  33.06521   144.702
   2  -1  13 5479.05 453.916   4  33.05992    -5.975
  -1  -1  13 6185.43 428.923   4  33.06374   -17.237
  -1   2  13 6270.34 469.977   4  33.06592   -25.738
  -1   2 -14-53.0927 529.326   3  35.48398   145.429
  -1  -1 -14 151.638 403.361   3  35.45174   165.004
   2  -1 -14 94.4143 312.964   4  35.48416  -157.087
  -1  -1 -14 96.2894 369.030   4  35.48521  -166.043
   2  -1 -14 645.898 400.173   3  35.46256   148.697
  -1   2  14 455.992 352.352   1  35.49995   -55.091
  -1   2 -14 198.916 329.504   4  35.48048  -168.705
   2  -1  14 502.122 432.380   1  35.48708   -57.646
  -1  -1  14 87.2412 325.981   4  35.48375   -17.309
  -1   2  14 868.079 387.555   4  35.48605   -25.181
  -1  -1  14 399.691 541.515   1  35.51249   -67.585
   2  -1  14 336.693 365.625   4  35.48006    -6.441
  -1  -1  15 250.084 485.043   1  37.96291   -66.812
  -1  -1  15 130.104 333.301   4  37.93260   -17.367
   2  -1  15 419.852 419.413   1  37.93715   -56.593
   2  -1 -15 357.254 345.663   4  37.93318  -157.124
  -1  -1 -15 221.531 402.351   3  37.89890   165.152
  -1   2  15 384.703 360.786   1  37.95004   -54.518
  -1   2 -15 102.400 469.602   3  37.93156   146.180
  -1   2 -15 384.545 327.122   4  37.92937  -168.772
  -1   2  15 346.398 345.103   4  37.93501   -24.714
   2  -1 -15 552.582 405.032   3  37.90975   150.010
  -1  -1 -15 343.369 404.610   4  37.93408  -165.989
   2  -1  15 258.030 364.754   4  37.92903    -6.827
   2  -1 -16 421.237 398.287   3  40.38532   151.275
   2  -1  16 368.743 416.090   1  40.41565   -55.573
  -1   2  16 283.824 383.294   1  40.42857   -53.905
  -1  -1 -16 99.0258 427.740   4  40.41135  -165.950
  -1  -1 -16-38.6848 420.912   3  40.37444   165.415
   2  -1 -16-97.6243 348.235   4  40.41058  -157.168
  -1  -1  16 91.5552 347.663   4  40.40985   -17.413
   2  -1  16 5.42051 383.457   4  40.40638    -7.146
  -1   2 -16 170.730 340.183   4  40.40666  -168.827
  -1   2 -16 13.4841 497.502   3  40.40750   146.935
  -1  -1  16 285.979 509.032   1  40.44175   -66.024
  -1   2  16-52.7105 373.100   4  40.41236   -24.317
   2  -1  17 2807.48 482.959   1  42.92268   -54.539
  -1  -1  17 2852.39 442.210   4  42.91560   -17.452
  -1   2  17 3198.80 448.100   1  42.93563   -53.255
   2  -1 -17 3317.14 466.471   4  42.91646  -157.205
  -1  -1  17 2363.68 607.121   1  42.94910   -65.221
  -1   2 -17 3080.37 618.431   3  42.91190   147.707
  -1   2 -17 2413.95 430.456   4  42.91244  -168.874
  -1  -1 -17 3467.59 523.253   3  42.87843   165.773
  -1   2  17 2222.49 450.149   4  42.91820   -23.983
  -1  -1 -17 2289.40 495.350   4  42.91711  -165.922
   2  -1 -17 2452.04 469.096   3  42.88936   152.492
   2  -1  17 2983.02 471.017   4  42.91222    -7.411
  -1  -1 -18 109.730 463.796   4  45.45194  -165.904
  -1   2  18 94.1308 399.505   1  45.47179   -52.555
   2  -1 -18 90.3186 411.812   4  45.45139  -157.236
  -1  -1 -18-36.1503 468.347   3  45.41144   166.224
   2  -1 -18 211.519 444.947   3  45.42243   153.697
  -1  -1  18 316.750 408.297   4  45.45041   -17.485
   2  -1  18-65.5913 435.657   1  45.45878   -53.466
  -1   2 -18 326.565 550.283   3  45.44533   148.495
   2  -1  18 38.8110 417.963   4  45.44710    -7.633
  -1   2  18 151.853 386.869   4  45.45310   -23.701
  -1   2 -18 182.466 409.266   4  45.44727  -168.915
  -1  -1  18-67.0454 521.538   1  45.48555   -64.390
  -1  -1  19 10854.4 794.116   1  48.05202   -63.550
   2  -1 -19 10912.6 705.039   3  47.98545   154.896
  -1   2 -19 11639.6 814.785   3  48.00871   149.295
  -1   2 -19 10941.9 702.365   4  48.01208  -168.952
  -1   2  19 11321.6 684.816   1  48.03799   -51.816
   2  -1  19 11116.0 714.062   4  48.01196    -7.818
  -1  -1 -19 10777.3 792.175   4  48.01676  -165.894
   2  -1  19 10907.5 681.128   1  48.02490   -52.399
   2  -1 -19 11874.2 700.686   4  48.01630  -157.260
  -1  -1  19 10323.6 663.100   4  48.01521   -17.515
  -1  -1 -19 10994.5 732.777   3  47.97438   166.777
  -1   2  19 11130.3 696.958   4  48.01798   -23.457
  -1  -1 -20 1050.39 518.884   4  50.61284  -165.891
  -1   2 -20 1166.99 451.279   4  50.60815  -168.984
  -1  -1 -20 902.358 503.167   3  50.56854   167.383
  -1   2  20 1298.38 465.490   4  50.61412   -23.246
   2  -1  20 1187.28 487.826   4  50.60807    -7.969
  -1   2  20 1265.62 459.187   1  50.63549   -51.035
   2  -1 -20 758.175 489.053   3  50.57968   156.089
   2  -1 -20 1225.65 455.809   4  50.61247  -157.278
  -1   2 -20 951.403 606.893   3  50.60331   150.123
  -1  -1  20 930.050 438.226   4  50.61127   -17.540
  -1  -1  20 708.555 645.458   1  50.64980   -62.691
  -1  -1  21-33.7396 621.124   1  53.28048   -61.807
  -1   2 -21 643.220 506.430   4  53.23707  -169.020
   2  -1 -21 309.775 454.038   4  53.24149  -157.290
   2  -1 -21 375.599 509.656   3  53.20671   157.289
  -1   2  21 390.132 460.608   1  53.26589   -50.203
  -1  -1  21 651.926 453.850   4  53.24018   -17.562
  -1   2  21 566.991 497.199   4  53.24312   -23.065
  -1  -1 -21 438.334 529.581   4  53.24177  -165.895
  -1   2 -21 505.768 556.074   3  53.23072   150.972
   2  -1  21 396.539 481.921   4  53.23703    -8.090
  -1   2 -22 408.685 620.998   3  55.89283   151.844
   2  -1 -22 275.553 502.371   4  55.90524  -157.300
   2  -1  22 62.2271 498.295   4  55.90073    -8.189
  -1   2  22 58.2191 526.310   4  55.90686   -22.910
  -1   2 -22 198.560 520.068   4  55.90073  -169.060
  -1   2  22 261.991 477.068   1  55.93110   -49.327
  -1  -1  22-229.959 653.021   1  55.94596   -60.891
  -1  -1 -22-63.3191 563.890   4  55.90545  -165.904
  -1  -1  22 67.0890 494.604   4  55.90384   -17.583
  -1  -1  23 333.610 645.669   1  58.64848   -59.955
   2  -1 -23 211.798 538.816   4  58.60595  -157.304
  -1  -1 -23 206.714 594.102   4  58.60609  -165.918
  -1   2 -23 386.244 591.958   3  58.59185   152.737
  -1   2 -23 134.887 481.780   4  58.60134  -169.107
   2  -1  23 415.185 597.189   4  58.60137    -8.257
  -1   2  23 386.295 547.555   4  58.60756   -22.776
  -1  -1  23 340.612 551.866   4  58.60445   -17.603
  -1  -1  24 102.868 573.057   1  61.39056   -58.973
   2  -1 -24 148.812 564.025   4  61.34615  -157.300
  -1   2 -24 84.2778 622.284   3  61.33029   153.671
  -1  -1  24-20.5581 546.798   4  61.34456   -17.622
  -1  -1 -24-78.4372 612.708   4  61.34622  -165.937
   2  -1  24 46.8314 611.537   4  61.34150    -8.309
  -1   2 -24 26.2117 588.615   4  61.34143  -169.155
  -1   2  24 580.574 560.394   4  61.34774   -22.663
  -2   0  24 7343.07 756.110   1  61.67789   -58.825
   2  -2  24 7804.76 770.790   4  61.62371    -7.719
   0   2  24 6510.67 780.918   4  61.63208   -19.677
  -2   2 -24 7781.69 815.542   4  61.62371  -172.648
   0  -2 -24 6681.15 861.015   4  61.63208  -160.681
  -2   0  24 8031.51 738.725   4  61.62941   -21.257
  -2   2 -24 7677.46 830.427   3  61.61170   155.347
   2   0 -24 6959.59 727.670   4  61.62941  -159.098
   2   0 -24 7173.08 760.389   3  61.60160   155.787
   0  -2 -23 348.724 667.609   4  58.89983  -160.563
  -2   2 -23 356.230 617.915   3  58.88123   154.414
  -2   0  23 286.772 521.498   4  58.89716   -21.192
   0   2  23 6.58810 603.820   4  58.89983   -19.790
   2   0 -23 297.482 526.748   4  58.89716  -159.161
  -2   0  23 504.284 588.311   1  58.94362   -59.725
   2   0 -23 127.350 609.286   3  58.87131   154.551
  -2   2 -23 44.5040 584.625   4  58.89149  -172.642
   2  -2  23 55.5470 557.106   4  58.89149    -7.720
   2  -2  22 566.134 520.309   4  56.19978    -7.706
   2   0 -22 250.333 482.978   4  56.20541  -159.223
  -2   0  22 183.292 467.072   4  56.20541   -21.126
  -2   2 -22 194.146 658.972   3  56.19122   153.510
  -2   2 -22 321.845 521.985   4  56.19978  -172.653
  -2   0  22 1031.42 588.072   1  56.24994   -60.592
   0  -2 -22 143.334 580.038   4  56.20809  -160.429
   0   2  22 257.158 551.014   4  56.20809   -19.919
   2   0 -22 266.152 563.261   3  56.18146   153.353
   0  -2 -21 3880.25 665.802   4  53.55442  -160.279
  -2   2 -21 3449.52 606.837   4  53.54612  -172.676
   2   0 -21 3521.45 627.758   3  53.52963   152.185
  -2   0  21 3881.37 619.159   1  53.59440   -61.424
  -2   2 -21 3980.51 721.756   3  53.53923   152.648
   0   2  21 4460.06 608.187   4  53.55442   -20.064
   2  -2  21 4123.54 587.037   4  53.54612    -7.679
  -2   0  21 3439.91 518.841   4  53.55173   -21.061
   2  -2  21 3144.32 617.012   1  53.57026   -55.466
   2   0 -21 3202.92 537.004   4  53.55173  -159.286
   0  -2 -20 326.715 488.530   4  50.93676  -160.110
   2  -2  20-114.163 429.733   4  50.92846    -7.639
  -2   2 -20 133.398 458.745   4  50.92846  -172.713
   2  -2  20 20.9989 543.256   1  50.95122   -56.684
   0   2  20-88.3081 438.791   4  50.93676   -20.230
  -2   0  20 345.273 544.317   1  50.97491   -62.217
   2   0 -20 62.3224 491.339   3  50.91374   151.004
   2   0 -20 12.6781 419.042   4  50.93405  -159.349
  -2   0  20-76.4187 439.532   4  50.93405   -20.994
  -2   2 -20 113.684 580.813   3  50.92318   151.800
   0   2  19 2972.67 597.512   4  48.35335   -20.420
   2   0 -19 338.453 463.985   4  48.35061  -159.420
  -2   2 -19 656.629 527.714   4  48.34503  -172.762
  -2   0  19 189.994 440.169   4  48.35061   -20.920
   2  -2  19 2117.20 602.400   1  48.36649   -57.884
   2  -2  19 456.786 463.227   4  48.34503    -7.586
  -2   2 -19 565.113 577.634   3  48.34136   150.970
   0   2  19 727.070 428.862   1  48.36283   -46.286
   2   0 -19 567.788 573.113   3  48.33207   149.848
  -2   0  19-159.368 519.604   1  48.38974   -62.991
  -2   2 -18 408834. 3761.20   3  45.79235   150.162
   0   2  18 397391. 3310.87   4  45.80280   -20.637
   2  -2  18 406693. 3225.00   4  45.79445    -7.507
   2   0 -18 398124. 3176.07   4  45.80003  -159.504
   0   2  18 394671. 2929.72   1  45.81100   -46.956
   0  -2 -18 396737. 3565.03   4  45.80280  -159.696
  -2   0  18 396512. 3447.08   1  45.83746   -63.729
   2   0 -18 394547. 3288.11   3  45.78321   148.690
  -2   0  18 405773. 3108.42   4  45.80003   -20.835
  -2   2 -18 390745. 3340.10   4  45.79445  -172.834
   0  -2 -17 455.560 408.977   3  43.23493   170.795
  -2   2 -17 479.000 523.557   3  43.27512   149.365
   0  -2 -17 1660.17 516.637   4  43.28407  -159.441
  -2   2 -17 5.15412 414.789   4  43.27567  -172.926
  -2   0  17-233.819 563.953   1  43.31702   -64.445
   2  -2  17 254.766 399.569   4  43.27567    -7.413
   2  -2  17 427.110 549.289   1  43.29465   -60.247
   0   2  17 224.909 372.141   1  43.29102   -47.564
   2   0 -17 42.5778 344.275   4  43.28126  -159.601
  -2   0  17 126.752 352.208   4  43.28126   -20.736
   0   2  17 1617.04 486.552   4  43.28407   -20.888
   2   0 -17 1492.94 525.341   3  43.26612   147.518
   0  -2 -16 98.5258 369.547   3  40.74923   170.636
   2   0 -16 318.259 340.106   4  40.79364  -159.715
   2  -2  16 307.243 473.749   1  40.80587   -61.454
  -2   2 -16 662.249 520.867   3  40.78901   148.579
   0   2  16 272.135 371.515   4  40.79649   -21.182
   2  -2  16 209.164 330.287   4  40.78804    -7.297
  -2   0  16 298.860 522.775   1  40.82777   -65.134
   2   0 -16 420.845 416.622   3  40.78017   146.329
  -2   2 -16 280.798 364.395   4  40.78804  -173.039
  -2   0  16 132.259 356.170   4  40.79364   -20.622
   0  -2 -16 320.787 389.872   4  40.79649  -159.146
   0   2  16 341.683 349.007   1  40.80223   -48.099
  -2   2 -15 4509.24 468.583   4  38.33134  -173.173
   2   0 -15 4674.56 430.237   4  38.33697  -159.854
  -2   0  15 4836.99 567.750   1  38.36949   -65.796
  -2   2 -15 4861.50 619.854   3  38.33384   147.789
   2  -2  15 5139.46 468.992   4  38.33134    -7.161
  -2   0  15 4708.17 438.365   4  38.33697   -20.483
   0   2  15 5220.98 440.807   1  38.34443   -48.555
   2   0 -15 5769.84 549.821   3  38.32515   145.112
   2  -2  15 4808.34 521.353   1  38.34806   -62.685
   0   2  15 4450.80 487.585   4  38.33988   -21.526
   0  -2 -15 4713.52 543.077   4  38.33988  -158.798
   0  -2 -15 5168.65 486.426   3  38.29444   170.603
   0  -2 -14 94.4120 353.414   3  35.87090   170.744
   2   0 -14 47.0129 319.951   4  35.91157  -160.014
   0  -2 -14 127.563 422.347   4  35.91454  -158.386
  -2   2 -14-79.7843 473.563   3  35.90991   146.994
   2  -2  14 26.9099 326.396   4  35.90591    -7.006
  -2   0  14 45.6930 335.708   4  35.91157   -20.318
  -2   0  14 20.1491 451.480   1  35.94250   -66.430
   0   2  14 49.3403 319.899   1  35.91793   -48.932
   0   2  14 206.164 374.282   4  35.91454   -21.935
  -2   2 -14-82.3452 331.439   4  35.90591  -173.325
  -2   2 -13 29.2980 345.431   4  33.51272  -173.501
  -2   2 -13 39.2663 474.048   3  33.51822   146.189
   0  -2 -13 197.465 403.631   4  33.52147  -157.892
   0   2  13 177.466 309.405   1  33.52373   -49.215
   0   2  13 200.741 364.333   4  33.52147   -22.428
   2   0 -13 74.5951 302.821   4  33.51842  -160.230
   2  -2  13 36.4045 332.822   4  33.51272    -6.834
  -2   0  13-0.18407 315.308   4  33.51842   -20.101
  -2   0  13 30.0260 459.483   1  33.54776   -67.038
   0  -2 -13 316.926 373.609   3  33.47960   171.110
   0  -2 -12 10327.8 508.979   3  31.12237   171.753
   0   2  12 10889.5 491.804   1  31.16364   -49.393
  -2   0  12 11023.9 493.381   4  31.15935   -19.823
   2  -2  12 10352.9 495.459   4  31.15359    -6.634
  -2   2 -12 11413.5 694.622   3  31.16059   145.361
  -2   2 -12 10301.8 517.449   4  31.15359  -173.697
   0   2  12 10378.3 538.327   4  31.16248   -23.029
   2   0 -12 12877.8 521.416   4  31.15935  -160.505
   0  -2 -12 10563.1 593.252   4  31.16248  -157.290
  -2   0  12 9894.24 622.069   1  31.18709   -67.613
   0  -2 -11 301.183 353.345   4  28.84051  -156.545
   0   2  11 51.7588 278.159   1  28.84061   -49.449
   2   0 -11 183.552 269.902   4  28.83728  -160.861
   2  -2  11 94.0017 290.258   4  28.83145    -6.406
  -2   2 -11 73.7671 309.261   4  28.83145  -173.925
   0   2  11 132.399 320.047   4  28.84051   -23.772
  -2   2 -11 264.667 468.851   3  28.83994   144.503
   0  -2 -11 372.246 324.906   3  28.80217   172.760
  -2   0  11 170.493 280.071   4  28.83728   -19.466
  -2   0  11 126.074 421.277   1  28.86340   -68.151
  -2   2 -10 545.719 429.541   3  26.56072   143.596
   0   2  10 445.988 290.161   4  26.56001   -24.710
  -2   0  10 439.604 372.616   1  26.58112   -68.645
   0  -2 -10 380.414 270.128   3  26.52345   174.255
   2  -2  10 277.975 265.850   4  26.55075    -6.156
  -2   2 -10 362.424 281.552   4  26.55075  -174.177
   0   2  10 371.402 264.746   1  26.55908   -49.357
   0  -2 -10 219.824 293.306   4  26.56001  -155.606
  -2   0  10 472.286 260.602   4  26.55666   -18.993
   2   0 -10 367.075 231.889   4  26.55666  -161.337
  -2   2  -9 14585.2 648.684   3  24.32948   142.619
  -2   0   9 13644.1 449.080   4  24.32404   -18.352
   0   2   9 14191.9 450.081   1  24.32563   -49.104
  -2   0   9 14803.6 606.283   1  24.34679   -69.077
  -2   2  -9 13962.8 296.811   0  24.29646    91.858
   0   2   9 14266.0 516.283   4  24.32753   -25.918
  -2   2  -9 14746.2 483.768   4  24.31804  -174.470
   0  -2  -9 13854.3 450.024   3  24.29280   176.438
   2  -2   9 15259.4 479.217   4  24.31804    -5.869
   0  -2  -9 14786.1 558.878   4  24.32753  -154.397
   2   0  -9 13172.7 439.733   4  24.32404  -161.981
  -2   2  -8 67.4904 212.764   4  22.14289  -174.751
  -2   2  -8 67.9582 115.520   0  22.12382    86.444
  -2   0   8 9.99479 178.352   0  22.13388     9.337
   2  -2   8 114.995 198.883   4  22.14289    -5.599
  -2   2  -8 127.223 357.077   3  22.15578   141.539
  -2   0   8 114.370 370.801   1  22.16994   -69.430
  -2   0   8 88.7077 196.860   4  22.14899   -17.485
   0   2   8 107.523 240.666   4  22.15265   -27.514
   2   0  -8 43.1830 181.025   4  22.14899  -162.872
   0   2   8 45.3798 199.668   1  22.14985   -48.629
   0  -2  -8 104.680 210.896   3  22.11983   179.594
   0  -2  -8 76.2530 263.372   4  22.15265  -152.803
   0   2   7 184.835 222.360   4  20.04933   -29.687
   0   2   7 89.6124 184.904   1  20.04572   -47.944
   0  -2  -7 122.876 232.445   4  20.04933  -150.629
   2   0  -7 210.276 196.812   4  20.04548  -164.139
  -2   2  -7 204.331 173.789   2  20.02236  -142.273
  -2   0   7 159.927 280.748   1  20.06449   -69.672
   2  -2   7 262.788 192.696   4  20.03926    -5.346
  -2   2  -7 232.762 343.769   3  20.05355   140.308
  -2   2  -7 93.4293 193.426   4  20.03926  -175.014
   0  -2  -7 150.633 191.465   3  20.01854  -175.657
  -2   0   7 122.154 169.622   0  20.03313     6.302
  -2   2  -7 179.350 96.0913   0  20.02277    78.754
  -2   0   7 139.597 189.959   4  20.04548   -16.225
   0  -2  -6 715883. 11216.9   4  18.03801  -147.571
   0  -2  -6 754406. 8188.98   3  18.00946  -168.579
  -2   2  -6 622004. 11642.0   3  18.04320   138.856
   2  -2   6 683401. 8804.20   4  18.02762    -5.166
  -2   0   6 639852. 10819.3   1  18.05084   -69.751
  -2   0   6 771631. 8992.58   0  18.02447     3.251
  -2   0   6 725670. 8836.16   4  18.03395   -14.383
   2   0  -6 696319. 8748.57   4  18.03395  -165.994
  -2   2  -6 704573. 4911.49   0  18.01377    68.003
  -2   2  -6 703433. 8768.08   2  18.01423  -145.213
   0   2   6 725149. 10618.1   4  18.03801   -32.743
   0   2   6 708524. 8686.54   1  18.03373   -47.078
  -2   2  -6 663533. 8747.69   4  18.02762  -175.212
  -2   0   5 67.1374 149.161   0  16.13793     0.364
   2  -2   5 18.3749 154.966   4  16.13799    -5.194
  -2   2  -5 40.4524 64.1580   0  16.12688    54.049
   0  -2  -5 21.8983 132.400   3  16.12272  -157.438
  -2   2  -5 25.3834 300.471   3  16.15469   137.074
  -2   2  -5 45.5330 149.773   4  16.13799  -175.210
  -2   0   5 16.7670 297.685   1  16.15893   -69.575
   0   2   5 23.9642 149.583   1  16.14397   -46.174
  -2   2  -5 56.9509 159.457   2  16.12800  -148.245
   0   2   5 50.1722 221.472   4  16.14873   -37.223
   0  -2  -5-38.2209 234.486   4  16.14873  -143.087
  -2   0   5 1.23669 145.372   4  16.14443   -11.609
   2   0  -5 28.1175 148.047   4  16.14443  -168.780
  -2   0   4-27.3739 140.212   4  14.42084    -7.284
  -2   2  -4 38.6012 161.748   2  14.40753  -151.262
  -2   2  -4 56.2132 256.217   3  14.43181   134.788
   0  -2  -4 95.9450 260.047   4  14.42540  -136.235
   0   2   4 72.3261 233.231   4  14.42540   -44.071
  -2   0   4 40.8969 147.243   0  14.41746    -1.987
  -2   0   4-22.0081 266.248   1  14.43261   -68.984
  -2   2  -4 47.3625 143.792   4  14.41433  -174.727
   0   2   4 75.1960 150.992   1  14.42049   -45.818
   0  -2  -4 15.3164 126.919   3  14.40237  -139.467
  -2   2  -4 23.4450 66.9580   0  14.40608    38.910
   2   0  -4 9.39852 145.577   4  14.42084  -173.119
  -2   2  -3 18164.9 358.756   2  12.91554  -154.044
  -2   2  -3 18119.2 480.100   3  12.93723   131.725
   0  -2  -3 19074.1 284.053   3  12.91140  -110.527
  -2   0   3 17411.5 305.163   4  12.92604    -0.349
   2  -2   3 17960.0 288.625   4  12.91956    -7.460
   2   0  -3 17571.9 306.765   4  12.92604   179.932
  -2   2  -3 17942.2 293.168   4  12.91956  -173.038
   0   2   3 18134.6 448.452   4  12.93085   -54.908
   0  -2  -3 18480.4 477.834   4  12.93085  -125.394
  -2   0   3 18434.8 338.143   0  12.92583    -3.125
   0   2   3 18981.7 375.191   1  12.92623   -47.313
  -2   2  -3 18423.6 211.882   0  12.91424    25.284
  -2   0   3 16236.7 440.406   1  12.93464   -67.699
   0   2   2 52.4539 223.416   4  11.74955   -71.888
  -2   2  -2 49.8176 96.7505   4  11.73827  -168.309
  -2   0   2 190.356 242.770   1  11.74951   -65.227
   0   2   2 32.9966 157.862   1  11.74587   -53.268
  -2   2  -2 25.3927 130.668   2  11.73638  -156.167
  -2   0   2 64.5030 145.184   0  11.74741    -1.835
   2  -2   2 12.6391 90.9996   4  11.73827   -12.326
  -2   2  -2 23.1478 212.279   3  11.75520   127.427
  -2   0   2 11.9468 108.727   4  11.74457    10.932
  -2   2  -2 10.0486 91.2599   0  11.73586    15.155
   2   0  -2 47.9689 116.952   4  11.74457   168.611
   0  -2  -2-22.2398 231.256   4  11.74955  -108.415
  -2   2  -1 25.3869 114.922   0  10.97004     8.615
  -2   2  -1 50.6972 67.6054   4  10.96983  -155.203
  -2   2  -1 26.5645 134.578   2  10.96899  -156.985
   0   2   1 67.8782 174.080   4  10.98067   -95.056
  -2   2  -1 65.7679 202.796   3  10.98469   121.176
   0  -2  -1 5.05950 182.968   4  10.98067   -85.249
  -2   0   1 10.4628 144.180   0  10.98113     3.942
  -2   0   1-53.4522 194.129   1  10.97663   -60.819
  -2   0   1 51.7448 101.251   4  10.97567    29.002
   2  -2   1 76.2599 64.3454   4  10.96983   -25.695
   0   2   1 153.171 274.885   2  10.97942  -146.866
  -2   2  -1 105.993 185.260   1  10.98188   -80.279
   2   0  -1 54.6009 106.287   4  10.97567   150.488
  -2   0   0 7297.78 196.295   4  10.70713    55.849
   0   2   0 7235.07 299.385   2  10.70899  -163.890
  -2   2   0 7217.00 295.122   1  10.71506   -75.774
  -2   0   0 7836.27 354.344   3  10.71577    91.592
   2   0   0 7081.56 191.249   4  10.70713   123.670
  -2   0   0 6911.45 205.868   1  10.70419   -54.451
  -2   0   0 7402.66 229.687   0  10.71431    16.845
  -2   2   0 6868.24 210.601   0  10.70424     4.909
   0   2   0 7229.10 243.196   4  10.71194  -118.337
   0  -2   0 7169.38 249.512   4  10.71194   -61.977
  -2   2   0 6827.43 216.538   2  10.70089  -155.820
  -2   2   0 7142.41 252.742   3  10.71338   111.973
  -2   2   1 62.8033 155.691   3  10.97789    98.875
  -2   0  -1 45.0134 96.0620   1  10.96906   -52.305
   2   0   1 69.4311 134.124   4  10.97528    90.334
  -2   0  -1 12.7748 138.157   4  10.97528    89.210
   0  -2   1 47.6993 161.870   0  10.97584   -98.434
  -2   2   1-0.87155 126.748   2  10.96828  -152.319
  -2   0  -1 75.2556 203.720   3  10.98225   110.628
  -2   2   1 14.5297 184.083   1  10.98504   -72.114
  -2   2   1 27.0692 149.651   0  10.97438     3.612
   2  -2  -1 47.2819 101.884   4  10.97124   -99.690
   0   2  -1 23.4591 135.632   4  10.97965  -135.537
  -2   0  -1 6.87333 155.127   0  10.98295    37.247
   0   2  -1 29.5541 161.381   2  10.97365  -172.860
   0  -2   1-22.6934 130.659   4  10.97965   -44.766
  -2   2   1 73.1591 103.374   4  10.97124   -81.149
   2   0   2 34.3263 184.094   4  11.74385    59.021
  -2   2   2 199.776 184.368   0  11.74398     4.030
  -2   0  -2 51.4908 171.908   0  11.75082    59.138
  -2   2   2 44.9165 210.061   1  11.75532   -69.380
  -2   0  -2 85.1409 232.952   3  11.74847   129.078
   0   2  -2 38.8660 130.569   2  11.73770  -174.154
  -2   2   2 7.55759 136.321   2  11.73505  -146.833
  -2   2   2 34.2815 124.743   4  11.74090   -59.130
   0  -2   2 23.4193 126.654   0  11.74044   -78.250
   0   2  -2 42.1343 131.407   4  11.74764  -146.475
   2  -2  -2 58.4358 125.058   4  11.74090  -121.472
  -2   0  -2 90.6431 186.706   4  11.74385   120.532
   0  -2   2 56.0418 126.660   4  11.74764   -33.829
  -2   2   2 43.0710 164.205   3  11.74248    82.843
   0   2  -3 23057.9 382.977   4  12.92824  -153.203
   2  -2  -3 22947.7 363.826   4  12.92314  -132.327
  -2   0  -3 22538.6 401.926   0  12.93048    76.132
  -2   2   3 22869.2 477.980   1  12.93805   -67.436
  -2   2   3 22144.4 343.032   4  12.92314   -48.138
  -2   2   3 22095.8 363.794   2  12.91373  -140.174
  -2   0  -3 21969.3 493.031   3  12.92706   141.581
   0   2  -3 22285.4 333.387   2  12.91399  -170.585
  -2   0  -3 21427.6 453.677   4  12.92507   143.095
   2   0   3 23315.0 447.928   4  12.92507    36.527
   0  -2   3 22947.9 259.254   0  12.91763   -57.485
   0  -2   3 22195.1 373.529   4  12.92824   -27.104
  -2   0  -4 241.890 204.071   0  14.42302    87.733
   0  -2   4 259.084 84.5148   0  14.40843   -36.273
   0   2  -4 193.862 167.566   4  14.42228  -157.382
  -2   2   4 162.568 254.261   1  14.43399   -66.054
   0  -2   4 211.837 157.011   4  14.42228   -22.927
  -2   0  -4 178.406 214.643   4  14.41967   157.455
   2   0   4 147.314 210.885   4  14.41967    22.194
   2  -2  -4 139.094 162.539   4  14.41863  -138.524
   0   2  -4 209.112 118.571   2  14.40365  -164.726
  -2   2   4 118.778 165.444   2  14.40536  -133.297
  -2   2   4 158.137 161.564   4  14.41863   -41.875
  -2   0  -4 131.352 234.885   3  14.41903   148.599
  -2   0  -5 203.693 199.695   0  16.14417    95.673
   0  -2   5 206.197 167.264   4  16.14523   -20.268
  -2   2   5 18.1485 195.290   1  16.15866   -65.042
  -2   2   5 144.476 158.164   4  16.14279   -37.867
  -2   0  -5 196.363 208.777   4  16.14312   166.550
   0   2  -5 257.247 102.122   2  16.12230  -158.155
  -2   2   5 155.697 187.955   2  16.12557  -127.052
   0   2  -5 62.7673 168.355   4  16.14523  -160.036
  -2   0  -5 165.387 228.624   3  16.13998   152.363
   0  -2   5 157.492 82.8932   0  16.12836   -17.136
   2   0   5 155.709 195.915   4  16.14312    13.110
   2  -2  -5 270.130 177.004   4  16.14279  -142.488
   2   0   6 500905. 5970.75   1  18.02293   -49.251
   2  -2  -6 516978. 8178.43   4  18.03279  -145.240
   0   2  -6 503969. 5987.11   2  18.00712  -151.692
  -2   2   6 495937. 8151.87   2  18.01161  -121.606
  -2   2   6 486074. 9002.11   1  18.04924   -64.255
   2   0   6 501590. 8512.42   4  18.03254     7.166
  -2   2   6 504344. 7711.58   4  18.03279   -35.108
  -2   0  -6 494729. 9507.44   3  18.02706   154.424
  -2   0  -6 505877. 8860.73   4  18.03254   172.492
   0   2  -6 523534. 7884.69   4  18.03424  -161.768
  -2   0  -6 502963. 8266.41   0  18.03119   101.254
   0  -2   6 489975. 4824.43   0  18.01454    -1.536
   0  -2   6 514288. 7767.66   4  18.03424   -18.534
  -2   2   7 181.454 197.667   4  20.04472   -33.111
   0  -2   7 187.238 195.684   4  20.04536   -17.371
  -2   0  -7 233.858 287.673   3  20.03633   155.621
   2   0   7 114.518 212.951   4  20.04399     3.118
   0   2  -7 162.361 127.457   2  20.01413  -145.731
   2   0   7 303.048 200.444   1  20.03508   -50.207
  -2   2   7 323.105 260.058   2  20.01959  -117.153
   0  -2   7 177.040 108.933   0  20.02296     9.936
   0   2  -7 159.983 204.446   4  20.04536  -162.934
  -2   2   7 81.1737 248.631   1  20.06183   -63.591
  -2   0  -7 206.064 237.073   4  20.04399   176.537
   2  -2  -7 200.560 213.480   4  20.04472  -147.235
  -2   0  -8 203.601 251.365   4  22.14744   179.404
  -2   2   8 317.289 222.749   4  22.14856   -31.603
   0   2  -8 172.254 131.961   2  22.11325  -140.433
   2  -2  -8 171.296 228.697   4  22.14856  -148.736
   2   0   8 116.312 228.107   4  22.14744     0.264
  -2   2   8 138.708 273.080   1  22.16641   -62.997
   0   2  -8 31.9856 185.656   4  22.14852  -163.738
  -2   0  -8 271.623 277.719   3  22.13772   156.381
   0  -2   8 265.119 183.799   4  22.14852   -16.569
  -2   2   8 182.513 290.096   2  22.11950  -113.636
   2   0   8 220.778 223.442   1  22.13938   -50.739
   2   0   9 14245.1 507.834   4  24.32244    -1.822
  -2   0  -9 15088.4 576.853   3  24.31075   156.940
   0   2  -9 15151.8 349.507   2  24.28402  -135.731
   2  -2  -9 15508.0 518.513   4  24.32388  -149.910
   0   2  -9 16148.3 663.653   3  24.33243   140.249
   2   0   9 15419.5 439.481   1  24.31532   -51.016
  -2   2   9 14725.1 544.794   1  24.34254   -62.433
   0   2  -9 14782.1 468.787   4  24.32328  -164.308
   0  -2   9 14657.5 461.816   4  24.32328   -16.001
  -2   0  -9 14011.9 522.084   4  24.32244  -178.509
  -2   2   9 15484.1 489.495   4  24.32388   -30.430
  -2   0 -10 137.134 339.877   3  26.54143   157.409
  -2   2  10 36.3430 328.355   1  26.57627   -61.886
   2  -2 -10 207.591 271.527   4  26.55672  -150.834
   0  -2  10 172.565 246.131   4  26.55566   -15.590
   2   0  10 147.177 286.277   1  26.54891   -50.988
   0   2 -10 112.521 438.547   3  26.56402   140.764
   2   0  10 15.9831 289.889   4  26.55503    -3.394
  -2   2  10 53.9825 251.037   4  26.55672   -29.498
  -2   0 -10 8.07882 316.029   4  26.55503  -176.938
   0   2 -10 104.558 255.380   4  26.55566  -164.719
  -2   2  11 150.787 341.337   1  28.85803   -61.332
   2   0  11 40.4050 300.477   4  28.83562    -4.593
  -2   0 -11 28.1418 366.560   3  28.82018   157.848
   2   0  11-43.3826 302.714   1  28.83056   -50.812
   0   2 -11 82.5085 286.618   4  28.83608  -165.026
   0   2 -11 239.796 491.639   3  28.84353   141.358
   2  -2 -11 135.768 289.269   4  28.83754  -151.588
  -2   2  11-30.0786 287.497   4  28.83754   -28.742
  -2   0 -11 90.3560 319.595   4  28.83562  -175.738
   2   0  12 58658.7 1066.49   4  31.15766    -5.532
   0  -2  12 58699.8 1008.10   4  31.15798   -15.064
  -2   0 -12 59219.9 1179.07   3  31.14041   158.278
   2  -2 -12 58396.7 990.551   3  31.13054   153.352
  -2   2  12 58399.8 1103.68   1  31.18128   -60.767
  -2   0 -12 56405.4 1116.44   4  31.15766  -174.799
   2   0  12 58308.5 913.108   1  31.15369   -50.481
   0   2 -12 58143.4 1002.13   4  31.15798  -165.255
   0   2 -12 60297.5 1262.34   3  31.16444   142.008
   2  -2 -12 59210.3 1071.99   4  31.15978  -152.204
  -2   2  12 59616.9 1017.35   4  31.15978   -28.121
  -2   0 -13 59.8554 351.927   4  33.51671  -174.053
   2  -2 -13 122.981 373.700   3  33.48772   154.670
   2  -2 -13-9.94686 347.007   4  33.51901  -152.721
   0  -2  13 192.666 312.234   4  33.51690   -14.889
  -2   0 -13 193.075 424.059   3  33.49768   158.726
   2   0  13 45.9387 369.645   1  33.51386   -50.039
  -2   2  13 123.215 335.384   4  33.51901   -27.605
   0   2 -13 258.252 455.579   3  33.52230   142.698
   0   2 -13-23.1475 311.541   4  33.51690  -165.432
   2   0  13 49.0145 332.996   4  33.51671    -6.279
  -2   2  13 153.995 390.505   1  33.54155   -60.185
   0  -2  14 612.788 531.222   1  35.93793   -69.138
   0  -2  14 69.4318 309.513   4  35.90990   -14.752
   0   2 -14 10.0853 306.370   4  35.90990  -165.572
   2   0  14 97.0956 349.144   1  35.90813   -49.522
  -2   2  14 44.8879 330.715   4  35.91229   -27.173
  -2   0 -14 159.540 481.152   4  35.90983  -173.452
   0   2 -14 490.180 474.375   3  35.91419   143.417
  -2   0 -14 832.418 513.420   3  35.88902   159.201
   2  -2 -14 159.085 335.732   4  35.91229  -153.151
   2   0  14 9.02226 365.450   4  35.90983    -6.881
   2  -2 -14-31.2021 362.775   3  35.87899   155.906
  -2   2  14 162.859 395.531   1  35.93594   -59.582
   2   0  15 12551.8 583.758   1  38.33467   -48.942
  -2   0 -15 13169.8 720.803   3  38.31262   159.708
   0  -2  15 13161.0 620.362   4  38.33518   -14.641
   2  -2 -15 13168.2 648.748   4  38.33780  -153.518
  -2   2  15 13667.7 662.282   1  38.36261   -58.957
   0   2 -15 11926.8 600.937   4  38.33518  -165.684
  -2   0 -15 12070.7 690.516   4  38.33521  -172.969
   0   2 -15 13171.1 780.053   3  38.33830   144.163
   2   0  15 12578.5 648.716   4  38.33521    -7.371
  -2   2  15 12019.5 594.353   4  38.33780   -26.807
   2  -2 -15 12703.2 613.690   3  38.30251   157.078
   0  -2  15 11553.9 730.526   1  38.36469   -68.175
  -2   2  16 148.586 414.685   1  40.82060   -58.306
   0  -2  16 462.580 378.725   4  40.79174   -14.550
   2   0  16 359.040 369.827   4  40.79186    -7.767
   2  -2 -16 304.045 357.010   4  40.79458  -153.833
   0   2 -16 374.289 365.955   4  40.79174  -165.776
  -2   0 -16 82.0279 446.193   3  40.76748   160.252
   2  -2 -16 242.324 376.288   3  40.75728   158.209
   0   2 -16 336.561 509.106   3  40.79365   144.930
   0  -2  16 444.503 553.236   1  40.82275   -67.219
  -2   0 -16 358.971 387.819   4  40.79186  -172.568
  -2   2  16 355.704 342.097   4  40.79458   -26.495
   2   0  16 194.804 379.508   1  40.79251   -48.274
   0  -2  17 201.357 559.826   1  43.31180   -66.266
   2   0  17-93.7347 382.378   1  43.28131   -47.550
  -2   0 -17 90.7007 453.128   4  43.27945  -172.239
   2  -2 -17 291.855 388.094   4  43.28230  -154.104
   0   2 -17 59.3697 472.891   3  43.27991   145.726
   2   0  17 126.484 426.173   4  43.27945    -8.098
  -2   2  17 136.950 397.918   1  43.30958   -57.623
   2  -2 -17 77.4525 388.897   3  43.24299   159.356
   0  -2  17 659.952 373.489   4  43.27925   -14.479
   0   2 -17 245.635 357.185   4  43.27925  -165.849
  -2   0 -17 204.924 475.779   3  43.25328   160.836
  -2   2  17 243.856 359.631   4  43.28230   -26.228
   0  -2  18 90548.1 1754.19   1  45.83204   -65.306
   0   2 -18 94096.1 1610.58   4  45.79792  -165.915
   2  -2 -18 99474.1 1732.02   4  45.80116  -154.334
  -2   2  18 95628.3 1659.08   1  45.82975   -56.918
  -2   0 -18 99685.1 1831.61   3  45.77020   161.458
   0  -2  18 95752.4 1605.44   4  45.79792   -14.417
  -2   0 -18 92822.5 1788.30   4  45.79820  -171.966
   2   0  18 96207.6 1716.74   4  45.79820    -8.372
   0   2 -18 97860.8 1883.25   3  45.79729   146.533
  -2   2  18 93339.9 1597.19   4  45.80116   -26.002
   2  -2 -18 97599.1 1582.31   3  45.75982   160.456
   0  -2  19-112.184 601.947   1  48.38414   -64.345
   2   0  19 286.850 444.530   4  48.34876    -8.601
   0   2 -19 227.886 429.567   4  48.34841  -165.973
  -2   2  19 168.457 411.811   4  48.35183   -25.807
  -2   2  19 202.545 464.656   1  48.38179   -56.179
  -2   0 -19 603.258 531.325   3  48.31889   162.116
   0   2 -19-232.531 568.632   3  48.34645   147.358
   0  -2  19 403.584 432.251   4  48.34841   -14.363
  -2   0 -19 271.532 474.250   4  48.34876  -171.742
   2  -2 -19-89.9761 429.414   4  48.35183  -154.531
   2   0  20 252.825 456.144   4  50.93217    -8.788
  -2   0 -20 370.435 490.946   4  50.93217  -171.559
  -2   2  20 107.831 480.765   1  50.96672   -55.403
   0  -2  20 266.841 448.657   4  50.93176   -14.314
   0  -2  20 342.431 639.322   1  50.96914   -63.370
   0   2 -20-17.7567 449.373   4  50.93176  -166.024
  -2   2  20 198.275 436.933   4  50.93534   -25.644
  -2   0 -20 36.3495 521.893   3  50.90039   162.822
   0   2 -20 219.021 548.269   3  50.92842   148.222
   2  -2 -20 39.7565 434.603   4  50.93534  -154.698
   0  -2  21 5247.76 619.728   4  53.54935   -14.271
  -2   0 -21 4741.58 684.767   4  53.54983  -171.408
   0   2 -21 5141.46 716.765   3  53.54460   149.095
  -2   0 -21 5341.18 684.795   3  53.51610   163.581
   0   2 -21 3966.55 589.461   4  53.54935  -166.072
  -2   2  21 4870.53 583.272   4  53.55310   -25.500
   0  -2  21 5359.84 767.890   1  53.58846   -62.368
   2  -2 -21 4596.27 609.491   4  53.55310  -154.847
   2   0  21 4660.68 620.197   4  53.54983    -8.940
  -2   2  21 5393.91 645.061   1  53.58597   -54.595
  -2   2  22 193.939 505.147   4  56.20685   -25.390
  -2   2  22 323.246 509.482   1  56.24128   -53.745
   0   2 -22 627.633 671.791   3  56.19673   149.998
   0   2 -22 169.749 498.666   4  56.20295  -166.116
  -2   0 -22-20.6912 545.374   4  56.20348  -171.288
  -2   0 -22 237.910 584.309   3  56.16774   164.388
   0  -2  22 144.155 501.510   4  56.20295   -14.231
   0  -2  22-343.368 703.853   1  56.24382   -61.349
   2  -2 -22 20.0503 514.446   4  56.20685  -154.961
   2   0  22 46.2394 529.208   4  56.20348    -9.063
   0   2 -23 287.996 539.068   4  58.89462  -166.159
   2   0  23 139.566 574.765   4  58.89520    -9.161
  -2   0 -23 64.5561 598.756   4  58.89520  -171.194
   0  -2  23 57.3512 513.608   4  58.89462   -14.193
   0  -2  23 128.508 734.347   1  58.93734   -60.311
   0   2 -23 312.651 629.777   3  58.88689   150.922
   2  -2 -23-140.763 558.950   4  58.89867  -155.059
  -2   2  23 204.470 552.209   1  58.93473   -52.856
  -2   2  23 239.270 533.398   4  58.89867   -25.297
   0  -2  24 56536.2 1683.50   1  61.67143   -59.239
   2   0  24 62545.4 1726.97   4  61.62743    -9.236
  -2   2  24 57834.3 1602.52   4  61.63100   -25.223
  -2   0 -24 60594.5 1823.79   4  61.62743  -171.123
   0   2 -24 61145.3 1663.98   4  61.62679  -166.202
   0   2 -24 64895.1 1797.23   3  61.61749   151.890
   0  -2  24 57062.5 1566.17   4  61.62679   -14.155
  -2   2  24 58461.8 1566.28   1  61.66876   -51.908
   2  -2 -24 57739.9 1739.95   4  61.63100  -155.138
  -3   1  24-24.3686 636.642   1  62.52889   -58.818
   2   1 -24 37.8297 600.669   3  62.46130   151.545
  -3   1  24 129.569 534.215   4  62.47685   -25.151
  -3   2 -24 15.8962 693.450   3  62.45724   156.846
  -3   2 -24-128.805 641.754   4  62.46915  -176.745
  -3   1  23-258.463 545.403   1  59.81742   -59.662
   2   1 -23 13.9640 505.127   4  59.76700  -160.625
  -3   2 -23-107.430 578.753   4  59.75982  -176.821
  -3   1  23 71.8489 495.634   4  59.76742   -25.060
   2   1 -23 9.68074 592.125   3  59.75372   150.401
   2  -3  23-83.6055 548.925   4  59.76030    -7.496
  -3   2 -23-83.8301 636.198   3  59.74978   155.898
   1  -3 -23-33.0480 622.124   4  59.77110  -155.094
   1   2  23 58.5162 615.169   4  59.77020   -16.281
   2   1 -22 339.794 465.507   4  57.10111  -160.709
  -3   1  22 214.272 501.969   4  57.10140   -24.966
   2   1 -22 271.971 564.947   3  57.08950   149.291
  -3   2 -22 269.697 535.392   4  57.09388  -176.923
   1   2  22 667.485 557.406   4  57.10429   -16.357
   2  -3  22 158.921 517.034   4  57.09441    -7.576
  -3   1  22 212.651 554.095   1  57.14944   -60.474
  -3   2 -22 493.497 603.327   3  57.08568   154.978
   1  -3 -22 20.6536 526.519   4  57.10512  -154.842
   2  -3  22 218.381 641.743   1  57.12833   -58.700
   2  -3  21 179.131 465.627   4  54.46979    -7.646
   1  -3 -21 285.277 559.796   4  54.48041  -154.553
  -3   1  21 439.812 454.355   4  54.47665   -24.877
   2   1 -21 260.213 433.448   4  54.47649  -160.803
  -3   2 -21 540.951 542.073   4  54.46920  -177.073
   1   2  21 162.835 537.845   4  54.47966   -16.438
  -3   1  21 543.817 564.570   1  54.52281   -61.243
   2  -3  21 564.076 644.922   1  54.50222   -59.963
   2   1 -21 275.306 584.223   3  54.46651   148.184
  -3   2 -21 254.664 605.421   3  54.46281   154.087
   2   1 -20 2851.22 624.725   3  51.88301   147.105
  -3   2 -20 2490.23 573.627   4  51.88405  -177.253
   2   1 -20 3154.25 490.147   4  51.89141  -160.907
   2  -3  20 3078.84 668.828   1  51.91570   -61.192
   1   2  20 2894.39 589.053   4  51.89457   -16.525
  -3   1  20 2636.69 483.787   4  51.89143   -24.784
   2  -3  20 2819.48 513.672   4  51.88470    -7.712
  -3   1  20 2458.52 595.878   1  51.93577   -61.981
  -3   2 -20 3802.06 694.719   3  51.87942   153.214
   1  -3 -20 2217.25 610.131   4  51.89524  -154.218
  -3   2 -19 3551.70 679.922   3  49.33421   152.350
  -3   1  19 3871.16 501.823   4  49.34440   -24.687
   2  -3  19 4273.31 544.117   4  49.33779    -7.781
   1   2  19 4193.93 570.825   4  49.34769   -16.621
   2   1 -19 3701.28 483.021   4  49.34453  -161.021
  -3   1  19 3192.82 595.436   1  49.38699   -62.687
   2  -3  19 3333.55 616.673   1  49.36743   -62.427
  -3   2 -19 3226.98 554.612   4  49.33708  -177.477
   2   1 -19 3598.45 617.382   3  49.33767   146.041
   1  -3 -19 3803.15 584.810   4  49.34827  -153.832
   2  -3  18 1031.21 567.715   1  46.85652   -63.667
  -3   1  18 273.756 486.032   1  46.87554   -63.361
   2  -3  18 626.147 388.877   4  46.82817    -7.858
  -3   2 -18 341.726 541.139   3  46.82625   151.483
   2   1 -18 334.606 370.043   4  46.83495  -161.151
   1   2  18 387.479 440.008   4  46.83812   -16.727
  -3   2 -18 721.795 425.227   4  46.82740  -177.751
   1  -3 -18 340.240 494.452   4  46.83860  -153.383
   2   1 -18 286.170 483.329   3  46.82959   144.977
  -3   1  18 552.447 373.645   4  46.83466   -24.587
   1   2  17 1135.14 467.224   4  44.36540   -16.846
   2   1 -17 1713.84 494.046   3  44.35832   143.917
  -3   1  17 1359.41 402.090   4  44.36176   -24.472
  -3   1  17 1253.94 509.058   1  44.40098   -64.008
  -3   2 -17 1193.70 539.706   3  44.35512   150.626
   2   1 -17 931.404 382.301   4  44.36222  -161.292
   1  -3 -17 1070.69 434.830   4  44.36578  -152.864
  -3   2 -17 1093.09 421.515   4  44.35454  -178.074
   2  -3  17 1869.52 521.678   1  44.38251   -64.919
   2  -3  17 1415.76 388.879   4  44.35540    -7.949
  -3   1  16 638.816 347.959   4  41.92575   -24.335
   2   1 -16 976.619 510.812   3  41.92395   142.852
   1   2  16 655.220 437.812   4  41.92960   -16.982
  -3   2 -16 550.314 406.933   4  41.91859  -178.458
  -3   1  16 552.983 453.030   1  41.96336   -64.625
   2   1 -16 829.299 365.304   4  41.92642  -161.466
   2  -3  16 689.060 354.381   4  41.91954    -8.050
   1  -3 -16 786.347 454.154   4  41.92988  -152.260
  -3   2 -16 344.574 549.841   3  41.92089   149.759
   1  -3 -15 1299.12 448.972   4  39.53156  -151.550
  -3   1  15 1236.18 338.878   4  39.52732   -24.169
  -3   2 -15 1496.29 546.905   3  39.52422   148.874
   2   1 -15 1364.54 338.471   4  39.52821  -161.669
  -3   1  15 1671.81 418.436   1  39.56333   -65.213
   1   2  15 1350.96 313.410   1  39.52531   -40.404
   2  -3  15 1506.80 371.382   4  39.52124    -8.174
   1   2  15 1767.92 438.923   4  39.53140   -17.138
  -3   2 -15 1764.23 389.841   4  39.52021  -178.916
   2   1 -14 13118.3 580.654   4  37.16895  -161.913
   1  -3 -14 13314.5 559.073   3  37.12135   176.216
  -3   1  14 13716.6 587.948   4  37.16783   -23.969
  -3   1  14 13553.6 710.021   1  37.20226   -65.768
   1   2  14 13858.9 524.518   1  37.16494   -40.353
   1   2  14 13700.6 673.146   4  37.17217   -17.322
   2  -3  14 14000.1 609.559   4  37.16190    -8.316
   1  -3 -14 13645.6 710.000   4  37.17220  -150.710
  -3   2 -14 13073.2 630.855   4  37.16076  -179.457
  -3   2 -14 12636.8 757.029   3  37.16650   147.959
  -3   1  13 17582.1 626.337   4  34.84954   -23.714
  -3   2 -13 18580.4 854.926   3  34.84997   146.998
   2  -3  13 18855.5 658.232   4  34.84376    -8.522
   1  -3 -13 18038.0 750.991   4  34.85404  -149.710
   1   2  13 18455.0 572.288   1  34.84583   -40.079
  -3   1  13 17250.6 745.736   1  34.88239   -66.292
   1   2  13 18536.9 715.519   4  34.85416   -17.543
   1  -3 -13 18408.9 593.671   3  34.80530   176.791
   2   1 -13 16767.2 609.685   4  34.85092  -162.207
  -3   2 -13 17285.2 675.797   4  34.84250   179.898
  -3   2 -13 16735.8 463.138   0  34.81673    87.755
   2  -3  12 580.366 307.924   4  32.57019    -8.789
  -3   1  12 567.022 454.765   1  32.60708   -66.779
  -3   1  12 542.612 313.357   4  32.57579   -23.386
   1   2  12 678.130 381.213   4  32.58075   -17.813
   1  -3 -12 629.969 418.538   4  32.58046  -148.505
   2   1 -12 423.989 305.489   4  32.57748  -162.568
   1  -3 -12 349.178 301.253   3  32.53386   177.694
  -3   2 -12 498.577 340.297   4  32.56880   179.116
  -3   2 -12 523.837 450.924   3  32.57802   145.971
  -3   2 -12 461.999 221.396   0  32.54566    86.046
  -3   1  12 202.354 178.635   2  32.51545  -125.939
   1   2  12 370.389 269.771   1  32.57133   -39.570
  -3   1  11 94.3909 181.436   2  30.29508  -129.730
  -3   1  11 108.707 277.109   4  30.35140   -22.963
   2   1 -11 261.652 289.098   4  30.35342  -163.024
  -3   2 -11 50.8060 485.424   3  30.35543   144.853
   1   2  11 92.3062 350.472   4  30.35673   -18.152
  -3   1  11 538.872 373.036   1  30.38110   -67.227
   2  -3  11-54.0364 293.424   4  30.34600    -9.142
   1   2  11 290.622 255.547   1  30.34628   -38.751
  -3   2 -11 50.1873 195.381   0  30.32395    83.710
   1  -3 -11 124.378 271.602   3  30.31184   179.042
  -3   2 -11-15.6445 300.181   4  30.34445   178.172
   1  -3 -11 90.3913 340.400   4  30.35626  -147.043
   1   2  10 2406.42 356.458   4  28.18878   -18.588
  -3   2 -10 2104.38 429.630   3  28.18889   143.610
   1   2  10 2197.45 259.995   1  28.17734   -37.500
   2   1 -10 2245.95 295.430   4  28.18543  -163.594
   1  -3 -10 2617.03 390.108   4  28.18809  -145.238
   1  -3 -10 2463.57 284.440   3  28.14595  -179.001
  -3   2 -10 2445.39 216.441   0  28.15828    80.694
  -3   1  10 2719.82 395.779   1  28.21111   -67.629
  -3   2 -10 2493.11 344.720   4  28.17613   177.023
  -3   1  10 2236.49 166.891   2  28.13071  -135.145
   2  -3  10 2300.61 297.677   4  28.17785    -9.619
  -3   1  10 2181.73 303.649   4  28.18303   -22.383
   1   2   9 2415.80 349.990   4  26.08606   -19.166
  -3   1   9 2028.00 114.448   2  26.03150  -143.281
   1   2   9 2292.59 228.817   1  26.07372   -35.715
  -3   2  -9 2461.85 198.559   0  26.05784    76.850
   2   1  -9 2215.24 283.511   4  26.08268  -164.331
   1  -3  -9 2248.94 361.207   4  26.08513  -142.986
  -3   2  -9 2764.32 419.425   3  26.08754   142.196
  -3   1   9 2451.77 368.448   1  26.10624   -67.975
  -3   1   9 2044.70 266.089   4  26.07983   -21.606
  -3   2  -9 2286.82 305.202   4  26.07300   175.614
   1  -3  -9 2507.53 249.661   3  26.04539  -176.188
  -3   1   9 2241.34 279.628   0  26.06840    10.784
  -3   2  -8 18735.6 352.034   0  24.03512    72.138
   2  -3   8 18870.1 484.894   4  24.04970   -11.186
  -3   1   8 19779.2 513.836   0  24.04563     8.956
   1  -3  -8 18517.4 396.358   3  24.02270  -172.052
  -3   1   8 18985.8 478.282   4  24.05429   -20.541
  -3   2  -8 19478.3 704.412   3  24.06387   140.542
   1   2   8 17097.5 571.364   4  24.06108   -19.969
   2   1  -8 18656.1 493.355   4  24.05765  -165.291
  -3   1   8 18935.5 639.793   1  24.07896   -68.254
   1   2   8 18634.8 404.468   1  24.04793   -33.275
   1  -3  -8 17850.6 601.926   4  24.05986  -140.151
  -3   2  -8 17480.7 502.673   4  24.04756   173.850
  -3   1   8 16868.4 199.641   2  24.00997  -155.280
   1  -3  -7 22148.1 618.533   4  22.12925  -136.516
   2   1  -7 22901.6 500.563   4  22.12732  -166.565
  -3   2  -7 23102.7 364.361   0  22.10710    66.385
  -3   2  -7 24544.7 726.767   3  22.13481   138.564
   1   2   7 23658.1 418.889   1  22.11699   -29.865
   1  -3  -7 22955.1 374.738   3  22.09491  -165.686
  -3   2  -7 21920.3 505.552   4  22.11677   171.635
  -3   1   7 22815.0 521.940   0  22.11752     7.325
  -3   1   7 22702.1 481.295   4  22.12338   -19.045
  -3   1   7 23278.7 650.090   1  22.14619   -68.448
   1   2   7 23244.6 614.294   4  22.13079   -21.129
   2  -3   7 22580.9 489.661   4  22.11917   -12.516
   2   1  -6 1526.10 197.258   4  20.31457  -168.284
   1   2   6 1467.77 158.779   1  20.30382   -25.439
  -3   1   6 1470.56 183.749   4  20.30996   -16.938
   2   1  -6 1237.05 67.5979   2  20.27501  -151.917
  -3   1   6 1458.99 212.357   0  20.30693     5.998
  -3   2  -6 1571.91 340.383   3  20.32321   136.148
   2  -3   6 1608.87 194.721   4  20.30621   -14.457
  -3   1   6 1838.63 318.433   1  20.33076   -68.539
   1   2   6 1350.16 274.360   4  20.31807   -22.913
   1  -3  -6 1326.26 123.142   3  20.28495  -154.949
  -3   2  -6 1444.26 213.841   4  20.30352   168.802
  -3   2  -6 1451.80 142.665   0  20.29667    59.729
   1  -3  -6 1725.35 303.115   4  20.31615  -131.810
   2   1  -5 286.645 163.006   4  18.64987  -170.639
  -3   1   5 183.638 50.5914   2  18.61247   164.490
  -3   2  -5 317.771 163.761   4  18.63831   165.055
  -3   2  -5 553.557 313.681   3  18.65947   133.143
   1   2   5 325.633 234.047   4  18.65339   -25.865
   2  -3   5 366.848 160.318   4  18.64132   -17.296
   1  -3  -5 541.406 253.162   4  18.65104  -125.690
   2   1  -5 265.257 54.1963   2  18.61459  -179.463
   1   2   5 228.346 133.441   1  18.63900   -19.939
  -3   1   5 167.909 181.524   0  18.64431     5.185
  -3   2  -5 229.033 119.198   0  18.63429    52.296
  -3   1   5 402.411 231.646   1  18.66308   -68.501
  -3   2  -5 280.356 182.280   2  18.63055  -151.920
  -3   1   5 243.373 142.803   4  18.64450   -13.789
  -3   2  -4 5363.57 364.442   3  17.18311   129.373
  -3   1   4 5668.55 129.258   2  17.13886   160.527
   1  -3  -4 5588.53 346.614   4  17.17352  -117.750
   1   2   4 5712.91 213.218   1  17.16226   -14.727
  -3   2  -4 5356.04 186.074   0  17.15960    44.358
  -3   1   4 5369.09 256.886   0  17.16923     5.155
   2   1  -4 5889.17 245.351   4  17.17285  -173.919
   1   2   4 5727.96 353.884   4  17.17635   -31.290
  -3   2  -4 5374.32 260.123   2  17.15495  -155.449
   2  -3   4 5648.30 225.246   4  17.16417   -21.524
   2   1  -4 5288.56 135.588   2  17.14197   152.740
  -3   1   4 5179.80 331.313   1  17.18276   -68.317
  -3   2  -4 5737.24 224.875   4  17.16080   159.934
  -3   1   4 5264.70 202.682   4  17.16665    -9.058
  -3   2  -3 5094.99 334.074   3  15.94326   124.645
   2  -3   3 5525.88 199.676   4  15.92405   -27.825
  -3   1   3 5118.92 238.325   0  15.93083     6.306
  -3   2  -3 5559.16 191.172   0  15.92178    36.284
  -3   1   3 5640.58 150.929   2  15.90217   159.760
  -3   1   3 5452.96 309.303   1  15.93902   -67.996
   1   2   3 5472.88 197.580   1  15.92297   -14.283
   1  -3  -3 5703.52 331.920   4  15.93284  -107.647
  -3   2  -3 4951.72 246.639   2  15.91573  -159.063
  -3   1   3 5285.80 179.165   4  15.92567    -1.757
   1   2   3 5397.32 320.547   4  15.93619   -42.758
   2   1  -3 5453.77 227.920   4  15.93276  -178.541
  -3   2  -3 5661.75 188.119   4  15.92031   152.389
   2   1  -3 5642.69 206.155   2  15.90639   130.154
  -3   1   2 39268.5 385.755   2  14.95881   161.454
  -3   2  -2 37826.1 525.331   1  14.98239   -82.952
   1   2   2 37436.5 610.043   4  14.98934   -70.282
  -3   1   2 37264.6 511.434   0  14.98544     9.123
  -3   2  -2 40150.6 345.865   4  14.97337   139.170
  -3   2  -2 38859.2 678.811   3  14.99619   118.803
   1  -3  -2 37319.3 612.086   4  14.98545   -95.355
   2  -3   2 38767.3 408.193   4  14.97745   -37.089
  -3   2  -2 37576.4 517.629   2  14.96922  -162.522
  -3   1   2 37467.2 598.863   1  14.98837   -67.650
  -3   2  -2 37218.5 430.240   0  14.97723    28.493
   2   1  -2 38527.2 492.892   4  14.98604   174.815
  -3   1   2 38651.8 364.250   4  14.97807     9.784
  -3   1   1 39330.4 329.815   4  14.38014    27.757
   2   1  -1 38674.2 492.241   4  14.38890   164.809
  -3   2  -1 36522.2 440.264   0  14.38200    21.537
  -3   2  -1 36428.5 561.153   1  14.38714   -78.309
   2  -3   1 39394.8 394.034   4  14.38064   -49.906
   1  -3  -1 38970.2 570.712   4  14.38757   -81.488
   1   2   1 38784.9 574.644   4  14.39196  -115.665
  -3   1   1 36641.1 559.369   1  14.38721   -67.700
  -3   1   1 36486.4 492.386   0  14.38909    14.074
  -3   1   1 38655.1 692.104   3  14.39697    89.082
  -3   2  -1 38654.1 644.913   3  14.39798   111.748
  -3   2  -1 36634.8 491.243   2  14.37155  -165.418
  -3   2   0 2833.73 186.106   2  14.16582  -167.250
   2  -3   0 3009.95 156.512   4  14.17674   -65.877
  -3   1   0 3099.86 217.909   1  14.17891   -68.924
  -3   1   0 2667.31 303.493   3  14.19304    98.540
  -3   1   0 2724.43 191.954   0  14.18477    21.370
   1   2   0 3396.16 326.058   2  14.17810   164.704
  -3   2   0 2515.40 267.665   3  14.19169   103.598
  -3   2   0 2718.62 184.864   0  14.17904    15.814
   2   1   0 2904.48 211.562   4  14.18442   148.083
  -3   2   0 2773.21 252.571   1  14.18509   -74.673
   1   2   0 3108.58 236.852   4  14.18715  -142.895
  -3   1   0 2935.00 118.087   4  14.17506    53.461
   1  -3   0 3088.64 213.683   4  14.18235   -67.313
   1  -3   1 660.456 155.710   4  14.38625   -54.267
  -3   1  -1 382.993 162.428   0  14.38882    30.647
  -3   2   1 440.821 136.209   2  14.36852  -167.509
  -3   1  -1 378.710 153.834   1  14.38019   -72.773
  -3   2   1 477.240 223.875   1  14.39246   -72.077
   1   2  -1 580.369 246.524   2  14.37868   158.516
   1   2  -1 476.519 179.513   4  14.39132  -153.843
  -3   2   1 532.679 162.544   0  14.38462    11.600
   2   1   1 529.339 189.145   4  14.38899   115.003
  -3   1  -1 355.372 298.473   3  14.39749   108.375
  -3   2   1 535.081 243.711   3  14.39381    94.634
  -3   1  -1 469.939 114.151   4  14.37930    82.677
   2  -3  -1 357.125 156.737   4  14.38211   -82.676
   2   1   2 6966.93 301.351   4  14.98623    64.239
   1   2  -2 6984.41 266.817   4  14.98812  -158.636
  -3   2   2 6122.83 150.555   4  14.97572   -34.332
  -3   1  -2 6797.22 212.505   1  14.97490   -80.280
  -3   2   2 6378.18 318.990   1  14.99261   -70.340
  -3   2   2 6324.70 210.124   2  14.96340  -165.929
   1  -3   2 6436.00 233.048   4  14.98291   -43.414
  -3   1  -2 6846.09 244.871   4  14.97648   108.293
  -3   1  -2 6989.95 377.803   3  14.99397   117.747
  -3   1  -2 6451.69 238.951   0  14.98493    40.960
  -3   2   2 6448.64 259.470   0  14.98228     8.904
   2  -3  -2 6631.86 287.180   4  14.98027   -97.770
   1   2  -2 6499.69 269.012   2  14.97130   160.502
  -3   2   2 6700.06 327.761   3  14.98818    85.358
   1   2  -3 5755.16 253.640   4  15.93447  -160.952
  -3   2   3 5542.13 190.494   2  15.90750  -162.595
  -3   1  -3 6120.18 267.466   4  15.92341   127.741
  -3   2   3 5841.13 321.890   1  15.94224   -69.171
   2  -3  -3 5852.61 297.505   4  15.92803  -109.985
  -3   1  -3 5858.86 356.561   3  15.93951   125.875
   1   2  -3 5718.73 207.589   2  15.91319   166.980
  -3   2   3 5790.21 272.367   0  15.92892     7.540
   2   1   3 5869.24 325.622   4  15.93302    32.126
   1  -3   3 6063.46 231.935   4  15.92926   -34.999
  -3   1  -3 5558.18 233.399   0  15.93010    51.185
  -3   2   3 5731.88 181.037   4  15.92363   -31.756
  -3   1  -4 38310.2 501.156   0  17.16833    60.507
   1   2  -4 38979.8 423.650   2  17.14841   176.094
  -3   1  -4 38840.1 578.859   4  17.16385   141.675
  -3   2   4 38569.8 425.284   2  17.14475  -157.765
   1  -3   4 37641.9 270.043   0  17.15400   -69.833
   2  -3  -4 38465.6 635.098   4  17.16911  -119.317
   2   1   4 38788.2 689.532   4  17.17318    16.973
   1  -3   4 38376.5 522.690   4  17.16908   -28.749
  -3   2   4 37529.3 687.092   1  17.18505   -68.335
   1   2  -4 37550.4 544.286   4  17.17421  -162.149
  -3   2   4 39168.0 602.912   0  17.16845     7.215
  -3   1  -4 39253.7 750.361   3  17.17810   132.412
  -3   2   4 37712.9 453.914   4  17.16492   -30.855
  -3   2   5 30632.9 391.834   2  18.61877  -152.041
  -3   1  -5 30331.9 698.991   3  18.65342   137.432
  -3   1  -5 28646.0 458.065   0  18.64327    68.583
   1   2  -5 31181.1 366.438   2  18.62064  -173.584
   2   1   5 30098.2 267.721   1  18.63304    11.272
  -3   2   5 30046.7 459.348   4  18.64306   -30.382
  -3   2   5 31114.1 579.534   0  18.64451     7.641
   1   2  -5 30377.5 518.288   4  18.65092  -162.802
   2   1   5 30707.7 642.826   4  18.65025     8.696
   1  -3   5 31375.1 512.447   4  18.64591   -24.199
  -3   2   5 29436.6 652.218   1  18.66455   -67.680
  -3   1  -5 31477.8 565.414   4  18.64128   151.707
   2  -3  -5 29064.4 583.212   4  18.64702  -126.376
   2   1   6 2812.24 298.807   4  20.31499     3.556
  -3   2   6 2757.55 171.088   2  20.28036  -146.084
   1   2  -6 2534.35 221.776   4  20.31534  -163.172
  -3   1  -6 2459.84 211.590   0  20.30578    75.345
  -3   2   6 2839.66 222.490   4  20.30877   -30.040
   2  -3  -6 2665.34 278.034   4  20.31251  -131.719
   1  -3   6 2426.21 222.271   4  20.31049   -20.925
  -3   1  -6 2478.66 261.151   4  20.30639   158.983
   1   2  -6 2438.82 137.542   2  20.28069  -163.145
  -3   2   6 2871.82 325.958   1  20.33150   -67.123
  -3   2   6 2501.52 260.056   0  20.30796     8.573
   2   1   6 2447.34 121.302   1  20.29790   -10.893
  -3   1  -6 2532.49 358.285   3  20.31633   141.216
  -3   2   7 250.986 141.174   2  22.08990  -140.229
  -3   1  -7 70.8970 184.585   0  22.11628    80.908
  -3   1  -7 216.204 228.424   4  22.11954   164.370
   1   2  -7 51.8643 99.8640   2  22.08892  -153.468
  -3   1  -7 99.8859 323.772   3  22.12727   144.080
  -3   2   7 23.8800 180.591   4  22.12241   -29.741
   1   2  -7 84.1256 200.321   4  22.12786  -163.390
   1  -3   7 49.2672 185.655   4  22.12316   -18.547
   2  -3  -7 86.3377 239.582   4  22.12594  -135.807
   2   1   7 75.2849 120.914   1  22.11112   -22.269
  -3   2   7 83.8220 283.811   1  22.14632   -66.611
   2   1   7 751.462 271.356   4  22.12777     0.108
  -3   1  -8 8903.44 417.155   4  24.05024   168.414
   1   2  -8 9009.86 368.733   4  24.05798  -163.522
   2   1   8 8977.16 437.414   4  24.05813    -2.327
  -3   1  -8 8709.62 341.771   0  24.04432    85.409
   2  -3  -8 9164.42 330.004   3  24.02730   161.552
   1   2  -8 8681.31 230.378   2  24.01484  -144.805
  -3   2   8 8767.51 452.823   1  24.07857   -66.116
  -3   2   8 8595.58 292.178   2  24.01693  -135.118
   2  -3  -8 8333.94 424.836   4  24.05685  -138.971
  -3   2   8 8637.61 355.620   4  24.05352   -29.458
   2   1   8 7853.27 259.088   1  24.04215   -28.900
  -3   1  -8 8194.79 489.005   3  24.05578   146.285
   1  -3   8 8469.61 358.100   4  24.05343   -16.806
   2  -3  -9 4696.34 306.708   3  26.04995   162.712
  -3   2   9 4302.11 279.369   2  26.03858  -130.853
   1   2  -9 4634.19 199.396   2  26.03555  -137.470
   2  -3  -9 4047.21 381.919   4  26.08237  -141.470
   1   2  -9 4297.15 320.190   4  26.08283  -163.603
  -3   1  -9 4129.27 292.649   0  26.06704    89.016
  -3   2   9 4282.09 309.331   4  26.07922   -29.195
  -3   2   9 4444.24 389.220   1  26.10540   -65.621
   1  -3   9 4558.69 315.889   4  26.07842   -15.510
  -3   1  -9 3884.10 347.066   4  26.07560   171.510
   2   1   9 4970.48 253.268   1  26.06801   -33.038
   2   1   9 4522.65 378.005   4  26.08317    -4.117
  -3   1  -9 6074.66 491.712   3  26.07901   148.028
   2   1  10 20977.9 460.556   1  28.17171   -35.702
  -3   1 -10 20330.3 640.055   4  28.17865   173.903
  -3   2  10 20665.2 702.669   1  28.20988   -65.119
   2  -3 -10 20607.2 675.834   4  28.18557  -143.462
   2  -3 -10 21356.3 532.986   3  28.15047   163.601
  -3   2  10 20253.0 506.283   2  28.13788  -127.426
   2   1  10 18911.7 647.985   4  28.18595    -5.464
   1   2 -10 21018.5 582.546   4  28.18544  -163.654
   1  -3  10 19429.8 566.577   4  28.18115   -14.537
  -3   1 -10 19982.8 529.685   0  28.16747    91.880
  -3   2  10 19930.7 561.459   4  28.18256   -28.949
  -3   1 -10 20608.3 752.336   3  28.17999   149.450
  -3   1 -11 9484.05 599.764   3  30.34622   150.654
   2  -3 -11 9809.52 536.212   4  30.35393  -145.077
  -3   2  11 8883.28 443.301   4  30.35106   -28.722
   2  -3 -11 9650.38 429.043   3  30.31632   164.330
  -3   1 -11 8562.00 418.682   0  30.33312    94.101
  -3   2  11 8742.12 412.717   2  30.30233  -124.726
  -3   2  11 10451.4 576.987   1  30.37954   -64.602
   2   1  11 9018.75 366.244   1  30.34072   -37.424
  -3   1 -11 9127.54 508.137   4  30.34691   175.798
   2   1  11 9334.91 525.170   4  30.35395    -6.507
   1   2 -11 8498.83 453.078   4  30.35329  -163.686
   1  -3  11 9105.35 443.868   4  30.34912   -13.793
   2  -3 -12 2163.47 426.858   4  32.57832  -146.400
  -3   2  12 2273.48 456.485   1  32.60522   -64.067
   2   1  12 1876.53 403.135   4  32.57802    -7.326
   1   2 -12 1803.40 340.206   4  32.57723  -163.706
  -3   1 -12 1961.31 332.936   0  32.55481    95.797
   2   1  12 2100.67 287.629   1  32.56584   -38.532
  -3   2  12 1977.09 329.090   4  32.57557   -28.509
  -3   2  12 1736.38 349.874   2  32.52276  -122.645
   2  -3 -12 2397.60 354.312   3  32.53830   165.026
  -3   1 -12 2568.64 483.107   3  32.56853   151.710
  -3   1 -12 2022.86 397.764   4  32.57119   177.315
   1  -3  12 1865.46 345.942   4  32.57315   -13.232
   2  -3 -13 3058.25 388.142   3  34.80971   165.746
  -3   1 -13 4254.49 542.289   3  34.84024   152.662
  -3   1 -13 2714.42 426.763   4  34.84484   178.546
  -3   1 -13 2992.43 374.505   0  34.82587    97.031
  -3   2  13 2810.01 368.241   4  34.84941   -28.318
   1  -3  13 3109.11 387.799   4  34.84658   -12.777
   2   1  13 2902.23 314.602   1  34.84038   -39.200
  -3   2  13 2991.76 369.833   2  34.79249  -121.190
   2  -3 -13 2979.89 460.259   4  34.85205  -147.496
   2   1  13 2687.56 415.699   4  34.85147    -7.977
  -3   2  13 3201.16 483.005   1  34.88028   -63.514
   1  -3  14 2802.55 379.670   4  37.16460   -12.414
  -3   2  14 2633.00 450.979   1  37.19991   -62.939
   2   1  14 3063.58 445.370   4  37.16951    -8.502
   2  -3 -14 3163.76 397.248   3  37.12573   166.420
  -3   1 -14 2368.21 360.182   0  37.14148    97.869
  -3   1 -14 2926.15 541.002   3  37.15654   153.547
   1   2 -14 3574.69 513.327   3  37.17480   141.120
   1   2 -14 3034.56 380.964   4  37.16851  -163.726
  -3   2  14 2519.86 375.330   4  37.16779   -28.148
  -3   1 -14 2822.04 455.775   4  37.16305   179.554
   2   1  14 2546.66 317.570   1  37.15955   -39.542
   2  -3 -14 2877.98 467.499   4  37.17034  -148.413
   1   2 -15 2539.10 525.789   3  39.53292   141.910
  -3   1 -15 2560.23 455.478   4  39.52246  -179.607
  -3   2  15 2447.18 443.039   1  39.56077   -62.343
  -3   2  15 1877.38 371.946   4  39.52736   -28.000
   2  -3 -15 3010.00 400.512   3  39.48298   167.139
   1  -3  15 2539.95 394.957   4  39.52383   -12.118
   1   2 -15 2487.12 376.875   4  39.52768  -163.730
  -3   1 -15 2832.87 557.455   3  39.51406   154.389
   2  -3 -15 2417.88 450.118   4  39.52983  -149.187
  -3   1 -15 2166.46 365.753   0  39.49829    98.361
   2   1  15 2577.65 457.815   4  39.52878    -8.929
   1   2 -16 13346.8 635.306   4  41.92582  -163.732
  -3   2  16 13344.7 725.781   1  41.96061   -61.722
   1  -3  16 13867.8 667.095   4  41.92203   -11.871
  -3   1 -16 12976.0 721.276   4  41.92081  -178.915
  -3   2  16 13518.2 639.944   4  41.92587   -27.873
   1   2 -16 12823.4 779.164   3  41.92995   142.722
  -3   1 -16 13937.7 820.226   3  41.91053   155.206
   2   1  16 13391.2 713.097   4  41.92701    -9.279
   2  -3 -16 13997.0 729.177   4  41.92826  -149.843
  -3   1 -17 6652.94 604.907   4  44.35674  -178.345
  -3   1 -17 7902.80 684.861   3  44.34457   156.013
   1  -3  17 7389.67 566.798   4  44.35781   -11.667
  -3   2  17 7211.99 596.090   1  44.39805   -61.073
  -3   2  17 7506.89 539.015   4  44.36193   -27.760
   2   1  17 6915.85 593.624   4  44.36282    -9.566
   1   2 -17 7375.75 558.211   4  44.36156  -163.733
   2  -3 -17 6956.46 624.767   4  44.36426  -150.403
   1  -3  17 7913.92 696.289   1  44.39074   -67.495
   1   2 -17 7443.07 692.157   3  44.36452   143.556
  -3   1 -18 1268.52 579.462   3  46.81552   156.817
   2  -3 -18 1289.01 488.539   4  46.83717  -150.883
  -3   2  18 1573.43 508.322   1  46.87245   -60.401
   1   2 -18 1099.89 402.141   4  46.83422  -163.732
   1   2 -18 1327.50 560.161   3  46.83598   144.405
   1  -3  18 1479.28 426.572   4  46.83051   -11.493
   2   1  18 1363.81 465.765   4  46.83555    -9.804
   1  -3  18 1298.94 620.867   1  46.86491   -66.386
  -3   2  18 1276.32 390.540   4  46.83489   -27.669
  -3   1 -18 1555.99 478.244   4  46.82956  -177.863
  -3   1 -19 233.986 517.932   4  49.33923  -177.458
   1   2 -19 369.537 546.795   3  49.34423   145.277
  -3   2  19 521.557 435.616   4  49.34468   -27.591
   2  -3 -19 300.544 462.063   4  49.34692  -151.296
  -3   2  19 580.505 528.957   1  49.38374   -59.703
   1  -3  19 847.027 606.316   1  49.37597   -65.280
   1  -3  19 376.107 414.379   4  49.34006   -11.342
   1   2 -19 396.914 378.190   4  49.34374  -163.733
  -3   1 -19 729.066 552.195   3  49.32329   157.629
   2   1  19 334.714 478.661   4  49.34514    -9.998
   1   2 -20 5631.31 561.913   4  51.89056  -163.732
   1   2 -20 5666.00 694.528   3  51.88976   146.174
  -3   1 -20 4738.16 675.433   4  51.88618  -177.121
  -3   2  20 4368.26 617.077   1  51.93237   -58.971
   1  -3  20 5499.24 720.224   1  51.92439   -64.173
   1  -3  20 5092.80 582.564   4  51.88691   -11.205
   2   1  20 5358.59 631.735   4  51.89202   -10.158
   2  -3 -20 4133.39 646.703   4  51.89396  -151.650
  -3   2  20 4667.36 563.513   4  51.89177   -27.528
  -3   1 -20 5134.30 716.369   3  51.86832   158.456
   2   1  21 2096.72 565.027   4  54.47712   -10.288
  -3   1 -21 1588.95 598.104   4  54.47132  -176.844
  -3   1 -21 1750.19 655.929   3  54.45152   159.310
   1   2 -21 1484.17 583.962   3  54.47343   147.092
   1   2 -21 2125.98 480.236   4  54.47559  -163.731
   1  -3  21 1968.26 724.221   1  54.51106   -63.065
  -3   2  21 1956.06 504.248   4  54.47704   -27.483
   2  -3 -21 1340.46 609.052   4  54.47919  -151.955
  -3   2  21 1529.14 546.391   1  54.51927   -58.209
   1  -3  21 1923.67 533.319   4  54.47195   -11.082
  -3   1 -22 4126.56 713.545   3  57.07420   160.193
  -3   1 -22 3344.64 671.116   4  57.09599  -176.613
   2  -3 -22 3988.32 695.865   4  57.10396  -152.217
   2   1  22 4637.11 709.540   4  57.10175   -10.392
   1  -3  22 3900.10 786.582   1  57.13734   -61.928
  -3   2  22 4354.08 642.228   1  57.14576   -57.411
  -3   2  22 4038.18 592.873   4  57.10184   -27.451
   1  -3  22 4551.57 616.813   4  57.09653   -10.967
   1   2 -22 4745.64 702.901   3  57.09660   148.027
   1   2 -22 4281.59 576.364   4  57.10015  -163.730
  -3   2  23 261.184 576.665   1  59.81359   -56.578
   1  -3  23 115.078 725.557   1  59.80495   -60.779
   1   2 -23 244.471 648.548   3  59.76099   149.009
   2   1  23 183.914 618.989   4  59.76765   -10.474
  -3   1 -23 33.8320 635.524   4  59.76192  -176.427
   2  -3 -23-103.716 631.192   4  59.77000  -152.442
   1  -3  23 381.379 558.167   4  59.76237   -10.864
  -3   2  23 320.653 528.450   4  59.76790   -27.438
  -3   1 -23 324.810 612.226   3  59.73810   161.109
   1   2 -23 349.008 477.516   4  59.76600  -163.730
   1   2 -24 256.336 666.536   3  62.46875   150.008
  -3   2  24 507.629 610.133   1  62.52493   -55.700
  -3   1 -24 576.350 633.952   3  62.44535   162.057
  -3   2  24 399.912 546.692   4  62.47737   -27.437
  -3   1 -24 313.430 680.420   4  62.47126  -176.282
   1  -3  24 180.548 727.837   1  62.51607   -59.582
  -4   2   0 767903. 4071.43   4  18.59119    27.639
  -4   2   0 874318. 9286.60   2  18.57896  -178.330
  -4   2   0 685439. 11463.2   3  18.61708   100.198
  -4   2   0 699201. 10146.3   1  18.60260   -74.588
   2   2   0 828839. 10342.1   4  18.60843  -176.840
   2  -4   0 909687. 9665.58   4  18.59959   -65.352
  -4   2   0 893569. 9692.36   0  18.60256    18.823
  -4   2   1 617.060 188.424   0  18.76062    14.506
  -4   2   1 501.300 238.048   1  18.76350   -72.450
   2  -4   1 640.642 151.660   4  18.75647   -54.636
   2  -4  -1 347.023 180.065   4  18.75791   -76.535
  -4   2   1 532.665 65.4588   4  18.74939     3.168
  -4   2  -1 462.845 308.310   3  18.77558   107.080
  -4   2  -1 679.031 183.940   2  18.73841  -174.812
  -4   2  -1 644.895 68.4928   4  18.74833    65.287
  -4   2  -1 648.747 206.691   1  18.75714   -77.701
  -4   2   1 817.449 312.905   3  18.77316    93.157
  -4   2  -1 627.576 175.477   0  18.75913    24.070
  -4   2   1 598.192 150.964   2  18.73415   179.009
   2   2   1 574.820 222.642   4  18.76615  -179.002
   2   2  -1 526.959 189.130   4  18.76577  -174.703
   2   2   2 160.452 217.625   4  19.23145   178.938
   2   2  -2 260.920 234.220   2  19.20741   136.622
  -4   2   2 190.846 274.047   3  19.23644    86.200
  -4   2   2 403.562 242.759   1  19.23220   -71.129
  -4   2   2 238.367 87.2444   4  19.21541    -8.506
  -4   2  -2 162.846 177.098   2  19.20496  -170.729
   2  -4  -2 225.221 204.451   4  19.22392   -87.463
  -4   2  -2 340.928 273.471   3  19.24116   113.577
  -4   2  -2 257.241 152.912   0  19.22292    29.999
   2   2  -2 268.820 191.289   4  19.23071  -172.679
   2  -4   2 245.130 140.978   4  19.22111   -45.126
  -4   2  -2 212.400 104.357   4  19.21335    97.435
  -4   2  -2 135.609 167.022   1  19.21979   -81.999
  -4   2   2 210.209 145.217   2  19.19663   177.394
  -4   2   2 229.203 171.946   0  19.22583    11.232
   2   2  -3 172.680 172.743   4  19.98260  -170.855
  -4   2   3 185.722 178.501   0  19.97754     8.999
  -4   2  -3 88.3498 149.518   4  19.96554   118.669
  -4   2  -3 129.074 142.325   0  19.97333    36.284
   2  -4  -3 21.6583 226.835   4  19.97690   -97.514
   2  -4   3 170.173 146.222   4  19.97285   -37.140
   2   2   3 42.0432 243.777   4  19.98366    -2.933
  -4   2   3 175.755 242.128   1  19.98787   -70.277
  -4   2   3 38.9408 119.884   2  19.94583   176.910
  -4   2  -3-51.5936 310.603   3  19.99318   119.470
  -4   2  -3 148.308 147.475   1  19.96994   -87.267
   2   2  -3 192.148 176.861   2  19.95481   145.065
   2   2  -4 146.087 126.700   2  20.95950   155.614
  -4   2  -4 181.985 167.786   4  20.97531   132.743
  -4   2  -4 138.728 271.569   3  21.00216   124.652
   2   2   4 160.843 249.401   4  20.99324    -4.583
  -4   2   4 154.886 189.066   0  20.98627     7.692
  -4   2   4 24.8351 112.592   2  20.95228   177.606
  -4   2   4 14.3807 248.792   1  21.00084   -69.715
   2  -4   4 161.527 148.167   4  20.98211   -30.694
  -4   2   4 85.5674 122.305   4  20.97910   -19.036
  -4   2  -4 64.5493 143.658   0  20.98091    42.591
   2  -4  -4 163.853 251.635   4  20.98726  -106.349
   2   2  -4 179.075 180.849   4  20.99188  -169.283
   2   2  -5 94.5237 174.731   4  22.22523  -167.950
  -4   2  -5 78.6608 311.050   3  22.23486   129.091
   2  -4   5 103.340 157.577   4  22.21552   -25.636
   2   2  -5 68.6422 98.8842   2  22.18824   167.866
  -4   2   5 107.312 105.700   2  22.18268   179.506
  -4   2   5 31.5119 145.998   4  22.21374   -21.807
   2  -4  -5 18.1814 256.446   4  22.22163  -113.840
  -4   2  -5 62.7775 157.582   0  22.21238    48.675
  -4   2  -5 52.0506 176.982   4  22.20924   142.652
   2   2   5 113.501 278.406   4  22.22684    -5.981
  -4   2   5-51.3470 296.024   1  22.23769   -69.286
  -4   2   5 97.5418 189.468   0  22.21872     7.157
  -4   2   6 54393.1 955.196   1  23.66540   -68.924
   2   2   6 56198.9 498.814   1  23.62946    15.069
  -4   2   6 55293.7 471.366   2  23.60410  -177.499
  -4   2  -6 53202.3 757.332   4  23.63434   149.959
   2   2   6 52876.2 940.472   4  23.65150    -7.148
  -4   2   6 55307.7 669.202   4  23.63943   -23.744
  -4   2   6 55363.9 818.223   0  23.64201     7.236
   2   2  -6 54799.8 766.055   4  23.64969  -166.847
   2  -4   6 54585.1 714.710   4  23.64011   -21.742
   2  -4  -6 54703.5 945.681   4  23.64701  -120.070
   2   2  -6 56719.1 470.135   2  23.60814  -178.560
  -4   2  -6 54686.4 636.055   0  23.63483    54.353
  -4   2  -6 55268.9 1050.92   3  23.65839   132.838
  -4   2  -7 341.195 233.894   4  25.22061   155.555
   2  -4  -7 260.367 81.9211   3  25.20001  -158.285
   2  -4   7 605.574 209.755   4  25.22590   -18.748
  -4   2   7 400.791 197.820   4  25.22620   -25.132
  -4   2   7 505.738 252.128   0  25.22624     7.779
  -4   2   7 526.316 106.624   2  25.18660  -173.458
  -4   2   7 615.547 327.261   1  25.25405   -68.581
   2   2   7 402.796 294.996   4  25.23730    -8.107
  -4   2  -7 388.610 368.585   3  25.24289   135.977
   2  -4  -7 578.204 310.501   4  25.23348  -125.203
   2   2  -7 421.452 224.294   4  25.23531  -165.947
  -4   2  -7 605.068 184.007   0  25.21836    59.511
   2   2   7 495.790 132.826   1  25.21517     2.522
   2   2  -7 502.602 95.8114   2  25.18927  -164.672
   2  -4   8 180.399 221.290   4  26.94715   -16.445
  -4   2  -8 241.779 179.111   0  26.93727    64.098
  -4   2   8 191.090 102.425   2  26.90446  -168.795
   2   2   8 259.712 146.792   1  26.93659    -7.042
   2   2  -8 101.307 96.4027   2  26.90591  -151.352
  -4   2   8 169.460 221.253   4  26.94831   -26.127
  -4   2  -8 541.337 356.441   3  26.96269   138.609
   2  -4  -8 93.0252 321.225   4  26.95529  -129.416
  -4   2   8 144.134 331.005   1  26.97792   -68.228
   2  -4  -8 167.525 127.644   3  26.91807  -166.291
   2   2   8 68.9425 304.344   4  26.95852    -8.893
  -4   2  -8 213.910 274.231   4  26.94231   159.913
  -4   2   8 134.560 250.755   0  26.94574     8.668
   2   2  -8 275.205 234.263   4  26.95637  -165.212
   2   2  -9 222.818 269.642   4  28.79156  -164.612
   2   2  -9 190.473 103.779   2  28.73673  -139.475
   2   2   9 843.321 365.849   4  28.79383    -9.535
   2  -4   9 288.115 248.580   4  28.78253   -14.663
   2   2   9 194.033 153.821   1  28.77235   -13.884
   2  -4  -9 317.175 181.342   3  28.75048  -170.772
  -4   2   9 229.894 366.068   1  28.81573   -67.854
  -4   2   9 280.656 238.153   4  28.78446   -26.839
  -4   2   9 181.093 270.431   0  28.77923     9.813
   2  -4  -9 132.261 341.909   4  28.79115  -132.883
  -4   2  -9 257.469 282.592   4  28.77810   163.367
  -4   2   9 198.051 103.597   2  28.73638  -163.871
  -4   2  -9 166.671 454.263   3  28.79652   140.831
  -4   2  -9 274.903 192.311   0  28.77026    68.091
  -4   2  10 3.22983 110.303   2  30.66510  -159.040
   2   2 -10 157.386 283.882   4  30.72365  -164.120
   2   2  10 236.427 366.686   4  30.72603   -10.057
   2  -4 -10 122.748 206.090   3  30.67997  -173.633
   2   2  10 27.3214 167.220   1  30.70515   -18.792
  -4   2  10 111.175 255.105   4  30.71740   -27.369
   2  -4 -10 104.868 347.386   4  30.72383  -135.729
   2  -4  10 150.236 263.022   4  30.71480   -13.272
  -4   2 -10 47.4416 303.828   4  30.71075   166.126
  -4   2 -10 272.816 210.504   0  30.70011    71.513
  -4   2 -10 149.557 429.826   3  30.72717   142.729
  -4   2  10 65.0642 320.142   1  30.75028   -67.455
  -4   2 -11 453.569 351.396   4  32.72654   168.371
  -4   2 -11 259.848 225.459   0  32.71312    74.362
   2   2  11 430.301 352.403   4  32.74141   -10.484
   2   2  11 345.849 194.092   1  32.72127   -22.384
   2  -4  11 453.371 292.240   4  32.73026   -12.181
   2   2 -11 178.752 256.846   4  32.73893  -163.717
  -4   2 -11 196.084 492.791   3  32.74097   144.373
  -4   2  11 320.495 285.161   4  32.73346   -27.757
  -4   2  11 216.973 423.484   1  32.76790   -67.029
   2  -4 -11 358.560 397.125   4  32.73965  -138.102
  -4   2  12 599503. 11748.4   4  34.82187   -28.046
  -4   2 -12 573234. 9151.28   0  34.79852    76.715
   2  -4 -12 592940. 3589.27   4  34.82783  -140.074
   2   2  12 584566. 13600.1   4  34.82920   -10.834
  -4   2  12 562216. 13970.3   1  34.85784   -66.576
  -4   2 -12 570401. 3931.82   3  34.82717   145.821
  -4   2 -12 584864. 13121.3   4  34.81472   170.214
   2   2 -12 556314. 11822.1   4  34.82664  -163.381
   2   2  13 1421.03 411.800   4  36.98104   -11.123
  -4   2  13 1390.89 441.598   1  37.01177   -66.096
  -4   2 -13 962.571 254.503   0  36.94794    78.543
  -4   2  13 1262.25 318.740   4  36.97427   -28.268
  -4   2 -13 1148.09 540.443   3  36.97740   147.118
   2   2 -13 832.935 326.215   4  36.97842  -163.100
  -4   2 -13 862.841 380.818   4  36.96692   171.740
   2  -4 -13 1144.77 410.257   4  36.98003  -141.730
   2  -4  13 968.016 324.840   4  36.97005   -10.637
   2   2 -14 454.094 318.769   4  39.18783  -162.864
  -4   2 -14 454.367 379.367   4  39.17670   173.013
   2   2  14 592.465 380.540   4  39.19052   -11.360
  -4   2  14 365.997 309.708   4  39.18424   -28.442
  -4   2 -14 0.00000 75.5512   0  39.15496    79.958
   2  -4  14 743.465 355.158   4  39.17960   -10.068
  -4   2 -14 492.494 459.130   3  39.18523   148.304
  -4   2  14 948.179 455.673   1  39.22328   -65.589
   2  -4 -14 327.442 418.153   4  39.18982  -143.133
   2   2 -15 72.8861 294.571   4  41.45002  -162.663
  -4   2  15 375.988 449.605   1  41.48752   -65.056
   2   2  15 170.267 422.407   4  41.45277   -11.553
  -4   2  15-24.0121 313.248   4  41.44694   -28.574
   2  -4  15 73.7865 337.005   4  41.44190    -9.596
  -4   2 -15 53.8729 474.045   3  41.44583   149.404
  -4   2 -15 85.5440 393.444   4  41.43923   174.086
   2  -4 -15-28.0347 443.160   4  41.45236  -144.327
   2   2  16 462.268 430.859   4  43.76420   -11.713
   2   2 -16 340.340 487.847   3  43.76872   140.413
   2  -4  16 250.223 361.983   4  43.75338    -9.196
  -4   2 -16 264.406 401.171   4  43.75091   174.986
  -4   2  16 297.780 333.555   4  43.75878   -28.684
  -4   2  16 312.734 398.148   1  43.80093   -64.495
   2  -4 -16-31.7788 449.228   4  43.76405  -145.347
   2   2 -16 439.569 353.559   4  43.76139  -162.490
  -4   2 -16 461.913 488.900   3  43.75559   150.441
  -4   2  17 555.943 490.789   1  46.16099   -63.908
   2   2 -17 698.867 562.126   3  46.12565   141.305
   2  -4  17 458.970 408.130   4  46.11149    -8.854
   2   2  17 310.487 411.022   4  46.12228   -11.844
   2  -4 -17 249.110 474.676   4  46.12238  -146.223
  -4   2 -17 472.327 527.344   3  46.11197   151.434
  -4   2  17 267.261 366.985   4  46.11723   -28.778
   2   2 -17 124.017 333.246   4  46.11942  -162.339
  -4   2 -17 328.994 446.546   4  46.10921   175.735
   2  -4 -18 6129.87 679.486   4  48.52565  -146.978
  -4   2  18 6590.90 537.535   4  48.52062   -28.866
   2   2  18 5167.21 582.313   4  48.52533   -11.951
  -4   2 -18 5319.04 619.334   4  48.51245   176.376
   2  -4  18 6439.63 573.733   4  48.51456    -8.576
   2   2 -18 5698.29 701.293   3  48.52751   142.213
  -4   2  18 5810.69 625.284   1  48.56603   -63.295
   2   2 -18 5709.91 534.624   4  48.52242  -162.207
  -4   2 -19 318.973 594.373   3  50.95866   153.342
  -4   2  19 460.972 412.496   4  50.96803   -28.951
   2   2  19 336.666 505.650   4  50.97243   -12.036
   2  -4  19 379.426 449.109   4  50.96167    -8.321
   2  -4 -19 668.963 523.979   4  50.97296  -147.631
   2   2 -19 612.111 410.720   4  50.96946  -162.088
   2   2 -19 728.469 573.517   3  50.97335   143.137
  -4   2 -19 795.637 533.134   4  50.95971   176.919
   2  -4  19 507.345 619.170   1  50.99899   -66.278
  -4   2  19 462.251 476.351   1  51.01514   -62.652
  -4   2 -20 83.9925 548.888   4  53.45069   177.374
   2   2  20-8.03104 540.852   4  53.46328   -12.102
   2  -4 -20 140.141 580.721   4  53.46400  -148.197
  -4   2 -20 596.174 691.521   3  53.44772   154.283
  -4   2  20 123.921 552.896   1  53.50802   -61.981
   2   2 -20 143.900 562.183   3  53.46290   144.079
   2   2 -20 132.135 409.535   4  53.46025  -161.985
  -4   2  20 424.945 436.759   4  53.45916   -29.034
   2  -4  20 404.674 661.687   1  53.49129   -65.035
   2  -4  20 274.899 472.158   4  53.45251    -8.094
  -4   2 -21 727.421 641.863   3  55.98077   155.221
  -4   2 -21 638.345 596.998   4  55.98567   177.750
   2  -4  21 826.515 714.145   1  56.02767   -63.790
   2  -4 -21 462.126 553.765   4  55.99905  -148.690
   2   2  21 161.586 534.389   4  55.99815   -12.154
  -4   2  21 375.819 463.413   4  55.99429   -29.118
   2  -4  21 776.922 522.867   4  55.98737    -7.882
  -4   2  21 79.4500 582.413   1  56.04498   -61.279
   2   2 -21 347.536 585.039   3  55.99641   145.042
   2   2 -21 394.462 439.445   4  55.99508  -161.892
  -4   2 -22-407.056 683.785   3  58.55860   156.169
  -4   2  22 124.326 481.296   4  58.57422   -29.204
   2   2 -22 540.193 597.759   3  58.57471   146.026
   2  -4  22 61.2453 684.181   1  58.60893   -62.536
   2   2  22 386.620 600.448   4  58.57785   -12.189
  -4   2  22-108.532 611.491   1  58.62680   -60.543
   2  -4 -22 341.098 634.948   4  58.57892  -149.117
  -4   2 -22 151.695 594.526   4  58.56545   178.068
   2   2 -22 543.205 480.575   4  58.57471  -161.803
   2  -4  22 254.594 533.056   4  58.56702    -7.689
   2  -4  23 251.333 523.287   4  61.19278    -7.513
   2  -4  23 1790.60 864.318   1  61.23638   -61.276
  -4   2 -23 381.742 615.011   4  61.19132   178.324
  -4   2  23 276.467 646.128   1  61.25481   -59.774
  -4   2  23-64.9939 511.604   4  61.20025   -29.299
   2   2 -23 451.401 691.303   3  61.19905   147.047
   2  -4 -23-18.9180 643.243   4  61.20490  -149.484
   2   2 -23 462.583 588.920   4  61.20047  -161.721
  -4   2 -23 654.767 717.255   3  61.18248   157.136
   2   2  23 213.724 628.870   4  61.20365   -12.212
   2  -4  24 159067. 2721.79   1  63.91179   -59.974
   3  -2  24 47.9196 606.651   4  62.46915    -3.627
  -2   3 -24 82.6442 721.536   3  62.47082   151.225
  -2  -1  24 271.014 624.317   1  62.52981   -61.903
  -2   3 -23 84.7163 639.094   3  59.76304   150.344
  -2   3 -23 258.012 568.842   4  59.76030  -172.869
   3  -2  23 89.6734 543.251   4  59.75982    -3.548
  -2  -1  23 420.831 650.354   1  59.81829   -62.784
  -1   3  23 183.625 571.082   4  59.77110   -25.263
  -2  -1  23-80.9513 538.598   4  59.76700   -19.730
   3  -1 -23 24.4105 475.823   4  59.76742  -155.294
  -1  -2 -23 189.188 662.188   4  59.77020  -164.072
   3  -1 -22 233.803 496.295   4  57.10140  -155.385
   3  -2  22 70.2580 534.631   4  57.09388    -3.443
  -1   3  22 406.873 506.386   4  57.10512   -25.513
  -2   3 -22 169.954 658.045   3  57.09863   149.481
  -2  -1  22-159.165 720.111   1  57.15027   -63.637
  -1  -2 -22 159.350 585.030   4  57.10429  -163.992
  -2   3 -22 311.475 502.569   4  57.09441  -172.785
  -2  -1  22 229.961 480.270   4  57.10111   -19.642
  -1   3  21 563.930 511.080   4  54.48041   -25.800
  -2   3 -21 645.854 699.874   3  54.47545   148.651
  -2  -1  21 185.111 679.606   1  54.52359   -64.455
  -2  -1  21 248.118 445.765   4  54.47649   -19.545
  -1  -2 -21 337.602 574.411   4  54.47966  -163.907
   3  -2  21 545.129 515.914   4  54.46920    -3.292
   3  -1 -21 135.337 452.979   4  54.47665  -155.474
  -2   3 -21 241.485 466.472   4  54.46979  -172.708
   3  -1 -21 259.357 505.832   3  54.44817   153.603
  -2  -1  20 2840.71 486.375   4  51.89141   -19.438
   3  -1 -20 2679.52 499.347   4  51.89143  -155.567
   3  -2  20 2900.02 545.820   4  51.88405    -3.108
  -1   3  20 2323.43 549.763   4  51.89524   -26.130
  -1  -2 -20 2086.76 621.024   4  51.89457  -163.815
  -1   3  20 2132.19 475.133   1  51.91073   -46.400
   3  -1 -20 2530.30 530.858   3  51.86502   152.233
  -2  -1  20 1895.63 706.715   1  51.93651   -65.249
  -2   3 -20 2230.18 529.665   4  51.88470  -172.638
  -2   3 -20 3705.69 708.833   3  51.89176   147.843
   3  -1 -19 3213.56 499.481   4  49.34440  -155.662
  -1   3  19 4037.76 533.632   4  49.34827   -26.514
   3  -2  19 3995.94 530.409   4  49.33708    -2.881
  -1  -2 -19 3699.72 622.765   4  49.34769  -163.715
  -2   3 -19 3534.28 530.058   4  49.33779  -172.564
  -2  -1  19 3269.34 478.105   4  49.34453   -19.322
  -2   3 -19 3882.05 638.405   3  49.34623   147.058
  -1   3  19 3222.78 487.138   1  49.36251   -47.155
  -2  -1  19 3471.80 629.006   1  49.38767   -66.012
   3  -1 -19 3603.26 527.967   3  49.32004   150.863
  -2   3 -18 122.655 381.397   4  46.82817  -172.483
  -2  -1  18 337.268 626.448   1  46.87617   -66.750
  -1  -2 -18 215.769 497.564   4  46.83812  -163.606
   3  -2  18 379.833 422.758   4  46.82740    -2.606
   3  -2  18 366.639 474.312   1  46.83983   -54.624
  -2   3 -18 655.900 533.960   3  46.83796   146.285
   3  -1 -18 266.686 353.482   4  46.83466  -155.760
   3  -1 -18 590.751 441.896   3  46.81232   149.463
  -1   3  18 23.0582 392.741   1  46.85165   -47.854
  -1   3  18 599.606 448.993   4  46.83860   -26.958
  -2  -1  18 481.292 377.963   4  46.83495   -19.191
  -2  -1  17 916.337 560.318   1  44.40155   -67.464
   3  -2  17 1388.32 456.556   1  44.36592   -55.926
  -2  -1  17 1303.12 405.176   4  44.36222   -19.044
   3  -1 -17 1328.16 457.015   3  44.34142   148.034
  -1  -2 -17 1141.26 518.791   4  44.36540  -163.484
  -1   3  17 1252.63 421.890   4  44.36578   -27.474
  -2   3 -17 1582.22 529.816   3  44.36650   145.527
   3  -2  17 1370.17 415.137   4  44.35454    -2.282
  -1  -2 -17 1214.66 430.999   3  44.31413   175.585
   3  -1 -17 1151.80 393.184   4  44.36176  -155.876
  -1   3  17 1387.11 405.928   1  44.37768   -48.504
  -2   3 -17 1371.85 385.190   4  44.35540  -172.393
   3  -2  16 836.178 397.328   4  41.91859    -1.896
  -2   3 -16 368.781 359.269   4  41.91954  -172.288
  -1   3  16 429.236 377.406   4  41.92988   -28.076
  -1   3  16 603.670 370.048   1  41.94068   -49.104
  -2  -1  16 361.966 563.337   1  41.96387   -68.160
   3  -2  16 1002.65 438.294   1  41.92896   -57.238
  -1  -2 -16 294.559 471.393   4  41.92960  -163.345
  -2  -1  16 474.233 368.806   4  41.92642   -18.866
  -2   3 -16 727.613 500.685   3  41.93193   144.779
   3  -1 -16 685.254 361.527   4  41.92575  -156.013
  -1  -2 -16 255.262 379.395   3  41.88032   175.692
   3  -2  15 1493.50 385.869   4  39.52021    -1.440
  -2  -1  15 1763.41 542.954   1  39.56377   -68.824
  -1  -2 -15 1470.96 387.427   3  39.48407   175.990
  -2   3 -15 1186.62 506.950   3  39.53490   144.041
  -1   3  15 1540.05 414.423   4  39.53156   -28.784
  -1   3  15 1078.06 358.666   1  39.54131   -49.658
  -2   3 -15 1487.98 375.325   4  39.52124  -172.161
  -2  -1  15 1549.51 350.412   4  39.52821   -18.659
   3  -2  15 1591.63 439.702   1  39.52962   -58.585
   3  -1 -15 1298.30 343.645   4  39.52732  -156.180
  -1  -2 -15 1107.98 476.198   4  39.53140  -163.186
  -2  -1  14 12712.5 756.261   1  37.20263   -69.463
   3  -1 -14 13196.4 583.535   4  37.16783  -156.385
  -1   3  14 13492.6 602.138   1  37.18095   -50.167
  -2   3 -14 13310.2 793.340   3  37.17678   143.311
  -1  -2 -14 12503.6 597.767   3  37.12677   176.515
  -1   3  14 13033.0 635.551   4  37.17220   -29.622
   3  -2  14 13885.6 621.142   4  37.16076    -0.897
  -2   3 -14 12592.9 599.801   4  37.16190  -172.020
  -2  -1  14 13161.1 585.149   4  37.16895   -18.415
  -1  -2 -14 13545.0 727.407   4  37.17217  -163.000
  -2   3 -13 17377.3 642.889   4  34.84376  -171.818
  -1   3  13 17009.3 674.548   4  34.85404   -30.622
   3  -1 -13 17450.1 634.112   4  34.84954  -156.645
  -1  -2 -13 17180.8 650.295   3  34.81069   177.319
  -2  -1  13 17353.6 820.816   1  34.88268   -70.075
  -2  -1  13 17437.2 628.257   4  34.85092   -18.119
  -1  -2 -13 18312.9 781.438   4  34.85416  -162.777
  -1   3  13 18139.6 647.172   1  34.86186   -50.636
  -2   3 -13 18914.1 904.223   3  34.85982   142.587
   3  -2  13 18027.9 658.217   4  34.84250    -0.254
  -2  -1  12 1006.19 478.429   1  32.60727   -70.652
   3  -1 -12 515.695 313.005   4  32.57579  -156.958
  -2   3 -12 487.468 536.816   3  32.58739   141.866
  -1   3  12 345.484 341.648   1  32.58740   -51.068
   3  -2  12 560.824 318.958   4  32.56880     0.533
  -1   3  12 745.087 378.776   4  32.58046   -31.826
  -1  -2 -12 440.718 408.139   4  32.58075  -162.506
  -2   3 -12 546.541 306.060   4  32.57019  -171.552
  -1  -2 -12 526.230 349.042   3  32.53922   178.463
  -2   3 -11-83.1139 439.418   3  30.36426   141.145
  -2  -1  11 234.934 282.741   4  30.35342   -17.317
  -2   3 -11 154.309 70.1242   0  30.31420    75.934
  -2   3 -11 139.830 298.143   4  30.34600  -171.204
  -1  -2 -11 17.2500 307.494   3  30.31717  -179.979
  -1   3  11 266.477 337.022   4  30.35626   -33.291
  -1   3  11-52.7461 312.196   1  30.36239   -51.471
   3  -1 -11 67.1727 283.893   4  30.35140  -157.389
  -1  -2 -11-11.2566 378.393   4  30.35673  -162.165
   3  -2  11 77.6274 292.257   4  30.34445     1.472
  -2  -1  11 238.011 516.559   1  30.38119   -71.192
  -1   3  10 2257.92 323.823   1  28.19350   -51.864
   3  -1 -10 2388.67 302.389   4  28.18303  -157.974
  -2  -1  10 2673.47 261.334   0  28.16167     9.257
  -1   3  10 2749.60 367.074   4  28.18809   -35.096
  -2  -1  10 2373.39 445.561   1  28.21108   -71.684
  -2   3 -10 2447.00 550.495   3  28.19710   140.423
   3  -2  10 2212.26 316.829   4  28.17613     2.617
  -2  -1  10 2435.14 297.966   4  28.18543   -16.745
  -1  -2 -10 2094.56 327.446   3  28.15124  -177.870
  -2   3 -10 2357.35 307.929   4  28.17785  -170.729
  -1  -2 -10 2489.04 403.029   4  28.18878  -161.728
  -2   3 -10 2576.16 264.245   2  28.14769  -139.730
  -2   3  -9 2488.62 486.269   3  26.09503   139.696
  -1  -2  -9 1996.72 277.098   3  26.05063  -175.058
   3  -1  -9 2278.38 271.458   4  26.07983  -158.753
  -2   3  -9 2098.69 272.788   4  26.07492  -170.077
   3  -2   9 2750.31 299.728   4  26.07300     4.018
  -2  -1   9 2264.46 221.076   0  26.06180     5.334
  -1  -2  -9 2037.45 390.082   4  26.08606  -161.148
  -2  -1   9 2067.06 267.467   4  26.08268   -16.011
  -1   3   9 2338.92 330.264   4  26.08513   -37.343
  -1   3   9 2687.57 292.636   1  26.08991   -52.287
  -2   3  -9 2166.00 242.036   2  26.04873  -142.364
  -2  -1   9 2663.30 468.038   1  26.10607   -72.113
  -2   3  -8 18256.8 451.596   2  24.02747  -145.009
   3  -1  -8 19354.6 484.912   4  24.05429  -159.832
  -2  -1   8 17835.4 417.939   0  24.03973     1.184
   3  -2   8 18312.2 490.579   4  24.04756     5.773
  -1  -2  -8 17682.7 620.498   4  24.06108  -160.345
  -2  -1   8 17695.1 653.844   1  24.07864   -72.457
  -2  -1   8 18385.0 485.167   4  24.05765   -15.051
  -1   3   8 19254.6 515.196   1  24.06415   -52.770
  -1  -2  -8 18353.1 490.344   3  24.02788  -171.264
  -1   3   8 16741.0 538.095   4  24.05986   -40.179
  -2   3  -8 20150.1 743.200   3  24.07052   138.961
  -2   3  -8 18676.5 494.247   4  24.04970  -169.146
  -2   3  -7 24014.4 512.255   4  22.11917  -167.834
  -2   3  -7 23633.8 486.532   2  22.10085  -147.621
  -1  -2  -7 23139.3 664.082   4  22.13079  -159.184
   3  -1  -7 25060.3 502.245   4  22.12338  -161.345
  -2   3  -7 25283.0 772.339   3  22.14047   138.211
  -1   3   7 22260.4 531.096   1  22.13318   -53.393
   3  -2   7 24102.4 512.629   4  22.11677     7.971
  -2  -1   7 24373.5 455.474   0  22.11247    -3.169
  -2  -1   7 22924.4 656.239   1  22.14568   -72.682
  -2  -1   7 23269.6 508.317   4  22.12732   -13.783
  -1  -2  -7 22495.4 500.629   3  22.09999  -166.205
  -1   3   7 21867.8 570.494   4  22.12925   -43.817
  -1   3   6 1614.23 270.147   4  20.31615   -48.510
  -1  -2  -6 1707.86 230.470   3  20.28991  -159.368
  -2   3  -6 1325.48 202.195   4  20.30621  -165.906
  -2   3  -6 1355.58 195.959   2  20.29175  -150.137
  -2  -1   6 1677.27 356.804   1  20.33004   -72.732
  -2  -1   6 1359.03 173.968   0  20.30289    -7.591
  -1   3   6 1839.96 354.682   2  20.30751  -113.456
  -1  -2  -6 1358.80 302.030   4  20.31807  -157.402
   3  -1  -6 1544.13 194.761   4  20.30996  -163.513
  -1   3   6 1728.18 231.905   1  20.31992   -54.313
   3  -2   6 1471.42 204.997   4  20.30352    10.793
  -2  -1   6 1690.38 200.186   4  20.31457   -12.063
  -2   3  -6 1460.07 375.806   3  20.32767   137.432
  -1   3   5 372.171 225.207   4  18.65104   -54.626
  -1  -2  -5 231.901 276.901   4  18.65339  -154.449
   3  -2   5 282.060 169.461   4  18.63831    14.485
  -1   3   5 352.994 204.759   1  18.65488   -55.684
  -2  -1   5 182.380 159.381   4  18.64987    -9.709
  -1   3   5 443.610 335.317   2  18.64545  -118.149
  -2  -1   5 215.862 146.682   0  18.64149   -11.903
   3  -1  -5 305.422 150.496   4  18.64450  -166.701
  -2  -1   5 384.792 308.413   1  18.66212   -72.515
  -1  -2  -5 501.352 188.758   3  18.62818  -149.895
  -2   3  -5 373.544 164.652   2  18.63061  -152.409
  -2   3  -5 204.765 159.400   4  18.64132  -163.070
  -2   3  -5 511.643 334.928   3  18.66249   136.600
  -1  -2  -4 5722.80 279.715   3  17.15450  -136.498
   3  -1  -4 5949.02 216.147   4  17.16665  -171.487
   3  -2   4 5468.68 216.830   4  17.16080    19.540
  -1  -2  -4 5219.91 371.216   4  17.17635  -149.026
  -1   3   4 5170.46 288.028   1  17.17773   -57.792
  -1   3   4 5580.27 315.038   4  17.17352   -62.566
  -2  -1   4 5599.93 243.632   4  17.17285    -6.435
  -1   3   4 5892.30 378.776   2  17.17062  -123.944
  -2  -1   4 5781.21 230.878   0  17.16786   -15.833
  -2   3  -4 6475.14 262.814   2  17.15700  -154.249
  -2   3  -4 6012.91 229.906   4  17.16417  -158.853
  -2  -1   3 5550.92 230.239   4  15.93276    -1.831
  -1  -2  -3 6148.71 366.761   4  15.93619  -137.557
  -2  -1   3 5391.93 229.343   0  15.93119   -18.917
  -2   3  -3 5486.11 240.644   2  15.92006  -155.393
  -1  -2  -3 5503.02 286.892   3  15.91814  -116.062
  -1   3   3 5086.38 359.466   2  15.93207  -130.866
  -1   3   3 5646.17 304.889   4  15.93284   -72.681
  -2   3  -3 6140.03 355.016   3  15.94253   134.460
  -1   3   3 5396.87 300.570   1  15.93776   -60.920
   3  -2   3 5170.47 186.254   4  15.92031    26.971
  -2   3  -3 5329.32 202.441   4  15.92405  -152.606
   3  -1  -3 5609.45 191.952   4  15.92567  -178.845
  -1   3   2 40182.0 632.690   1  14.99144   -65.211
  -2   3  -2 39497.0 534.281   2  14.97608  -155.525
   3  -2   2 37623.5 335.117   4  14.97337    39.857
  -1  -2  -2 37319.3 642.539   4  14.98934  -110.032
  -2   3  -2 38060.8 407.276   4  14.97745  -143.410
  -1   3   2 36350.4 565.965   4  14.98545   -84.982
  -2  -1   2 38795.5 499.648   0  14.98775   -20.254
   3  -1  -2 39328.7 368.781   4  14.97807   169.541
  -2   3  -2 37871.5 634.422   3  14.99317   132.699
  -2  -1   2 37766.0 488.812   4  14.98604     4.804
  -1   3   2 37476.1 656.861   2  14.98603  -138.611
  -2   3  -1 38343.7 613.433   1  14.39716   -80.370
  -1   3   1 36797.3 602.612   2  14.38848  -146.416
  -1  -2  -1 38413.1 600.048   0  14.39630  -116.261
  -1  -2  -1 38228.7 604.542   4  14.39196   -64.649
  -2   3  -1 37307.3 520.888   2  14.38103  -154.355
  -2   3  -1 37154.7 388.961   4  14.38064  -130.605
   3  -1  -1 39256.3 332.518   4  14.38014   151.402
  -2  -1   1 38947.0 513.273   0  14.39351   -18.242
  -2   3  -1 36326.6 557.484   3  14.39249   129.650
  -1   3   1 36654.1 520.142   4  14.38757   -98.855
  -2  -1   1 39202.0 498.759   4  14.38890    14.812
  -1   3   1 36814.2 382.561   3  14.37974   157.824
  -1   3   1 37990.7 603.588   1  14.39498   -70.420
   3  -1   0 2876.61 123.035   4  14.17506   125.654
  -1  -2   0 3073.80 249.808   0  14.18947   -84.735
  -2   3   0 2972.85 160.663   4  14.17674  -114.675
  -1   3   0 2886.59 207.567   4  14.18235  -113.045
  -2   3   0 2823.88 211.898   3  14.18374   123.874
  -2   3   0 2791.39 263.595   1  14.19293   -76.493
  -1   3   0 3258.16 221.821   3  14.18033   154.802
  -2  -1   0 2899.39 212.851   4  14.18442    31.553
  -2  -1   0 2776.91 222.611   0  14.19129    -9.090
  -1   3   0 2878.87 227.600   2  14.18242  -153.161
  -2   3   0 2604.70 209.673   2  14.17782  -151.748
  -1  -2   0 3111.50 246.662   4  14.18715   -37.417
  -1  -2   1 710.176 196.997   0  14.39088   -68.148
  -1  -2   1 472.880 182.441   4  14.39132   -26.471
  -2   3   1 478.059 190.529   2  14.38270  -147.833
   3  -1   1 496.811 119.421   4  14.37930    96.578
  -1   3  -1 1193.35 169.125   4  14.38625  -126.077
  -2   3   1 835.918 142.920   4  14.38211   -97.802
  -2  -1  -1 737.115 318.768   3  14.38876    94.890
  -1   3  -1 579.283 242.460   3  14.38965   150.363
  -2   3   1 542.216 134.885   3  14.38363   112.773
  -1   3  -1 574.019 171.600   2  14.38433  -157.888
  -2   3   1 501.860 219.935   1  14.39789   -72.805
  -2  -1  -1 544.654 209.219   0  14.39726    17.259
  -2  -1  -1 486.160 196.526   4  14.38899    64.630
  -2   3   2 6240.28 258.990   4  14.98027   -82.667
  -1   3  -2 6384.68 255.198   2  14.97805  -160.228
  -2   3   2 6302.47 334.109   1  14.99563   -69.519
  -2   3   2 6170.55 275.577   2  14.97928  -143.008
  -2  -1  -2 6439.99 293.752   0  14.99496    62.515
  -1  -2   2 6599.02 256.715   4  14.98812   -21.680
  -1  -2   2 6451.56 234.224   0  14.98443   -56.368
   3  -1   2 6424.47 244.983   4  14.97648    71.024
  -1   3  -2 6532.23 233.830   4  14.98291  -136.928
  -1   3  -2 6653.99 347.375   3  14.99094   146.481
  -2   3   2 6733.56 171.779   3  14.97614    92.613
  -2  -1  -2 6794.63 370.870   3  14.98257   137.240
   3  -2  -2 6466.84 159.955   4  14.97572  -146.583
  -2  -1  -2 6303.30 312.883   4  14.98623   115.397
   3  -1   3 5797.65 254.811   4  15.92341    51.764
  -2   3   3 5711.72 267.289   4  15.92803   -70.402
  -2   3   3 5710.91 318.770   1  15.94301   -66.776
   3  -2  -3 5854.55 191.918   4  15.92363  -148.901
  -2  -1  -3 5620.85 302.367   0  15.94138    90.493
  -1   3  -3 5693.85 235.464   2  15.92080  -160.438
  -2  -1  -3 5681.32 328.374   3  15.92594   161.351
  -2  -1  -3 6169.77 353.626   4  15.93302   147.513
  -1   3  -3 5554.47 231.272   4  15.92926  -145.341
  -1   3  -3 5835.09 363.655   3  15.94090   143.624
  -1  -2   3 6015.91 214.319   0  15.92731   -45.989
  -2   3   3 5712.52 285.647   2  15.92459  -137.765
  -1  -2   3 5558.08 248.751   4  15.93447   -19.364
  -1  -2   4 37708.9 438.606   0  17.16356   -35.961
  -2   3   4 36892.1 576.346   4  17.16911   -61.055
   3  -1   4 40396.8 571.476   4  17.16385    37.874
  -2  -1  -4 37704.6 661.642   3  17.16285   169.393
  -1   3  -4 37673.6 756.744   3  17.18333   141.725
  -2   3   4 37113.8 661.725   1  17.18384   -64.596
  -1  -2   4 37700.2 545.717   4  17.17421   -18.164
  -2  -1  -4 38279.2 724.011   4  17.17318   162.673
  -1   3  -4 39172.1 522.923   2  17.15664  -159.025
  -2  -1  -4 37920.2 654.391   0  17.18051   102.678
  -1   3  -4 38566.0 522.086   4  17.16908  -151.587
  -2   3   4 37506.1 640.609   2  17.16262  -132.619
   3  -2  -4 39002.6 477.685   4  17.16492  -149.675
  -2   3   5 28840.2 539.338   4  18.64702   -54.013
  -2   3   5 30275.5 624.981   2  18.63710  -127.855
  -2  -1  -5 30955.4 680.511   4  18.65025   170.966
  -1   3  -5 31824.7 512.483   4  18.64591  -156.120
  -1  -2   5 30888.1 525.918   4  18.65092   -17.512
  -2   3   5 29180.1 608.455   1  18.66165   -62.895
  -2  -1  -5 28341.2 620.757   0  18.65608   108.887
  -1   3  -5 31697.5 761.536   3  18.66190   140.570
  -2  -1  -5 29519.4 613.646   3  18.63691   171.637
  -1   3  -5 31827.8 484.440   2  18.62931  -156.555
   3  -2  -5 30942.8 483.761   4  18.64306  -150.085
   3  -1   5 29932.8 539.350   4  18.64128    27.875
  -1  -2   5 30782.8 406.062   0  18.63687   -26.224
  -1  -2   6 2537.15 230.320   4  20.31534   -17.143
  -2   3   6 2745.37 281.871   1  20.32719   -61.570
   3  -1   6 2518.66 256.496   4  20.30639    20.610
  -2  -1  -6 2787.41 330.260   4  20.31499   176.114
  -2   3   6 2379.56 313.025   2  20.29892  -123.645
  -1   3  -6 2831.65 192.945   2  20.28966  -153.460
  -1   3  -6 2818.03 233.261   4  20.31049  -159.388
  -1   3  -6 3081.93 411.721   3  20.32750   139.951
  -2  -1  -6 2861.04 292.485   3  20.29888   171.836
   3  -2  -6 2896.11 226.695   4  20.30877  -150.397
  -1  -2   6 2433.29 160.064   0  20.29804   -17.117
  -2   3   6 2803.23 254.238   4  20.31251   -48.663
   3  -1   7 368.124 221.074   4  22.11954    15.248
  -1   3  -7 470.224 383.653   3  22.14065   139.709
  -1  -2   7 318.063 205.105   4  22.12786   -16.926
  -2  -1  -7 30.6904 236.127   3  22.10912   171.361
  -2   3   7 129.487 280.970   2  22.10856  -120.007
  -1   3  -7 64.7360 187.785   4  22.12316  -161.764
   3  -2  -7 63.2484 182.193   4  22.12241  -150.668
  -2   3   7 13.8402 211.962   4  22.12594   -44.565
  -1   3  -7 43.7492 150.949   2  22.09811  -150.062
  -2   3   7 112.257 205.420   1  22.14083   -60.527
  -1  -2   7 91.2800 125.275   0  22.10744    -8.703
  -2  -1  -7 50.9034 270.217   4  22.12777   179.568
  -1  -2   8 8790.21 276.428   0  24.03458    -1.047
  -2   3   8 8837.99 401.634   4  24.05685   -41.386
  -1   3  -8 7925.58 357.629   4  24.05343  -163.509
  -1   3  -8 8398.58 307.562   2  24.02417  -146.579
  -1  -2   8 8537.59 362.856   4  24.05798   -16.795
   3  -1   8 8679.81 396.754   4  24.05024    11.218
  -1   3  -8 9042.76 573.197   3  24.07101   139.728
  -2  -1  -8 8418.59 454.193   4  24.05813  -177.996
  -2   3   8 8881.02 442.655   1  24.07210   -59.658
  -2  -1  -8 8126.07 423.129   3  24.03711   170.656
   3  -2  -8 8875.41 376.363   4  24.05352  -150.931
  -2   3   8 9616.86 485.915   2  24.03561  -116.968
  -2  -1  -9 4565.72 385.077   3  26.05993   169.972
  -1  -2   9 4279.26 233.409   0  26.05655     5.704
  -2   3   9 4769.50 430.505   2  26.05723  -114.482
  -2   3   9 4407.59 357.043   4  26.08237   -38.881
  -1   3  -9 4249.81 316.836   4  26.07842  -164.805
  -1  -2   9 4479.84 326.667   4  26.08283   -16.714
  -1   3  -9 3787.28 247.315   2  26.04498  -143.138
  -2  -1  -9 3843.81 387.350   4  26.08317  -176.204
   3  -1   9 4727.18 359.414   4  26.07560     8.124
   3  -2  -9 4772.22 337.811   4  26.07922  -151.176
  -1   3  -9 4704.11 537.177   3  26.09578   139.930
  -2   3   9 4507.55 397.371   1  26.09811   -58.916
  -1   3 -10 20143.3 582.080   4  28.18115  -165.778
  -2  -1 -10 19023.7 693.342   4  28.18595  -174.856
  -2   3  10 22112.5 702.698   2  28.15648  -112.488
   3  -1  10 20372.5 618.915   4  28.17865     5.736
  -2   3  10 19921.0 646.641   1  28.20189   -58.246
  -1  -2  10 20111.1 437.145   0  28.15635    11.661
  -1  -2  10 19467.1 562.344   4  28.18544   -16.664
  -2  -1 -10 20337.5 651.454   3  28.16058   169.403
  -1   3 -10 19606.3 464.189   2  28.14354  -139.770
  -2   3  10 19853.2 618.061   4  28.18557   -36.880
  -1   3 -10 21491.1 842.269   3  28.19807   140.263
   3  -2 -10 21985.7 615.379   4  28.18256  -151.415
  -2   3  11 9007.05 520.517   1  30.37094   -57.620
   3  -1  11 9236.33 428.131   1  30.34320   -55.005
  -2   3  11 9345.26 545.113   2  30.32087  -110.929
   3  -2 -11 9076.02 465.600   4  30.35106  -151.630
  -1  -2  11 9523.52 458.731   4  30.35329   -16.634
  -1   3 -11 9729.39 369.948   2  30.30734  -136.510
  -2  -1 -11 8817.51 523.152   3  30.32654   168.978
  -1   3 -11 9161.78 452.810   4  30.34912  -166.520
  -2   3  11 9641.14 491.915   4  30.35393   -35.262
  -1   3 -11 9965.15 671.890   3  30.36543   140.690
  -2  -1 -11 9347.63 576.237   4  30.35395  -173.812
   3  -1  11 8815.70 487.536   4  30.34691     3.846
  -2   3  12 2160.68 385.892   4  32.57832   -33.937
  -1  -2  12 2115.99 341.921   4  32.57723   -16.615
  -2  -1 -12 2009.69 424.009   3  32.54861   168.683
  -2  -1 -12 2054.10 445.923   4  32.57802  -172.996
   3  -1  12 2538.24 364.505   1  32.56828   -53.840
  -2   3  12 2128.69 408.423   2  32.54124  -109.751
  -1   3 -12 2235.89 352.419   4  32.57315  -167.098
  -2   3  12 2463.56 395.438   1  32.59610   -57.009
  -1  -2  12 2346.67 519.634   1  32.60606   -72.445
  -1   3 -12 2203.33 503.534   3  32.58872   141.187
   3  -1  12 2408.30 388.760   4  32.57119     2.331
   3  -2 -12 1939.62 348.609   4  32.57557  -151.840
   3  -1  13 2719.31 388.760   1  34.84279   -52.756
  -1   3 -13 3474.06 604.384   3  34.86130   141.739
  -2   3  13 2782.95 428.980   4  34.85205   -32.839
  -1  -2  13 3272.91 554.071   1  34.88127   -71.657
  -2   3  13 2964.35 420.569   1  34.87068   -56.400
   3  -1  13 2902.44 403.171   4  34.84484     1.102
  -1   3 -13 2866.29 378.298   4  34.84658  -167.552
   3  -2 -13 2898.94 386.280   4  34.84941  -152.030
  -2  -1 -13 2935.43 459.377   3  34.82011   168.525
  -2  -1 -13 2833.35 452.458   4  34.85147  -172.346
   3  -1  14 2553.68 405.643   4  37.16305     0.095
   3  -1  14 2550.33 391.237   1  37.16192   -51.709
  -2  -1 -14 3394.43 476.468   3  37.13622   168.488
  -1  -2  14 3491.89 572.726   1  37.20105   -70.863
  -1   3 -14 3180.09 616.388   3  37.17839   142.335
   3  -2 -14 2566.25 393.705   4  37.16779  -152.199
  -2   3  14 2818.73 421.152   1  37.18990   -55.783
  -1   3 -14 2946.41 372.841   4  37.16460  -167.917
  -2  -1 -14 2951.08 485.253   4  37.16951  -171.822
  -2   3  14 2807.42 426.297   4  37.17034   -31.924
  -1  -2  14 2650.31 380.954   4  37.16851   -16.597
   3  -1  15 2273.59 431.899   4  39.52246    -0.742
  -2   3  15 2351.65 428.363   1  39.55037   -55.152
   3  -1  15 2281.22 417.888   1  39.52230   -50.705
   3  -2 -15 2038.02 408.605   4  39.52736  -152.345
  -1  -2  15 2639.34 383.762   4  39.52768   -16.595
  -2   3  15 2756.58 407.675   4  39.52983   -31.152
  -1  -2  15 2882.85 580.038   1  39.56203   -70.062
   3  -2 -15 2530.30 417.862   3  39.49979   150.494
  -2  -1 -15 2793.73 469.597   3  39.49354   168.564
  -2  -1 -15 2454.29 497.350   4  39.52878  -171.397
  -1   3 -15 2778.58 402.160   4  39.52383  -168.214
  -1   3 -15 1908.91 525.334   3  39.53663   142.964
  -2   3  16 13384.1 673.010   4  41.92826   -30.497
  -2  -1 -16 12940.3 753.772   4  41.92701  -171.050
  -1  -2  16 12821.2 636.860   4  41.92582   -16.596
   3  -2 -16 12354.6 630.917   3  41.89607   152.091
  -1   3 -16 11866.8 630.453   4  41.92203  -168.462
  -1   3 -16 14516.3 874.413   3  41.93378   143.624
  -2   3  16 13691.0 680.087   1  41.94984   -54.497
  -2  -1 -16 12477.6 705.323   3  41.88983   168.742
  -1  -2  16 13622.0 836.553   1  41.96199   -69.253
   3  -2 -16 13086.9 665.830   4  41.92587  -152.469
   3  -1  16 13001.3 684.292   4  41.92081    -1.434
   3  -1  17 7087.08 582.637   4  44.35674    -2.003
  -1  -2  17 8096.05 747.576   1  44.39954   -68.431
  -2   3  17 7641.83 589.493   4  44.36426   -29.938
  -2  -1 -17 7841.77 661.738   4  44.36282  -170.765
  -1   3 -17 7967.07 580.411   4  44.35781  -168.667
  -2  -1 -17 8019.04 632.719   3  44.32368   169.015
  -1   3 -17 8263.21 761.823   3  44.36846   144.314
   3  -2 -17 7520.87 564.908   3  44.32992   153.611
   3  -2 -17 6905.04 551.857   4  44.36193  -152.578
  -1  -2  17 6867.71 552.101   4  44.36156   -16.598
  -2   3  17 7872.69 582.567   1  44.38696   -53.818
  -1  -2  18 1545.08 612.256   1  46.87404   -67.600
   3  -2 -18 1567.78 424.402   4  46.83489  -152.670
  -1  -2  18 1540.63 429.605   4  46.83422   -16.602
  -2   3  18 1210.42 454.479   1  46.86103   -53.109
   3  -1  18 1226.62 483.901   4  46.82956    -2.486
  -1   3 -18 1281.28 552.776   3  46.84001   145.031
  -2   3  18 1336.80 445.905   4  46.83717   -29.460
   3  -2 -18 1131.10 445.533   3  46.80067   155.078
  -2  -1 -18 1148.44 492.774   3  46.79442   169.377
  -2  -1 -18 502.280 515.827   4  46.83555  -170.531
  -1   3 -18 1510.63 431.061   4  46.83051  -168.841
  -1   3 -19 465.660 621.866   3  49.34837   145.771
  -2   3  19 0.31808 421.633   1  49.37201   -52.367
   3  -1  19 499.768 473.262   4  49.33923    -2.894
  -1  -2  19 92.9235 579.417   1  49.38542   -66.753
  -2   3  19 571.878 422.155   4  49.34692   -29.053
  -1  -2  19 443.961 408.791   4  49.34374   -16.605
   3  -2 -19 348.172 428.715   4  49.34468  -152.749
   3  -2 -19 518.267 455.809   3  49.30824   156.514
  -2  -1 -19 212.394 481.888   3  49.30198   169.824
  -1   3 -19 275.432 402.678   4  49.34006  -168.997
  -2  -1 -19 357.688 518.560   4  49.34514  -170.338
  -1  -2  20 5151.07 557.658   4  51.89056   -16.609
  -1  -2  20 4558.78 718.524   1  51.93415   -65.882
   3  -1  20 5308.78 641.814   4  51.88618    -3.236
  -2   3  20 4283.33 579.692   1  51.92034   -51.587
  -2   3  20 4420.57 583.726   4  51.89396   -28.702
  -1   3 -20 5972.69 741.123   3  51.89399   146.532
  -1   3 -20 5453.87 587.487   4  51.88691  -169.137
  -2  -1 -20 4234.53 674.168   4  51.89202  -170.182
  -2  -1 -20 5160.97 634.915   3  51.84679   170.348
   3  -2 -20 4994.47 600.848   4  51.89177  -152.816
  -2   3  21 1369.59 540.485   4  54.47919   -28.400
  -1  -2  21 1333.27 729.394   1  54.52113   -64.993
   3  -2 -21 2028.75 515.593   4  54.47704  -152.868
  -1  -2  21 1639.01 469.839   4  54.47559   -16.614
  -1   3 -21 1563.81 696.260   3  54.47776   147.323
   3  -1  21 1972.48 553.031   4  54.47132    -3.519
  -1   3 -21 1459.77 518.275   4  54.47195  -169.265
  -2  -1 -21 1104.31 581.039   4  54.47712  -170.056
  -2   3  21 1570.58 533.426   1  54.50693   -50.762
  -2   3  22 3735.11 578.985   1  57.13312   -49.898
  -1  -2  22 3807.69 809.352   1  57.14770   -64.082
   3  -1  22 3530.76 628.071   4  57.09599    -3.750
  -2  -1 -22 4374.66 761.051   4  57.10175  -169.956
  -2   3  22 4337.91 641.485   4  57.10396   -28.142
   3  -2 -22 3796.38 610.279   4  57.10184  -152.903
  -1   3 -22 5026.78 729.045   3  57.10103   148.143
  -1   3 -22 3489.66 610.688   4  57.09653  -169.384
  -1  -2  22 4016.68 578.604   4  57.10015   -16.618
   3  -1  23 139.227 566.043   4  59.76192    -3.938
  -1  -2  23 181.904 488.289   4  59.76600   -16.623
  -2   3  23 200.445 577.270   4  59.77000   -27.923
   3  -2 -23 275.973 560.516   4  59.76790  -152.922
  -2  -1 -23 303.228 646.279   4  59.76765  -169.880
  -1   3 -23 582.422 698.653   3  59.76552   148.989
  -1   3 -23 406.411 547.017   4  59.76237  -169.493
  -1  -2  23 237.075 749.989   1  59.81562   -63.149
  -2   3  23 28.7059 548.432   1  59.80066   -48.983
  -1  -2  24 182.728 741.093   1  62.52704   -62.178
   3  -1  24 627.941 632.056   4  62.47126    -4.088
   3  -2 -24 480.769 572.110   4  62.47737  -152.928
  -1   3 -24 747.243 668.393   3  62.47338   149.859
   3   0 -24 508.210 615.830   3  63.01562   153.083
  -3   3 -24 176.187 592.112   4  63.02859  -176.910
  -3   3 -23 1625.70 627.007   4  60.33389  -176.892
   3   0 -23 1933.82 608.122   3  60.32285   151.762
   3   0 -23 1190.64 489.217   4  60.34307  -157.276
  -3   3 -23 1586.50 692.588   3  60.33714   151.548
   0  -3 -23 1016.57 708.211   4  60.34779  -158.205
  -3   0  23 1827.06 696.348   1  60.39711   -62.565
   3  -3  23 1498.07 598.446   4  60.33389    -3.482
   0   3  23 1187.28 609.909   4  60.34779   -22.150
  -3   0  23 1488.13 527.733   4  60.34307   -23.085
   3   0 -22 3365.39 616.662   3  57.67529   150.461
   0  -3 -22 3184.31 742.808   4  57.69831  -157.966
  -3   3 -22 2987.13 624.142   4  57.68442  -176.899
   3   0 -22 3067.96 548.730   4  57.69357  -157.431
  -3   3 -22 4668.94 764.049   3  57.68929   150.648
   3  -3  22 4807.97 655.944   4  57.68442    -3.473
  -3   0  22 3542.02 543.071   4  57.69357   -22.927
   0   3  22 4491.94 699.058   4  57.69831   -22.385
  -3   0  22 3193.60 640.412   1  57.74544   -63.346
  -3   3 -21 1461.18 693.694   3  55.08466   149.778
   3   0 -21 1898.90 591.656   3  55.07095   149.179
   3   0 -21 1272.94 464.980   4  55.08733  -157.591
   0  -3 -21 1323.41 604.815   4  55.09211  -157.695
   3  -3  21 1168.20 495.200   4  55.07822    -3.449
  -3   0  21 1833.31 586.812   1  55.13711   -64.096
  -3   3 -21 1129.30 533.707   4  55.07822  -176.919
  -3   0  21 1559.31 499.244   4  55.08733   -22.763
   0   3  21 1005.30 520.029   4  55.09211   -22.651
   3   0 -20 3044.09 511.131   4  52.52283  -157.772
   3   0 -20 3832.70 610.780   3  52.50830   147.903
  -3   3 -20 2901.62 537.990   4  52.51373  -176.960
   0  -3 -20 3136.80 667.712   4  52.52765  -157.386
   3  -3  20 3224.79 558.576   4  52.51373    -3.407
   0   3  20 3905.37 608.746   4  52.52765   -22.957
  -3   0  20 3620.44 663.797   1  52.57056   -64.813
   3  -3  20 2246.50 619.630   1  52.53770   -57.535
  -3   0  20 2544.66 511.104   4  52.52283   -22.581
  -3   3 -20 3124.75 694.908   3  52.52173   148.924
   0  -3 -19 2379.86 584.251   4  50.00384  -157.031
   3   0 -19 2501.56 472.234   4  49.99895  -157.972
   0   3  19 2791.01 544.451   4  50.00384   -23.308
   3  -3  19 2455.69 578.550   1  50.01266   -58.903
  -3   3 -19 2386.02 619.661   3  49.99940   148.081
   3  -3  19 2704.23 493.118   4  49.98987    -3.350
  -3   0  19 2059.24 467.191   4  49.99895   -22.379
  -3   0  19 2608.45 611.859   1  50.04470   -65.497
   3   0 -19 2293.35 530.619   3  49.98624   146.623
  -3   3 -19 2011.18 495.787   4  49.98987  -177.012
  -3   3 -18 308.505 421.446   4  47.50599  -177.096
   0  -3 -18 188.972 472.065   4  47.52003  -156.624
  -3   0  18 56.3102 526.583   1  47.55888   -66.155
   3   0 -18 289.966 492.277   3  47.50417   145.331
   3   0 -18 222.523 384.978   4  47.51509  -158.197
   3  -3  18 197.430 411.081   4  47.50599    -3.259
   0   3  18 340.628 424.552   4  47.52003   -23.712
   3  -3  18 692.088 538.606   1  47.52767   -60.280
  -3   0  18 514.652 388.103   4  47.51509   -22.154
  -3   3 -18 251.601 544.776   3  47.51704   147.241
  -3   3 -17 198.094 579.845   3  45.07454   146.408
   0  -3 -17 758.416 505.561   4  45.07613  -156.153
   3   0 -17 620.455 387.979   4  45.07111  -158.455
  -3   3 -17 945.847 427.402   4  45.06199  -177.201
   3  -3  17 1090.27 511.746   1  45.08263   -61.675
   3  -3  17 828.745 382.112   4  45.06199    -3.152
   0   3  17 674.914 355.638   1  45.07683   -41.545
   0   3  17 901.291 431.765   4  45.07613   -24.180
  -3   0  17 637.182 524.163   1  45.11297   -66.779
  -3   0  17 511.496 382.163   4  45.07111   -21.898
  -3   3 -16 7162.21 554.829   4  42.65832  -177.332
   0  -3 -16 6464.27 624.909   4  42.67258  -155.604
  -3   0  16 7429.11 658.636   1  42.70742   -67.373
   0   3  16 7159.41 482.001   1  42.67219   -41.948
  -3   3 -16 8223.18 749.713   3  42.67236   145.565
   3  -3  16 7170.20 534.038   4  42.65832    -3.020
  -3   0  16 6856.50 520.063   4  42.66747   -21.601
   0   3  16 7086.75 575.214   4  42.67258   -24.727
   3   0 -16 6908.35 513.751   4  42.66747  -158.740
  -3   3 -15 3762.39 453.370   4  40.29610  -177.481
   3   0 -15 3916.80 414.692   4  40.30529  -159.094
   0  -3 -15 3549.74 505.257   4  40.31051  -154.959
  -3   3 -15 3984.72 607.286   3  40.31161   144.710
  -3   0  15 4140.19 552.334   1  40.34334   -67.936
   3  -3  15 3768.73 430.718   4  40.29610    -2.868
   0   3  15 3477.39 390.830   1  40.30907   -42.262
   0   3  15 3578.28 462.555   4  40.31051   -25.369
  -3   0  15 3136.29 401.660   4  40.30529   -21.249
   0   3  14 12906.1 548.445   1  37.98938   -42.472
   0  -3 -14 11544.4 694.593   4  37.99183  -154.193
   3   0 -14 12151.7 555.128   4  37.98650  -159.519
   0  -3 -14 12743.3 545.041   3  37.93709  -175.163
  -3   3 -14 12217.6 602.480   4  37.97726  -177.647
  -3   0  14 12848.1 724.374   1  38.02263   -68.463
  -3   0  14 11813.1 558.740   4  37.98650   -20.822
   0   3  14 11995.9 636.010   4  37.99183   -26.133
   3  -3  14 12370.2 593.896   4  37.97726    -2.702
  -3   3 -14 12410.8 802.677   3  37.99422   143.833
   3   0 -13 262.792 294.728   4  35.71397  -160.030
   0  -3 -13 200.984 421.046   4  35.71944  -153.277
   0  -3 -13 302.067 292.356   3  35.66683  -173.642
  -3   3 -13 419.413 341.113   4  35.70466  -177.829
   0   3  13 20.7422 284.370   1  35.71603   -42.595
  -3   0  13 24.0119 297.870   4  35.71397   -20.309
   3  -3  13 336.646 328.017   4  35.70466    -2.528
   0   3  13 126.778 370.790   4  35.71944   -27.047
  -3   0  13 186.672 457.038   1  35.74816   -68.950
   0  -3 -12 1063.11 292.383   3  33.44696  -171.562
   0  -3 -12 1419.61 445.335   4  33.49741  -152.165
  -3   0  12 588.402 515.761   1  33.52400   -69.392
   0   3  12 1014.10 391.306   4  33.49741   -28.158
   0   3  12 1315.55 279.000   1  33.49311   -42.586
   3  -3  12 1109.84 337.997   4  33.48241    -2.331
  -3   3 -12 925.828 556.004   3  33.50223   141.974
  -3   0  12 1115.30 318.173   4  33.49179   -19.678
   3   0 -12 1060.65 304.362   4  33.49179  -160.665
  -3   3 -12 913.718 342.718   4  33.48241  -178.026
   0  -3 -11 12716.2 651.951   4  31.33139  -150.798
  -3   3 -11 12834.7 525.681   4  31.31613  -178.232
   3   0 -11 13475.2 515.801   4  31.32560  -161.458
  -3   3 -11 12899.6 752.042   3  31.33732   140.964
   0  -3 -11 12751.5 462.689   3  31.28315  -168.758
  -3   3 -11 12636.9 242.755   0  31.28953    63.068
  -3   0  11 13218.5 484.287   0  31.30525    11.400
  -3   0  11 12335.9 708.715   1  31.35575   -69.780
   3  -3  11 14103.0 538.292   4  31.31613    -2.126
   0   3  11 13227.4 602.275   4  31.33139   -29.523
  -3   0  11 12626.1 510.340   4  31.32560   -18.889
   0   3  11 13839.3 482.360   1  31.32625   -42.472
  -3   3 -10 25188.5 649.884   4  29.21339  -178.451
  -3   3 -10 24482.4 299.750   0  29.18952    57.467
   0  -3 -10 26326.2 810.904   4  29.22893  -149.096
  -3   3 -10 23112.2 889.686   3  29.23590   139.873
  -3   0  10 24222.3 606.984   4  29.22295   -17.912
   0   3  10 23154.1 702.453   4  29.22893   -31.224
   0  -3 -10 24874.6 555.398   3  29.18299  -164.985
  -3   0  10 26104.9 840.755   1  29.25095   -70.102
   0   3  10 25800.6 595.800   1  29.22304   -42.243
   3  -3  10 25514.8 649.521   4  29.21339    -1.918
  -3   0  10 25161.6 604.572   0  29.20552     8.868
   3   0 -10 25277.2 627.758   4  29.22295  -162.460
   3   0  -9 5598.79 342.541   4  27.19393  -163.760
  -3   3  -9 6414.22 367.240   4  27.18428  -178.641
   0  -3  -9 5429.52 472.044   4  27.20012  -146.936
   0  -3  -9 6068.12 304.201   3  27.15661  -159.901
  -3   3  -9 6143.58 158.305   0  27.16317    50.724
   3  -3   9 6496.58 369.763   4  27.18428    -1.741
   0   3   9 6423.89 337.146   1  27.19359   -41.940
  -3   0   9 6059.19 540.083   1  27.21967   -70.339
   0   3   9 5880.99 422.313   4  27.20012   -33.380
  -3   0   9 6156.26 339.492   0  27.17948     6.384
  -3   3  -9 5926.56 531.223   3  27.20803   138.675
  -3   3  -9 5995.24 338.320   2  27.16388  -143.478
  -3   0   9 5539.09 336.211   4  27.19393   -16.622
  -3   3  -8 10960.2 399.367   2  25.22526  -145.845
  -3   3  -8 11893.0 418.353   4  25.24214  -178.790
  -3   3  -8 11496.9 192.989   0  25.22384    43.067
   3   0  -8 11042.8 395.604   4  25.25188  -165.462
   0  -3  -8 11152.3 339.829   3  25.21739  -152.933
   0   3   8 10944.1 481.253   4  25.25830   -36.161
  -3   0   8 12089.3 410.257   0  25.24047     3.982
  -3   0   8 11433.8 394.973   4  25.25188   -14.932
   0   3   8 11501.2 392.282   1  25.25126   -41.642
  -3   0   8 11428.1 555.914   1  25.27520   -70.467
   3  -3   8 12225.1 424.760   4  25.24214    -1.609
  -3   3  -8 12042.5 612.305   3  25.26701   137.332
   0  -3  -8 11756.9 546.153   4  25.25830  -144.152
  -3   3  -7 603.795 84.8702   0  23.38902    34.944
   3   0  -7 367.054 194.924   4  23.41427  -167.717
  -3   3  -7 762.213 357.453   3  23.43026   135.798
   0  -3  -7 460.565 160.774   3  23.38287  -143.404
  -3   0   7 611.652 195.641   0  23.40597     1.770
   0  -3  -7 544.238 300.112   4  23.42093  -140.494
   3  -3   7 850.415 204.904   4  23.40445    -1.613
  -3   0   7 605.767 189.636   4  23.41427   -12.680
   0   3   7 618.942 265.184   4  23.42093   -39.816
   0   3   7 736.205 192.341   1  23.41357   -41.438
  -3   0   7 500.107 355.633   1  23.43497   -70.449
  -3   3  -7 543.373 197.022   2  23.39095  -148.209
  -3   3  -6 2319.90 215.225   4  21.69388  -178.637
   0  -3  -6 2256.79 183.996   3  21.67575  -130.038
  -3   3  -6 2002.23 105.210   0  21.68138    27.004
  -3   3  -6 2079.49 224.198   2  21.68357  -150.529
   3   0  -6 2090.20 210.567   4  21.70374  -170.765
  -3   0   6 2261.58 338.800   1  21.72158   -70.230
  -3   0   6 2065.12 209.400   4  21.70374    -9.650
   0   3   6 1981.13 224.931   1  21.70320   -41.594
  -3   0   6 1979.45 207.551   0  21.69861    -0.126
   3  -3   6 2200.11 213.523   4  21.69388    -1.816
   0   3   6 1733.44 300.475   4  21.71065   -44.712
  -3   3  -6 2196.70 380.517   3  21.72037   134.002
   0  -3  -6 2449.26 358.947   4  21.71065  -135.598
  -3   3  -5 24253.0 436.129   4  20.13926  -178.087
  -3   3  -5 24842.9 687.635   3  20.16604   131.850
  -3   0   5 24637.2 652.604   1  20.16380   -69.732
  -3   0   5 24553.2 448.791   4  20.14911    -5.475
   0   3   5 25563.0 505.887   1  20.14903   -42.577
   0   3   5 24566.0 612.528   4  20.15626   -51.363
  -3   0   5 23969.0 473.701   0  20.14718    -1.467
   3  -3   5 25057.5 439.512   4  20.13926    -2.425
   3   0  -5 24695.5 450.195   4  20.14911  -174.941
  -3   3  -5 24284.3 498.953   2  20.13187  -152.736
   0  -3  -5 24884.4 390.903   3  20.12491  -111.794
   0  -3  -5 22459.8 640.403   4  20.15626  -128.941
  -3   3  -5 24490.2 286.166   0  20.12973    20.027
   3   0  -4 42781.9 538.649   4  18.78592   179.274
   3  -3   4 42710.2 491.831   4  18.77617    -3.759
  -3   0   4 43133.7 764.953   1  18.79714   -68.841
  -3   0   4 43926.4 601.154   0  18.78717    -1.926
   0   3   4 42016.4 748.677   4  18.79328   -60.439
   0   3   4 45238.6 644.264   1  18.78665   -45.191
  -3   0   4 43376.5 543.986   4  18.78592     0.296
   0  -3  -4 43965.2 822.132   4  18.79328  -119.867
  -3   3  -4 41916.1 393.434   0  18.76962    14.377
  -3   3  -4 44762.3 508.501   4  18.77617  -176.772
  -3   3  -4 43873.2 630.521   2  18.77131  -154.718
  -3   3  -4 43239.1 816.276   3  18.80270   129.220
   0  -3  -3 10946.3 445.139   4  17.66332  -107.769
  -3   3  -3 10654.5 235.817   0  17.64265     9.928
  -3   0   3 10730.9 320.983   0  17.66010    -1.045
   0   3   3 10744.2 409.843   4  17.66332   -72.536
  -3   0   3 10115.3 407.162   1  17.66327   -67.403
  -3   0   3 10615.6 275.836   4  17.65580     8.314
   0   3   3 9919.46 486.824   2  17.66174  -127.873
   0   3   3 11289.5 350.505   1  17.65776   -50.198
   3  -3   3 11092.7 237.103   4  17.64630    -6.623
   3   0  -3 9919.67 270.105   4  17.65580   171.232
  -3   3  -3 9865.06 320.158   2  17.64343  -156.319
  -3   3  -3 10013.8 426.566   3  17.67186   125.912
  -3   3  -3 10974.7 241.068   4  17.64630  -174.053
   3   0  -2 22541.7 360.332   4  16.80362   160.182
  -3   0   2 22566.8 429.502   0  16.81066     1.829
  -3   0   2 23186.0 368.117   4  16.80362    19.324
  -3   0   2 21417.3 490.807   1  16.80710   -65.233
   3  -3   2 23215.9 275.983   4  16.79453   -12.603
   0   3   2 21738.3 590.704   2  16.80965  -139.975
   0   3   2 22385.6 455.363   1  16.80724   -57.895
   0   3   2 22789.2 506.222   4  16.81120   -87.552
  -3   3  -2 22496.7 354.578   0  16.79361     6.555
  -3   3  -2 21886.9 536.627   3  16.81824   121.709
  -3   3  -2 22750.4 440.229   2  16.79295  -157.348
  -3   3  -2 22362.5 487.969   1  16.81223   -83.244
   0  -3  -2 22699.3 548.461   4  16.81120   -92.754
  -3   3  -2 23765.2 282.362   4  16.79453  -168.222
  -3   3  -1 954.059 150.160   0  16.26445     4.117
  -3   3  -1 948.628 161.132   2  16.26182  -157.597
  -3   0   1 720.147 208.177   1  16.27091   -62.296
   0   3   1 1116.15 272.376   2  16.27648  -152.521
   0   3   1 923.223 209.326   4  16.27897  -103.885
  -3   0   1 849.696 167.165   0  16.28076     7.516
  -3   0   1 1516.60 146.714   4  16.27147    34.121
  -3   3  -1 831.933 78.7628   4  16.26301  -155.925
   3  -3   1 976.698 78.8420   4  16.26301   -25.160
   0  -3  -1 1002.03 230.662   4  16.27897   -76.426
  -3   3  -1 861.163 226.408   3  16.28388   116.276
  -3   3  -1 964.279 222.400   1  16.28167   -79.783
  -3   3   0 2785.58 232.412   3  16.09959   109.250
   0  -3   0 2961.07 250.278   4  16.09740   -61.313
  -3   0   0 3198.94 212.083   1  16.08572   -59.121
   0   3   0 2586.46 272.562   2  16.09296  -162.896
  -3   0   0 2986.53 210.554   0  16.10098    16.735
  -3   0   0 2920.26 177.302   4  16.09016    52.976
  -3   0   0 3320.50 334.358   3  16.10318    91.881
   3  -3   0 2836.60 90.5051   4  16.08252   -49.408
   0   3   0 2922.18 238.438   4  16.09740  -119.001
  -3   3   0 3022.01 94.2264   4  16.08252  -131.829
  -3   3   0 2966.28 256.671   1  16.10212   -76.620
  -3   3   0 2880.36 203.919   2  16.08075  -156.909
   3   0   0 3042.28 178.452   4  16.09016   126.541
  -3   3   0 3031.54 204.651   0  16.08579     2.687
   0  -3   1 52627.7 655.557   4  16.27793   -49.058
   3   0   1 53014.2 572.738   4  16.27108   104.566
  -3   3   1 53684.2 650.573   0  16.26887     2.149
   0   3  -1 54744.6 706.868   2  16.27060  -169.480
  -3   0  -1 55147.4 606.799   4  16.27108    74.951
  -3   0  -1 53988.1 862.275   3  16.28258   104.456
   0   3  -1 51211.6 631.352   4  16.27793  -131.250
   3  -3  -1 54376.6 403.625   4  16.26444   -79.503
  -3   0  -1 52959.9 500.506   1  16.26320   -58.372
  -3   0  -1 52566.2 631.908   0  16.28261    29.453
  -3   3   1 54135.8 379.380   4  16.26444  -101.511
  -3   3   1 54470.8 644.415   3  16.27695   100.352
  -3   3   1 51593.3 790.797   1  16.28489   -73.856
  -3   3   1 53193.4 617.057   2  16.26110  -155.210
   0  -3   1 53437.7 658.201   0  16.27378  -102.781
   3  -3  -2 57365.0 545.181   4  16.79731  -102.037
  -3   0  -2 57197.6 682.369   4  16.80286    97.581
   0   3  -2 55641.3 665.462   2  16.79825  -172.226
  -3   0  -2 56346.9 879.165   3  16.81228   117.924
   0   3  -2 55011.8 649.805   4  16.80918  -140.452
  -3   0  -2 54302.9 655.199   0  16.81426    44.090
  -3   0  -2 54314.3 398.940   1  16.79215   -68.113
  -3   3   2 55135.3 507.338   4  16.79731   -78.720
  -3   3   2 58068.5 631.052   3  16.80481    89.726
   0  -3   2 56175.0 658.373   4  16.80918   -39.853
  -3   3   2 56142.7 633.291   2  16.79155  -152.583
   0  -3   2 56720.9 602.572   0  16.80176   -88.216
   3   0   2 55732.2 656.564   4  16.80286    81.963
  -3   3   2 55702.6 823.345   1  16.81847   -71.521
  -3   3   3 9435.88 397.475   1  17.67203   -69.595
  -3   3   3 9078.57 259.038   4  17.65026   -64.575
  -3   0  -3 8958.05 317.470   0  17.66524    58.089
  -3   0  -3 9663.89 373.905   4  17.65472   117.841
  -3   0  -3 9147.94 417.795   3  17.66170   130.001
   0  -3   3 9069.79 245.540   0  17.64956   -73.699
   0   3  -3 9743.86 298.956   2  17.64543  -171.888
   0   3  -3 8878.71 297.323   4  17.66044  -147.149
   3  -3  -3 9214.86 280.763   4  17.65026  -115.963
   3   0   3 9712.83 362.051   4  17.65472    61.709
   0  -3   3 9440.47 305.426   4  17.66044   -33.157
  -3   3   3 9210.47 292.513   2  17.64142  -149.229
  -3   3   4 16310.5 356.683   4  18.78115   -55.745
   3   0   4 17015.3 482.218   4  18.78456    45.571
   0  -3   4 16484.2 280.446   0  18.77532   -58.727
  -3   0  -4 17731.9 503.308   4  18.78456   134.004
   0   3  -4 15418.9 390.830   4  18.78966  -151.988
  -3   0  -4 17313.9 538.151   3  18.78891   139.269
   0   3  -4 16590.6 357.291   2  18.77032  -169.359
  -3   3   4 16334.7 501.754   1  18.80345   -68.025
   3  -3  -4 15769.6 374.181   4  18.78115  -124.807
  -3   0  -4 16234.5 416.734   0  18.79363    69.724
  -3   3   4 16057.6 383.645   2  18.76879  -145.439
   0  -3   4 15138.9 387.903   4  18.78966   -28.320
  -3   3   5 2891.28 226.070   4  20.14508   -49.831
   0   3  -5 2479.21 219.422   4  20.15203  -155.501
  -3   0  -5 2479.17 301.284   4  20.14752   146.138
   3  -3  -5 2759.28 244.946   4  20.14508  -130.654
  -3   0  -5 2357.40 253.666   0  20.15473    78.734
  -3   0  -5 2651.40 316.010   3  20.14920   145.785
   0   3  -5 2877.20 185.210   2  20.12825  -165.459
  -3   3   5 2538.58 227.382   2  20.12893  -141.467
   3   0   5 2383.48 285.303   4  20.14752    33.474
   0  -3   5 2512.45 140.023   0  20.13431   -43.065
  -3   3   5 2634.35 309.424   1  20.16787   -66.736
   0  -3   5 2506.31 218.824   4  20.15203   -24.809
  -3   3   6 2443.21 238.199   4  21.70038   -45.655
   0  -3   6 2336.77 131.601   0  21.68494   -27.441
  -3   3   6 2299.77 232.796   2  21.68028  -137.534
   3   0   6 2273.00 126.278   1  21.68652   -29.924
   0   3  -6 2297.07 169.410   2  21.67769  -160.756
   0   3  -6 2105.72 217.372   4  21.70592  -158.073
  -3   0  -6 2090.70 265.290   0  21.70705    85.551
  -3   0  -6 2435.37 331.556   3  21.70100   150.194
   3  -3  -6 2211.38 249.082   4  21.70038  -134.762
  -3   0  -6 2269.90 306.985   4  21.70197   155.028
  -3   3   6 2098.62 272.040   1  21.72367   -65.664
   3   0   6 2678.98 293.095   4  21.70197    24.615
   0  -3   6 2083.37 214.292   4  21.70592   -22.236
  -3   0  -7 57467.8 978.952   3  23.40882   153.204
   0   3  -7 57347.2 620.212   2  23.38314  -155.786
  -3   0  -7 57631.2 943.655   4  23.41234   161.565
  -3   0  -7 56360.0 834.577   0  23.41513    90.721
   3  -3  -7 60445.1 851.314   4  23.41151  -137.823
  -3   3   7 57539.7 779.415   4  23.41151   -42.577
  -3   3   7 57145.4 954.990   1  23.43533   -64.745
   0   3  -7 56835.3 784.009   4  23.41579  -159.974
  -3   3   7 56815.0 777.343   2  23.38737  -133.884
   0  -3   7 59082.5 797.670   4  23.41579   -20.332
   0  -3   7 55438.5 463.757   0  23.39168   -12.813
   3   0   7 55958.9 887.800   4  23.41234    18.084
   3   0   7 57379.1 501.781   1  23.39691   -33.865
  -3   3   8 44743.5 746.409   2  25.22145  -130.637
   0  -3   8 45695.2 751.492   4  25.25283   -18.906
  -3   3   8 45524.6 744.135   4  25.24965   -40.245
   3  -3  -8 46683.5 806.762   4  25.24965  -140.126
   0   3  -8 44012.6 737.703   4  25.25283  -161.400
   0   3  -8 43890.8 571.895   2  25.21581  -150.740
  -3   0  -8 45749.1 928.223   3  25.24385   155.287
  -3   0  -8 44490.2 795.558   0  25.25022    94.665
  -3   0  -8 45946.3 883.141   4  25.24983   166.455
   0  -3   8 44758.5 448.933   0  25.22571     0.359
   3   0   8 46033.1 523.394   1  25.23469   -36.531
   3   0   8 43652.6 829.245   4  25.24983    13.199
  -3   3   8 45089.8 896.456   1  25.27407   -63.938
   3   0   9 5989.03 281.959   1  27.17713   -38.287
   0  -3   9 5974.87 358.276   4  27.19438   -17.824
   3  -3  -9 6130.25 397.579   4  27.19217  -141.952
  -3   0  -9 5873.12 414.170   0  27.18972    97.692
  -3   0  -9 5909.13 464.729   3  27.18343   156.784
   0   3  -9 5909.48 357.893   4  27.19438  -162.484
  -3   0  -9 6265.94 442.266   4  27.19178   170.158
   0   3  -9 6339.20 264.530   2  27.15303  -145.809
   3   0   9 5861.72 416.977   4  27.19178     9.500
  -3   3   9 6205.58 400.134   2  27.15988  -127.812
   0  -3   9 6036.09 219.243   0  27.16434    11.146
  -3   3   9 5950.75 368.698   4  27.19217   -38.408
  -3   3   9 5869.41 461.968   1  27.21724   -63.207
  -3   3  10 10235.1 535.167   1  29.24739   -62.525
   3   0  10 9175.12 364.719   1  29.20671   -39.419
   3   0  10 9491.81 502.448   4  29.22071     6.635
  -3   0 -10 10034.4 539.910   4  29.22071   173.030
  -3   0 -10 9703.75 556.283   3  29.21009   157.917
  -3   0 -10 10312.0 518.319   0  29.21618   100.010
   0   3 -10 9598.08 324.245   2  29.17731  -141.156
   3  -3 -10 10603.6 523.961   4  29.22160  -143.417
   0   3 -10 9999.24 666.793   3  29.23872   139.353
  -3   3  10 9740.59 469.716   2  29.18520  -125.445
  -3   3  10 10051.3 461.560   4  29.22160   -36.935
   0   3 -10 9646.73 434.331   4  29.22296  -163.321
   0  -3  10 10085.1 437.429   4  29.22296   -16.991
   0  -3  11 1441.81 312.877   4  31.32522   -16.340
  -3   3  11 1298.53 370.843   1  31.35119   -61.871
   3   0  11 1303.00 357.614   4  31.32328     4.385
   0   3 -11 1435.82 200.955   2  31.27529  -136.772
  -3   0 -11 1666.39 397.414   0  31.31626   101.765
  -3   0 -11 1445.93 387.406   4  31.32328   175.278
   0   3 -11 1671.31 538.705   3  31.34072   139.609
  -3   0 -11 1805.34 442.503   3  31.31047   158.822
   0   3 -11 1594.51 323.701   4  31.32522  -163.973
   3  -3 -11 1403.75 350.532   4  31.32461  -144.612
  -3   3  11 1613.21 351.938   2  31.28410  -123.512
   3   0  11 1406.50 289.073   1  31.31004   -40.140
  -3   3  11 1331.71 317.427   4  31.32461   -35.735
   3   0  12 1087.91 308.704   1  33.47702   -40.550
  -3   0 -12 1144.18 422.153   4  33.48942   177.063
   0   3 -12 1506.45 318.325   4  33.49108  -164.489
   3  -3 -12 1398.29 372.794   4  33.49113  -145.601
  -3   0 -12 1347.14 415.361   0  33.47988   103.062
   0   3 -12 1668.73 533.416   3  33.50613   139.982
  -3   0 -12 1134.89 462.650   3  33.47446   159.590
   0  -3  12 1542.50 313.781   4  33.49108   -15.827
  -3   3  12 1314.84 328.780   4  33.49113   -34.744
  -3   3  12 1219.21 383.980   2  33.44647  -121.953
   3   0  12 1504.03 389.411   4  33.48942     2.596
  -3   3  12 1333.16 427.443   1  33.51857   -61.233
  -3   3  13 35920.8 876.347   4  35.71359   -33.917
  -3   3  13 37447.5 864.743   2  35.66475  -120.759
  -3   0 -13 34704.0 995.464   4  35.71153   178.507
  -3   0 -13 33886.6 1000.10   3  35.69449   160.277
   0   3 -13 36188.4 1111.45   3  35.72742   140.441
  -3   0 -13 34883.7 926.210   0  35.69948   103.979
   0   3 -13 34717.4 839.759   4  35.71294  -164.901
   3  -3 -13 34049.6 911.913   4  35.71359  -146.426
   0  -3  13 35249.3 846.012   4  35.71294   -15.415
   3  -3 -13 33853.4 785.776   3  35.67979   155.119
  -3   3  13 38128.2 988.034   1  35.74195   -60.598
   3   0  13 33683.7 916.246   4  35.71153     1.153
  -3   3  14 20680.4 687.926   2  37.93331  -119.939
   3  -3 -14 19585.7 755.058   4  37.98637  -147.123
  -3   0 -14 20601.1 844.282   3  37.96491   160.918
  -3   0 -14 19072.4 812.908   4  37.98401   179.684
  -3   0 -14 19835.0 768.829   0  37.96942   104.571
   0   3 -14 19143.3 689.301   4  37.98520  -165.237
   3  -3 -14 20135.6 660.858   3  37.95002   156.842
   0  -3  14 19259.7 699.666   4  37.98520   -15.089
   0   3 -14 20321.9 907.149   3  37.99898   140.968
   3   0  14 20512.9 778.054   4  37.98401    -0.024
  -3   3  14 21369.3 801.844   1  38.01572   -59.964
  -3   3  14 20938.9 720.664   4  37.98637   -33.220
  -3   0 -15 1913.01 471.102   3  40.28162   161.542
  -3   0 -15 2497.48 493.835   4  40.30276  -179.348
   0   3 -15 2599.63 598.167   3  40.31674   141.549
   3  -3 -15 2452.31 434.141   4  40.30540  -147.713
   0  -3  15 2673.97 393.356   4  40.30375   -14.815
   3  -3 -15 2101.51 365.911   3  40.26655   158.425
  -3   0 -15 2151.65 468.110   0  40.28561   104.882
   0   3 -15 2145.54 369.840   4  40.30375  -165.513
  -3   3  15 2924.57 477.108   1  40.33579   -59.315
   3   0  15 2625.21 463.218   4  40.30276    -0.992
  -3   3  15 2267.48 405.424   4  40.30540   -32.629
  -3   3  16 5351.20 483.983   4  42.66778   -32.130
   0  -3  16 5105.98 488.578   4  42.66570   -14.587
  -3   3  16 5595.97 551.114   1  42.69929   -58.652
  -3   0 -16 4980.31 582.978   3  42.64172   162.166
  -3   0 -16 4586.88 545.809   4  42.66488  -178.547
   3  -3 -16 4748.38 514.233   4  42.66778  -148.215
   0   3 -16 4973.27 653.455   3  42.67783   142.175
  -3   0 -16 4499.16 535.538   0  42.64516   104.943
   0   3 -16 4866.24 471.854   4  42.66570  -165.744
   3   0  16 4794.65 524.831   4  42.66488    -1.795
   0  -3  16 5555.90 634.518   1  42.70187   -70.563
  -3   3  17 3836.18 473.644   4  45.07161   -31.692
  -3   3  17 4563.61 534.067   1  45.10430   -57.964
  -3   0 -17 3192.87 534.351   4  45.06848  -177.879
  -3   0 -17 3650.78 568.218   0  45.04615   104.778
   0   3 -17 3667.25 443.588   4  45.06913  -165.939
   3  -3 -17 3821.40 527.072   4  45.07161  -148.658
  -3   0 -17 3209.45 567.610   3  45.04329   162.804
   0   3 -17 4724.86 630.311   3  45.08033   142.838
   0  -3  17 3500.74 453.527   4  45.06913   -14.394
   3   0  17 3851.39 511.593   4  45.06848    -2.465
   0  -3  17 3395.07 610.613   1  45.10702   -69.592
  -3   3  18 612.280 434.983   4  47.51577   -31.326
   3   0  18 242.111 463.627   4  47.51242    -3.025
   0  -3  18 370.407 599.104   1  47.55255   -68.621
  -3   0 -18 457.457 505.491   3  47.48520   163.464
   0   3 -18 775.609 417.234   4  47.51292  -166.108
   0   3 -18 592.827 588.291   3  47.52312   143.538
   3  -3 -18 704.200 450.035   4  47.51577  -149.025
  -3   0 -18 396.674 527.072   4  47.51242  -177.321
   0  -3  18 367.230 404.316   4  47.51292   -14.228
  -3   3  18 695.480 478.504   1  47.54970   -57.259
  -3   3  19 31979.6 1055.96   4  49.99981   -31.021
   0  -3  19 31322.3 1047.42   4  49.99661   -14.083
   0   3 -19 30211.9 1020.66   4  49.99661  -166.252
  -3   0 -19 30478.7 1166.01   3  49.96696   164.153
  -3   0 -19 32089.9 1201.31   4  49.99624  -176.849
   0   3 -19 32882.9 1271.02   3  50.00576   144.269
   3  -3 -19 30520.5 1116.31   4  49.99981  -149.330
   0  -3  19 30658.2 1220.63   1  50.03802   -67.647
   3   0  19 31846.1 1113.05   4  49.99624    -3.495
  -3   3  19 33330.1 1107.72   1  50.03505   -56.527
   3   0  20 15339.1 886.528   4  52.52007    -3.889
  -3   3  20 15244.9 816.017   4  52.52383   -30.758
   0   3 -20 16594.0 993.538   3  52.52836   145.026
  -3   0 -20 14166.6 899.377   3  52.48871   164.874
  -3   0 -20 12970.0 927.671   4  52.52007  -176.458
   3  -3 -20 15481.3 877.703   4  52.52383  -149.597
   0   3 -20 16163.5 822.723   4  52.52031  -166.379
   0  -3  20 15396.3 1000.99   1  52.56355   -66.661
   0  -3  20 16072.3 831.799   4  52.52031   -13.961
  -3   3  20 14369.1 843.832   1  52.56045   -55.766
   3   0  21 1560.06 547.699   4  55.08453    -4.218
   3  -3 -21 745.760 531.559   4  55.08849  -149.824
   0   3 -21 1385.45 477.803   4  55.08465  -166.495
  -3   0 -21 1233.40 620.063   4  55.08453  -176.131
  -3   0 -21 1518.67 632.927   3  55.05104   165.639
   0   3 -21 1279.73 678.168   3  55.09155   145.818
  -3   3  21 1357.46 513.941   4  55.08849   -30.536
   0  -3  21 1333.68 769.454   1  55.12976   -65.668
   0  -3  21 1341.37 494.626   4  55.08465   -13.850
  -3   3  21 1317.52 544.079   1  55.12655   -54.972
   3   0  22 1814.80 602.697   4  57.69072    -4.490
   0  -3  22 2007.68 522.728   4  57.69073   -13.748
  -3   0 -22 826.635 618.576   4  57.69072  -175.863
   3  -3 -22 1407.88 581.661   4  57.69485  -150.013
   0   3 -22 1811.86 721.200   3  57.69643   146.643
  -3   0 -22 1500.48 621.933   3  57.65506   166.444
   0   3 -22 1813.53 527.792   4  57.69073  -166.602
  -3   3  22 1773.67 542.530   4  57.69485   -30.351
  -3   3  22 837.991 546.204   1  57.73446   -54.138
   0  -3  22 1711.88 802.265   1  57.73778   -64.656
   3   0  23-85.6470 611.223   4  60.34018    -4.717
  -3   3  23 125.856 567.783   4  60.34449   -30.204
   0  -3  23 89.4505 803.510   1  60.38914   -63.613
   0  -3  23 118.607 471.091   4  60.34008   -13.654
   0   3 -23 44.7721 499.924   4  60.34008  -166.700
   0   3 -23 227.442 695.046   3  60.34453   147.497
  -3   0 -23 13.8393 665.836   4  60.34018  -175.644
   3  -3 -23-105.060 571.236   4  60.34449  -150.167
  -3   3  23 31.9087 534.349   1  60.38570   -53.267
   0  -3  24-41.5157 825.956   1  63.08585   -62.546
  -3   3  24 33.2941 535.565   1  63.08230   -52.349
   3   1 -23 4231.59 612.393   4  61.48513  -158.838
   3   1 -23 4644.36 733.552   3  61.47689   148.081
   3  -4  23 3896.09 653.584   4  61.47444    -3.669
  -4   1  23 4890.97 724.399   1  61.54233   -62.504
   1  -4 -23 3402.63 784.512   4  61.49069  -152.268
   1   3  23 4785.85 731.967   4  61.49034   -18.529
  -4   1  23 4800.58 645.179   4  61.48450   -26.802
  -4   3 -23 5094.56 811.493   3  61.47810   152.549
  -4   3 -23 3726.75 722.979   4  61.47346   178.397
   1  -4 -22-83.5379 624.233   4  58.87238  -151.879
   3   1 -22 269.294 487.055   4  58.86691  -159.029
   1   3  22 105.504 556.428   4  58.87212   -18.706
  -4   1  22 462.812 475.874   4  58.86613   -26.593
   3  -4  22 88.7106 511.765   4  58.85624    -3.800
  -4   1  22 133.816 607.758   1  58.92176   -63.239
   3   1 -22 144.577 578.533   3  58.86034   146.897
  -4   3 -22 25.4037 546.985   4  58.85519   178.274
  -4   3 -22 62.0844 664.201   3  58.86159   151.601
  -4   3 -21 329.114 524.140   4  56.28392   178.091
  -4   1  21 667.137 480.954   4  56.29476   -26.380
   3  -4  21 1135.07 664.916   1  56.31919   -60.678
  -4   1  21 666.772 629.135   1  56.34826   -63.938
   3   1 -21 312.778 440.558   4  56.29571  -159.234
   3  -4  21 684.072 479.581   4  56.28503    -3.912
   1   3  21 846.825 592.435   4  56.30092   -18.903
   1  -4 -21 586.236 635.613   4  56.30109  -151.432
  -4   3 -21 919.048 684.874   3  56.29205   150.668
   3   1 -21 686.839 600.924   3  56.29076   145.736
   1  -4 -20 2101.24 647.280   4  53.77558  -150.921
  -4   3 -20 1931.15 567.554   4  53.75841   177.869
   3  -4  20 2272.76 527.491   4  53.75959    -4.022
   3  -4  20 3289.42 684.975   1  53.79245   -62.064
  -4   1  20 2515.27 608.739   1  53.82061   -64.604
   1   3  20 1991.96 542.852   4  53.77551   -19.124
  -4   1  20 1952.33 482.358   4  53.76917   -26.154
   3   1 -20 2300.74 478.922   4  53.77029  -159.459
  -4   3 -20 2110.63 726.389   3  53.76825   149.745
   3   1 -20 2332.01 635.731   3  53.76693   144.581
  -4   3 -19-42.9231 569.984   3  51.28950   148.821
  -4   3 -19 308.359 480.082   4  51.27796   177.595
  -4   1  19 14.9517 405.736   4  51.28865   -25.916
   1   3  19 138.164 467.853   4  51.29520   -19.375
   3  -4  19 420.189 588.544   1  51.31085   -63.451
   3  -4  19 27.8192 438.524   4  51.27922    -4.137
  -4   1  19 78.0448 547.310   1  51.33807   -65.238
   3   1 -19 220.720 373.047   4  51.28996  -159.702
   3   1 -19 132.971 507.365   3  51.28813   143.433
   1  -4 -19 316.926 504.547   4  51.29516  -150.335
   1  -4 -18 1000.14 557.685   4  48.85965  -149.661
  -4   3 -18 208.221 610.847   3  48.85563   147.888
   3   1 -18 377.487 555.935   3  48.85421   142.286
   1   3  18 400.344 471.299   4  48.85980   -19.662
   3  -4  18 368.459 407.815   4  48.84375    -4.266
  -4   1  18 569.582 489.050   1  48.90048   -65.841
  -4   1  18 224.723 364.919   4  48.85303   -25.643
   3   1 -18 237.746 379.419   4  48.85453  -159.974
  -4   3 -18 214.140 437.651   4  48.84240   177.259
  -4   3 -17 901.542 556.341   3  46.46704   146.940
  -4   3 -17 553.385 414.344   4  46.45213   176.867
  -4   1  17 702.476 460.229   1  46.50821   -66.413
  -4   1  17 1080.37 386.168   4  46.46270   -25.334
   3  -4  17 1254.81 405.811   4  46.45357    -4.417
   1   3  17 729.689 429.481   4  46.46973   -19.992
   3   1 -17 896.046 379.524   4  46.46442  -160.293
   1  -4 -17 856.769 535.638   4  46.46945  -148.882
  -4   3 -16 784.195 398.433   4  44.10822   176.406
   3  -4  16 934.951 375.582   4  44.10976    -4.582
  -4   1  16 659.630 359.765   4  44.11874   -24.983
   1   3  16 874.936 400.332   4  44.12605   -20.378
  -4   1  16 606.196 463.304   1  44.16233   -66.952
  -4   3 -16 605.505 571.918   3  44.12481   145.968
   1  -4 -16 716.364 493.249   4  44.12564  -147.978
   3   1 -16 931.255 336.558   4  44.12069  -160.655
   3   1 -15 1379.20 344.077   4  41.82517  -161.077
  -4   3 -15 1165.95 398.840   4  41.81248   175.861
   3  -4  15 1110.35 365.699   4  41.81414    -4.782
  -4   1  15 1696.88 490.625   1  41.86464   -67.458
  -4   1  15 1007.31 354.508   4  41.82296   -24.568
   1   3  15 1181.83 439.001   4  41.83058   -20.831
  -4   3 -15 893.814 583.249   3  41.83075   144.956
   1  -4 -15 1135.31 463.140   4  41.83002  -146.924
   3   1 -14 1244.52 317.101   4  39.58056  -161.573
   3  -4  14 1700.13 357.367   4  39.56942    -5.007
  -4   1  14 1601.63 423.215   1  39.61783   -67.930
   1   3  14 1670.28 404.290   4  39.58603   -21.373
  -4   1  14 1441.87 340.669   4  39.57806   -24.082
  -4   3 -14 976.846 381.877   4  39.56763   175.226
  -4   3 -14 1711.78 597.382   3  39.58757   143.893
   1  -4 -14 1282.97 482.179   4  39.58531  -145.688
   1  -4 -13 732.545 416.929   4  37.39527  -144.232
  -4   3 -13 332.706 356.695   4  37.37743   174.483
  -4   1  13 489.452 313.694   4  37.38781   -23.479
   3  -4  13 302.383 307.886   4  37.37935    -5.323
   1   3  13 170.145 373.949   4  37.39616   -22.028
   1   3  13 492.107 233.726   1  37.38180   -31.174
  -4   1  13 392.108 455.281   1  37.42564   -68.362
  -4   3 -13 188.429 546.241   3  37.39902   142.762
   3   1 -13 399.975 305.304   4  37.39062  -162.161
   3   1 -12 1250.09 321.283   4  35.26040  -162.872
   1   3  12 1165.36 402.385   4  35.26601   -22.833
   3  -4  12 1571.15 356.347   4  35.24899    -5.722
   1  -4 -12 1270.15 433.831   4  35.26493  -142.494
  -4   1  12 1081.40 318.325   4  35.25724   -22.738
   1   3  12 1180.38 251.222   1  35.25083   -30.322
  -4   1  12 1279.18 462.539   1  35.29311   -68.752
  -4   3 -12 1031.92 350.937   4  35.24691   173.597
  -4   3 -12 1628.35 533.045   3  35.27015   141.542
   3   1 -11 2140.19 317.715   4  33.19650  -163.737
   1   3  11 2049.11 378.873   4  33.20220   -23.840
  -4   1  11 2304.56 435.869   1  33.22680   -69.094
   1   3  11 1725.67 242.786   1  33.18628   -29.194
  -4   1  11 1635.44 311.492   4  33.19296   -21.825
   3  -4  11 1957.40 333.001   4  33.18493    -6.232
  -4   1  11 1646.60 308.386   0  33.17922    10.702
  -4   3 -11 1788.16 186.401   0  33.16274    58.391
  -4   3 -11 1397.90 526.714   3  33.20755   140.209
  -4   3 -11 2013.24 352.355   4  33.18269   172.552
   1  -4 -11 2628.79 466.680   4  33.20090  -140.419
  -4   3 -10 2029.69 184.322   0  31.17620    54.925
  -4   3 -10 2012.97 495.220   3  31.21972   138.731
  -4   1  10 2319.81 313.769   0  31.19269     9.003
  -4   1  10 2261.25 417.160   1  31.23522   -69.381
  -4   1  10 2192.44 309.327   4  31.20349   -20.677
   1   3  10 1641.22 387.902   4  31.21324   -25.125
   1   3  10 1582.67 232.193   1  31.19668   -27.742
   3  -4  10 2021.27 305.808   4  31.19572    -6.901
   3   1 -10 2049.47 297.134   4  31.20745  -164.800
  -4   3 -10 2082.06 329.618   4  31.19329   171.316
   1  -4 -10 2041.31 427.469   4  31.21170  -137.916
  -4   3  -9 1956.83 317.832   4  29.28957   169.838
  -4   3  -9 1888.08 498.259   3  29.31751   137.067
  -4   1   9 2236.56 445.082   1  29.32920   -69.602
  -4   1   9 1540.79 266.000   4  29.29967   -19.210
   1   3   9 1390.88 214.502   1  29.29293   -25.937
   1   3   9 1705.04 383.354   4  29.30998   -26.807
  -4   1   9 1511.43 279.697   0  29.29185     7.467
   1  -4  -9 1419.11 170.611   3  29.26091  -142.983
   1  -4  -9 1965.36 402.722   4  29.30819  -134.877
   3   1  -9 1648.94 275.161   4  29.30411  -166.117
  -4   3  -9 1805.48 169.615   0  29.27538    50.961
  -4   3  -8 8287.18 603.685   3  27.51454   135.171
   1   3   8 6968.34 447.376   4  27.50611   -29.068
  -4   1   8 7502.72 383.249   0  27.49036     6.147
  -4   1   8 7453.33 341.814   4  27.49519   -17.351
  -4   1   8 7675.35 502.249   1  27.52237   -69.746
   3  -4   8 7377.99 352.998   4  27.48808    -8.971
   1   3   8 7505.31 315.414   1  27.48874   -23.885
  -4   3  -8 7297.37 238.370   0  27.47393    46.561
   1  -4  -8 6461.42 493.641   4  27.50402  -131.168
  -4   3  -8 7619.95 376.578   4  27.48522   168.061
   1  -4  -8 6903.49 208.165   3  27.46003  -130.669
   3   1  -8 7552.71 361.726   4  27.50014  -167.777
   1   3   7 3923.87 252.116   1  25.80114   -21.793
  -4   1   7 3353.08 248.995   4  25.80704   -14.859
  -4   1   7 3503.34 404.786   1  25.83171   -69.802
  -4   1   7 3450.63 289.333   0  25.80519     5.138
   1   3   7 3489.56 363.964   4  25.81860   -32.213
   3  -4   7 3630.81 262.756   4  25.80035   -10.622
  -4   3  -7 3505.24 301.709   2  25.78614  -151.057
   3   1  -7 3547.55 279.171   4  25.81255  -169.882
  -4   3  -7 3349.21 182.500   0  25.78888    41.825
  -4   3  -7 3668.15 487.968   3  25.82778   132.981
  -4   3  -7 3585.84 278.534   4  25.79725   165.893
   1  -4  -7 3194.26 129.691   3  25.77578  -109.148
   1  -4  -7 3470.22 407.690   4  25.81619  -126.621
  -4   3  -6 364.951 223.338   2  24.23764  -153.574
   1   3   6 216.354 165.736   1  24.25096   -20.286
  -4   1   6 267.899 203.853   0  24.25709     4.558
   3  -4   6 234.412 179.373   4  24.24979   -12.921
  -4   1   6 330.367 171.778   4  24.25598   -11.547
  -4   1   6 306.284 287.720   1  24.27795   -69.750
   1   3   6 335.782 305.200   4  24.26822   -36.758
   3   1  -6 285.902 198.585   4  24.26210  -172.579
  -4   3  -6 329.514 348.194   3  24.27793   130.433
   1  -4  -6 360.262 299.930   4  24.26545  -121.055
  -4   3  -6 249.971 127.804   0  24.24097    36.874
  -4   3  -6 223.895 196.762   4  24.24643   163.193
   1  -4  -5 1.56636 295.644   4  22.87650  -114.300
   3  -4   5 168.782 157.453   4  22.86113   -16.092
  -4   1   5 179.370 143.100   4  22.86672    -7.086
  -4   1   5 172.424 298.449   1  22.88578   -69.593
  -4   1   5 88.4045 194.014   0  22.87071     4.565
   1   3   5 116.936 156.872   1  22.86296   -20.345
   1   3   5 72.4458 275.433   4  22.87964   -43.612
  -4   3  -5 162.540 329.178   3  22.88962   127.446
  -4   3  -5 46.4135 194.149   2  22.85063  -156.091
   3   1  -5 245.211 71.6784   2  22.83230   148.216
   3   1  -5 92.3489 172.250   4  22.87349  -176.065
  -4   3  -5 53.7752 158.652   4  22.85750   159.717
  -4   3  -5 36.9230 121.977   0  22.85491    31.839
  -4   3  -4 4614.19 202.916   0  21.65898    26.928
  -4   3  -4 4377.92 273.086   2  21.65335  -158.541
   3   1  -4 4384.44 248.691   4  21.67503   179.397
  -4   1   4 4609.37 271.800   0  21.67431     5.357
   3  -4   4 4603.33 214.087   4  21.66272   -20.532
  -4   1   4 4312.81 203.350   4  21.66759    -1.039
  -4   1   4 4642.14 353.313   1  21.68352   -69.323
   1   3   4 4754.10 357.434   4  21.68118   -54.333
  -4   3  -4 4682.60 400.332   3  21.69107   123.938
   3   1  -4 5011.93 213.606   2  21.63843   125.712
   1  -4  -4 4370.89 376.716   4  21.67764  -106.225
  -4   3  -4 4675.10 206.053   4  21.65881   154.982
  -4   3  -3 2217.17 345.024   3  20.71288   119.825
  -4   1   3 2201.09 225.380   0  20.69847     7.163
   3  -4   3 2315.99 165.996   4  20.68525   -26.706
   1   3   3 2156.05 269.643   4  20.70348   -70.994
  -4   3  -3 2153.45 167.357   0  20.68381    22.299
  -4   1   3 2486.72 163.606   4  20.68930     7.247
  -4   1   3 2323.91 287.954   1  20.70189   -69.003
   1  -4  -3 2205.20 305.839   4  20.69955   -96.884
  -4   3  -3 2282.85 238.039   2  20.67643  -160.824
   3   1  -3 2563.35 211.303   4  20.69740   173.437
  -4   3  -3 2549.88 146.134   4  20.68109   147.646
  -4   3  -2 9642.82 340.493   2  19.95035  -162.806
  -4   3  -2 8734.17 276.584   0  19.95989    18.077
  -4   1   2 8829.61 331.073   0  19.97366    10.215
   3  -4   2 9007.79 232.126   4  19.95933   -35.202
  -4   1   2 8601.58 227.851   4  19.96243    18.405
   1   3   2 9464.16 394.915   4  19.97709   -93.607
  -4   1   2 9626.52 399.024   1  19.97153   -68.762
   1  -4  -2 9526.79 411.341   4  19.97277   -86.557
   3   1  -2 9279.17 308.154   4  19.97115   165.520
  -4   3  -2 8995.62 360.915   1  19.97140   -82.843
  -4   3  -2 9308.76 444.672   3  19.98552   115.035
  -4   3  -2 9621.32 165.181   4  19.95493   132.044
  -4   3  -1 5460.31 272.760   2  19.50179  -164.325
   1   3   1 6302.80 422.199   2  19.52084  -167.708
   1   3   1 5363.52 307.671   4  19.52868  -116.172
  -4   1   1 6156.87 455.780   3  19.53598    89.378
  -4   1   1 6026.21 285.541   0  19.52647    14.694
  -4   1   1 6033.68 189.591   4  19.51372    32.871
  -4   1   1 5537.71 317.219   1  19.51928   -68.944
   3  -4   1 6129.20 193.955   4  19.51166   -46.246
   3   1  -1 6114.84 270.992   4  19.52298   154.777
  -4   3  -1 5824.42 362.169   3  19.53566   109.501
   1  -4  -1 5671.29 320.233   4  19.52402   -75.769
  -4   3  -1 6101.81 331.306   1  19.52526   -79.596
  -4   3  -1 5748.99 248.583   0  19.51383    14.435
  -4   3   0 769.348 179.551   0  19.36403    11.457
  -4   3   0 924.485 268.461   3  19.38178   103.251
  -4   1   0 740.135 295.364   3  19.38445    96.890
  -4   1   0 823.514 182.722   0  19.37531    20.637
  -4   1   0 687.465 116.140   4  19.36169    50.598
   1   3   0 765.739 213.272   4  19.37675  -132.691
   3  -4   0 754.474 125.213   4  19.36073   -59.480
   1   3   0 829.252 290.625   2  19.36624   178.964
  -4   1   0 783.921 196.287   1  19.36381   -70.086
  -4   3   0 719.965 257.525   1  19.37599   -76.799
   3   1   0 816.902 184.627   4  19.37136   139.821
   1  -4   0 829.571 199.008   4  19.37179   -65.179
  -4   3   0 973.495 181.921   2  19.34923  -165.230
   1   3  -1 1523.29 270.265   2  19.51405   172.522
   3  -4  -1 1424.25 161.971   4  19.51315   -73.690
  -4   1  -1 1454.66 197.246   0  19.52679    27.829
  -4   1  -1 1698.27 205.360   1  19.51191   -73.143
  -4   1  -1 1797.08 152.235   4  19.51300    70.083
   1   3  -1 1338.74 216.167   4  19.52792  -143.191
  -4   1  -1 1743.29 352.696   3  19.53559   104.835
   1  -4   1 1293.98 200.713   4  19.52274   -55.398
  -4   3   1 1560.61 179.672   2  19.49933  -165.375
  -4   3   1 1439.54 265.486   3  19.53062    96.370
   3   1   1 1603.91 219.469   4  19.52294   118.772
  -4   3   1 1550.66 268.068   1  19.53012   -74.506
  -4   3   1 1471.48 202.688   0  19.51702     9.184
  -4   3   2 8322.00 285.219   2  19.94554  -164.709
   3   1   2 8392.45 342.765   4  19.97108    91.881
  -4   3   2 8049.08 165.235   4  19.95749   -70.010
   1   3  -2 7692.70 324.681   4  19.97560  -149.765
  -4   1  -2 8495.41 456.661   3  19.98281   112.802
   1   3  -2 8006.76 343.441   2  19.95783   170.971
  -4   1  -2 8241.13 274.871   4  19.96101    89.154
  -4   1  -2 7509.71 302.821   0  19.97428    35.818
  -4   1  -2 8000.44 267.641   1  19.95711   -79.023
   3  -4  -2 8027.17 298.319   4  19.96225   -86.909
   1  -4   2 7588.43 298.165   4  19.97028   -46.874
  -4   3   2 8610.26 334.782   0  19.96613     7.626
  -4   3   2 8691.56 382.964   3  19.97567    89.009
  -4   3   2 7868.57 396.407   1  19.98090   -72.653
   3   1   3 2922.02 284.209   4  20.69730    65.337
  -4   1  -3 2872.61 244.990   4  20.68724   106.289
   1   3  -3 3132.47 236.528   4  20.70131  -153.994
   3  -4  -3 3013.17 253.584   4  20.68948   -98.335
  -4   1  -3 2912.97 380.438   3  20.70769   120.309
  -4   1  -3 3231.86 240.885   0  20.69938    43.995
  -4   1  -3 2897.10 154.533   1  20.68099   -88.338
   1   3  -3 3571.67 230.753   2  20.67928   172.743
   1  -4   3 3023.75 212.750   0  20.68340   -97.649
  -4   3   3 3188.64 263.976   0  20.69286     6.726
  -4   3   3 3109.73 156.945   4  20.68480   -54.015
   1  -4   3 3036.00 229.321   4  20.69594   -39.733
  -4   3   3 3117.78 319.645   1  20.70976   -71.168
  -4   3   3 2734.73 193.218   2  20.66946  -163.282
  -4   3   4 12302.4 419.830   0  21.67053     6.420
   1  -4   4 11821.2 361.866   4  21.67304   -33.919
   1   3  -4 11972.6 380.609   4  21.67842  -156.808
  -4   1  -4 12804.1 421.683   4  21.66496   120.608
  -4   1  -4 11730.4 363.059   0  21.67547    51.818
  -4   1  -4 12315.2 539.276   3  21.68365   126.977
   3  -4  -4 12157.9 426.414   4  21.66811  -107.667
   1   3  -4 12268.3 326.599   2  21.65190   176.731
  -4   3   4 12909.4 292.892   4  21.66355   -46.966
   1  -4   4 11899.0 265.908   0  21.65709   -82.310
  -4   3   4 12243.2 322.577   2  21.64446  -161.165
  -4   3   4 11594.1 474.597   1  21.68992   -69.986
   3   1   4 12785.3 469.905   4  21.67490    45.230
  -4   3   5 7919.37 429.149   1  22.89078   -69.007
   3   1   5 7732.50 417.551   4  22.87333    31.614
   1   3  -5 7155.73 253.289   2  22.84528  -177.655
   1   3  -5 7473.56 330.375   4  22.87636  -158.740
  -4   1  -5 7510.93 313.958   0  22.87209    58.920
  -4   1  -5 7486.62 476.540   3  22.88024   132.627
   3  -4  -5 7313.24 370.559   4  22.86754  -115.060
  -4   1  -5 7378.14 372.848   4  22.86359   132.253
   1  -4   5 7516.68 179.534   0  22.85169   -63.242
  -4   3   5 7442.87 268.096   4  22.86313   -42.989
  -4   3   5 7467.69 371.247   0  22.86863     6.596
  -4   3   5 7426.30 268.668   2  22.84007  -158.505
   1  -4   5 7800.69 321.069   4  22.87103   -29.266
  -4   3   6 807.677 196.800   4  24.25282   -40.519
   1  -4   6 845.974 76.3858   0  24.23658   -39.244
   1   3  -6 915.691 141.587   2  24.22882  -171.162
   3  -4  -6 626.161 254.370   4  24.25706  -120.945
  -4   1  -6 896.709 320.425   3  24.26685   137.261
  -4   3   6 790.573 163.051   2  24.22566  -155.480
   1   3  -6 893.022 215.240   4  24.26449  -160.103
  -4   1  -6 805.387 268.758   4  24.25243   141.485
  -4   1  -6 952.990 213.574   0  24.25865    65.144
  -4   3   6 947.339 265.965   0  24.25655     7.153
   3   1   6 801.482 309.666   4  24.26192    22.368
  -4   3   6 1029.44 319.118   1  24.28166   -68.172
   1  -4   6 796.811 209.347   4  24.25924   -25.575
  -4   3   7 1472.66 233.296   4  25.80428   -38.804
   1  -4   7 1403.86 243.772   4  25.80936   -22.668
  -4   1  -7 903.196 343.181   3  25.81525   141.013
  -4   1  -7 1173.68 231.322   0  25.80691    70.484
   1   3  -7 1008.15 240.689   4  25.81450  -161.088
   3  -4  -7 982.110 301.141   4  25.80836  -125.658
  -4   1  -7 690.195 289.326   4  25.80313   148.769
   1   3  -7 1171.20 150.159   2  25.77427  -164.105
  -4   3   7 833.558 357.117   1  25.83425   -67.439
  -4   3   7 1086.01 181.039   2  25.77295  -152.292
   1  -4   7 855.545 63.1554   0  25.78346    -9.666
   3   1   7 1142.58 336.797   4  25.81236    15.880
   1  -4   8 3903.49 304.759   4  27.49665   -20.377
  -4   3   8 3960.19 247.325   2  27.45726  -149.186
   3   1   8 3722.22 404.557   4  27.49993    11.143
  -4   1  -8 4904.08 512.886   3  27.50076   144.043
  -4   1  -8 3538.80 293.684   0  27.49221    74.989
  -4   1  -8 4019.73 386.713   4  27.49098   154.492
   3  -4  -8 3565.68 369.466   4  27.49671  -129.430
   1   3  -8 3917.04 306.879   4  27.50169  -161.814
   1   3  -8 4047.57 199.904   2  27.45694  -157.043
  -4   3   8 3837.07 431.221   1  27.52386   -66.770
  -4   3   8 4021.31 296.077   4  27.49280   -37.549
   3   1   8 3585.04 123.663   1  27.47686     7.377
  -4   3   9 1853.26 225.584   2  29.25785  -146.221
   1  -4   9 1931.41 293.015   4  29.30037   -18.564
  -4   1  -9 1463.06 272.998   0  29.29382    78.725
   3  -4  -9 1978.79 360.127   4  29.30137  -132.491
  -4   1  -9 1961.07 462.705   3  29.30265   146.490
  -4   1  -9 1602.44 357.962   4  29.29520   159.056
   1   3  -9 1862.67 292.109   4  29.30530  -162.359
   1   3  -9 1719.72 176.532   2  29.25607  -150.123
  -4   3   9 1933.20 405.475   1  29.32974   -66.144
   3   1   9 1806.67 371.158   4  29.30388     7.601
  -4   3   9 1785.92 284.245   4  29.29762   -36.573
   3   1   9 1645.18 129.272   1  29.28111    -6.274
  -4   3  10 10562.1 596.880   1  31.23493   -65.543
  -4   1 -10 11139.0 563.537   4  31.19880   162.731
  -4   1 -10 9946.42 433.876   0  31.19476    81.810
   1   3 -10 10478.5 305.035   2  31.15464  -143.500
   3  -4 -10 10061.8 548.311   4  31.20533  -135.008
   1   3 -10 10034.5 460.684   4  31.20832  -162.776
  -4   1 -10 10818.7 656.876   3  31.20394   148.507
   3  -4 -10 10626.0 392.263   3  31.17070   162.776
   3   1  10 10433.0 546.394   4  31.20722     4.881
  -4   3  10 11159.2 462.252   4  31.20173   -35.790
   1  -4  10 10434.1 458.714   4  31.20350   -17.118
  -4   3  10 10745.7 370.417   2  31.15772  -143.493
  -4   3  11 8877.55 450.558   4  33.19147   -35.145
  -4   3  11 8179.21 573.233   1  33.22576   -64.954
   3  -4 -11 8289.25 390.963   3  33.15701   164.707
  -4   1 -11 7987.13 427.955   0  33.18137    84.332
   1   3 -11 8018.54 286.096   2  33.13897  -137.426
   1   3 -11 8495.97 452.330   4  33.19708  -163.099
   3  -4 -11 8355.62 546.208   4  33.19494  -137.088
  -4   1 -11 8229.88 532.956   4  33.18808   165.696
  -4   1 -11 8359.45 610.386   3  33.19096   150.200
  -4   3  11 7873.05 351.297   2  33.14321  -141.071
   1  -4  11 8912.63 464.344   4  33.19236   -15.952
   3   1  11 8572.43 547.439   4  33.19625     2.748
  -4   3  12 381.260 373.221   1  35.29139   -64.368
  -4   3  12 338.016 234.847   2  35.20346  -139.068
   3   1  12 205.556 373.879   4  35.26014     1.048
   1   3 -12 325.456 291.907   4  35.26071  -163.354
   3  -4 -12 585.360 431.096   4  35.25934  -138.818
  -4   1 -12 470.090 427.637   3  35.25284   151.648
  -4   1 -12 172.343 292.620   0  35.24280    86.344
  -4   1 -12 308.818 367.649   4  35.25219   168.107
   1  -4  12 764.265 300.777   4  35.25610   -15.010
  -4   3  12 304.266 298.117   4  35.25600   -34.608
  -4   1 -13 4703.91 571.510   3  37.38107   152.918
  -4   1 -13 3860.65 483.313   4  37.38261   170.097
   1   3 -13 4220.83 403.426   4  37.39070  -163.557
   3  -4 -13 3520.02 478.956   4  37.39001  -140.271
  -4   1 -13 4524.34 398.343   0  37.37052    87.915
   3   1  13 4306.47 485.463   4  37.39036    -0.318
  -4   3  13 4807.59 522.690   1  37.42333   -63.781
  -4   3  13 4506.88 403.689   4  37.38679   -34.160
   1  -4  13 4044.52 385.076   4  37.38617   -14.239
  -4   3  14 5445.32 554.361   1  39.61497   -63.184
  -4   3  14 5752.50 452.013   4  39.57724   -33.775
   3  -4 -14 5671.06 531.365   4  39.58036  -141.507
   3   1  14 5658.85 520.325   4  39.58029    -1.439
  -4   1 -14 4946.69 428.929   0  39.55794    89.093
  -4   1 -14 4815.81 530.815   4  39.57272   171.744
  -4   1 -14 6104.57 633.024   3  39.56904   154.059
   1   3 -14 6557.83 619.378   3  39.59523   139.291
   1   3 -14 5990.13 451.823   4  39.58043  -163.721
   3  -4 -15 1248.83 424.140   4  41.82535  -142.559
  -4   1 -15 1854.86 527.705   3  41.81169   155.106
  -4   1 -15 1424.26 473.010   4  41.81749   173.120
   1   3 -15 1472.01 337.449   4  41.82484  -163.854
   1   3 -15 1517.43 495.983   3  41.83904   139.870
  -4   1 -15 1227.35 356.965   0  41.79999    89.925
  -4   3  15 1424.39 382.886   4  41.82232   -33.445
  -4   3  15 1672.37 484.913   1  41.86128   -62.575
   3   1  15 1420.08 429.731   4  41.82490    -2.360
   1  -4  15 1367.12 385.259   4  41.82046   -13.084
  -4   3  16 5252.83 486.551   4  44.11827   -33.164
  -4   3  16 5974.31 613.980   1  44.15851   -61.950
  -4   1 -16 5099.99 582.539   4  44.11316   174.277
   1   3 -16 5325.85 635.828   3  44.13368   140.499
   1   3 -16 5371.89 478.859   4  44.12019  -163.965
  -4   1 -16 6237.31 659.015   3  44.10524   156.089
   3  -4 -16 4928.12 579.853   4  44.12121  -143.459
   3   1  16 4916.19 535.695   4  44.12041    -3.125
   1  -4  16 5439.27 485.543   4  44.11587   -12.634
   3   1  17 1978.65 468.410   4  46.46413    -3.764
   1   3 -17 1546.61 401.931   4  46.46375  -164.057
   3  -4 -17 2022.92 513.277   4  46.46525  -144.237
  -4   1 -17 1435.59 498.241   4  46.45700   175.250
  -4   1 -17 1953.65 548.369   3  46.44700   157.029
   1   3 -17 1822.06 568.417   3  46.47646   141.170
  -4   3  17 1674.21 418.158   4  46.46238   -32.925
   1  -4  17 1861.94 428.181   4  46.45948   -12.249
  -4   3  17 1892.87 477.532   1  46.50396   -61.303
  -4   3  18 691.389 411.634   4  48.85285   -32.728
  -4   1 -18 788.255 567.832   3  48.83513   157.943
   1   3 -18 689.064 380.422   4  48.85371  -164.136
  -4   1 -18 618.522 529.116   4  48.84722   176.072
   1   3 -18 1424.64 577.091   3  48.86555   141.878
   3  -4 -18 607.410 466.961   4  48.85565  -144.902
   1  -4  18 1431.47 650.946   1  48.89015   -69.730
   1  -4  18 1236.60 434.709   4  48.84949   -11.911
  -4   3  18 928.930 491.610   1  48.89583   -60.638
   3   1  18 915.625 470.912   4  48.85424    -4.300
   1  -4  19 784.308 639.610   1  51.32714   -68.623
  -4   3  19 429.753 522.224   1  51.33305   -59.948
  -4   1 -19 497.602 537.349   4  51.28274   176.773
   3  -4 -19 616.909 544.841   4  51.29135  -145.476
  -4   1 -19 226.521 593.615   3  51.26856   158.845
   1   3 -19 744.654 610.666   3  51.29991   142.619
   1   3 -19 423.699 398.416   4  51.28899  -164.203
  -4   3  19 597.065 425.029   4  51.28861   -32.561
   1  -4  19 669.459 419.863   4  51.28481   -11.614
   3   1  19 570.927 499.860   4  51.28966    -4.749
  -4   3  20 1141.62 521.872   1  53.81522   -59.230
   1  -4  20 1505.60 476.961   4  53.76504   -11.362
   1   3 -20 1224.45 474.885   4  53.76919  -164.261
  -4   1 -20 1551.83 621.814   3  53.74687   159.745
   1   3 -20 1053.53 650.283   3  53.77912   143.392
   3  -4 -20 1091.43 534.605   4  53.77194  -145.974
  -4   1 -20 805.145 592.344   4  53.76315   177.359
  -4   3  20 1058.03 484.753   4  53.76925   -32.430
   1  -4  20 1618.96 743.317   1  53.80910   -67.516
   3   1  20 1260.69 572.362   4  53.76999    -5.125
  -4   3  21 477.008 535.957   1  56.34254   -58.483
   1  -4  21 1049.06 758.375   1  56.33620   -66.402
   3   1  21 873.714 525.606   4  56.29540    -5.442
   1   3 -21 542.945 491.248   4  56.29448  -164.312
  -4   1 -21 129.709 573.340   4  56.28863   177.854
  -4   1 -21 606.556 636.862   3  56.27022   160.657
   1   3 -21 262.491 627.292   3  56.30336   144.198
   3  -4 -21 573.174 545.232   4  56.29760  -146.398
  -4   3  21 642.482 506.865   4  56.29495   -32.314
   1  -4  21 433.390 474.767   4  56.29036   -11.128
   1   3 -22 4725.32 617.865   4  58.86557  -164.357
   3  -4 -22 3005.69 707.881   4  58.86904  -146.761
  -4   1 -22 3707.97 724.856   4  58.85989   178.265
  -4   1 -22 4048.39 721.660   3  58.83932   161.587
   1   3 -22 5377.85 810.430   3  58.87334   145.037
   1  -4  22 4224.25 809.500   1  58.90915   -65.274
  -4   3  22 3531.57 581.474   4  58.86643   -32.247
   1  -4  22 4079.51 617.879   4  58.86146   -10.916
  -4   3  22 4372.56 685.072   1  58.91571   -57.704
   3   1  22 4397.75 721.918   4  58.86660    -5.704
   3   1  23 3153.36 670.228   4  61.48481    -5.923
   1  -4  23 2759.97 820.311   1  61.52920   -64.136
  -4   1 -23 1941.65 745.280   4  61.47814   178.607
  -4   1 -23 2716.27 722.134   3  61.45538   162.544
   1   3 -23 3377.83 782.606   3  61.49029   145.902
   1   3 -23 2759.56 574.518   4  61.48367  -164.399
   3  -4 -23 2703.15 678.271   4  61.48747  -147.066
  -4   3  23 2878.18 594.254   4  61.48490   -32.199
  -4   3  23 2650.57 683.049   1  61.53596   -56.886
   1  -4  23 4164.18 646.466   4  61.47956   -10.716
  -4   1 -24-303.066 709.629   3  64.12009   163.537
  -5   3 -23 4445.15 796.401   4  63.16121   172.969
   3  -5  23 4616.29 679.613   4  63.16365    -4.029
   3  -5  23 4623.14 892.276   1  63.20940   -61.732
  -5   2  23 4433.03 615.492   4  63.17349   -30.998
  -5   3 -22 3135.82 700.365   4  60.58589   172.662
   3  -5  22 3354.68 775.402   1  60.63261   -63.125
  -5   2  22 2974.12 676.967   1  60.65834   -63.321
   2   3  22 3318.53 672.234   4  60.60568   -14.441
   3  -5  22 3209.38 607.371   4  60.58846    -4.285
  -5   2  22 3316.20 590.914   4  60.59797   -30.774
   3   2 -22 3285.37 545.034   4  60.60056  -160.220
  -5   3 -22 3184.51 839.718   3  60.59467   152.304
   2  -5 -22 3022.81 744.556   4  60.60565  -145.698
   3   2 -22 2851.24 696.105   3  60.60489   144.040
   3  -5  21 888.781 731.010   1  58.10791   -64.502
  -5   2  21 162.182 475.699   4  58.07446   -30.542
   3  -5  21-66.8595 491.267   4  58.06525    -4.552
  -5   2  21-165.664 607.711   1  58.13266   -63.990
   2   3  21-22.2740 539.435   4  58.08245   -14.520
  -5   3 -21 361.255 702.014   3  58.07321   151.294
   3   2 -21 301.014 463.777   4  58.07738  -160.421
  -5   3 -21-156.635 562.973   4  58.06255   172.284
   3   2 -21 168.535 653.956   3  58.08302   143.007
   2  -5 -21 197.283 666.647   4  58.08223  -145.102
   2  -5 -20 907.621 630.339   4  55.60995  -144.417
  -5   3 -20 1021.58 580.392   4  55.59034   171.823
  -5   2  20 2028.39 644.907   1  55.65818   -64.629
   2   3  20 1487.90 578.545   4  55.61039   -14.602
   3  -5  20 1294.66 477.977   4  55.59319    -4.844
  -5   2  20 1146.36 469.934   4  55.60207   -30.305
  -5   3 -20 1367.18 745.846   3  55.60286   150.278
   3   2 -20 1141.69 478.333   4  55.60536  -160.641
   3   2 -20 1430.25 688.722   3  55.61224   141.993
  -5   3 -19 1316.99 662.013   3  53.18333   149.250
   2  -5 -19 1269.60 615.656   4  53.18853  -143.632
   3  -5  19 1296.12 461.911   4  53.17198    -5.166
   2   3  19 2272.74 577.011   4  53.18919   -14.690
  -5   2  19 1393.75 517.107   1  53.23459   -65.238
  -5   2  19 1413.31 437.966   4  53.18052   -30.058
   3   2 -19 2058.88 612.548   3  53.19228   140.997
   3   2 -19 1146.75 432.440   4  53.18420  -160.887
  -5   3 -19 1134.49 544.353   4  53.16896   171.288
   2  -5 -18 547.928 557.727   4  50.81826  -142.733
  -5   3 -18 298.739 495.718   4  50.79871   170.648
   2   3  18 625.599 486.378   4  50.81917   -14.786
   3  -5  18 720.332 425.084   4  50.80191    -5.514
  -5   2  18 772.871 555.014   1  50.86219   -65.817
  -5   2  18 597.613 404.750   4  50.81010   -29.794
   3   2 -18 664.822 395.515   4  50.81420  -161.157
  -5   3 -18 772.421 682.604   3  50.81494   148.198
   3  -5  17 1510.19 419.717   4  48.48394    -5.903
  -5   2  17 1724.84 412.455   4  48.49177   -29.505
   2   3  17 1690.83 476.989   4  48.50126   -14.893
  -5   2  17 1657.94 515.483   1  48.54192   -66.368
  -5   3 -17 1206.76 481.630   4  48.48055   169.891
   3   2 -17 1770.08 411.005   4  48.49632  -161.462
  -5   3 -17 1242.73 655.071   3  48.49862   147.113
   2  -5 -17 1513.58 565.107   4  48.50009  -141.702
   3  -5  16 1282.97 399.597   4  46.21972    -6.352
  -5   2  16 2381.68 392.161   4  46.22717   -29.181
   2   3  16 1755.99 494.855   4  46.23712   -15.017
  -5   2  16 1315.33 511.763   1  46.27540   -66.890
   2  -5 -16 1467.23 539.076   4  46.23568  -140.517
   3   2 -16 1356.90 363.141   4  46.23221  -161.805
  -5   3 -16 2038.21 641.046   3  46.23605   145.980
  -5   3 -16 1238.79 470.095   4  46.21612   169.007
  -5   3 -15 78.2912 399.725   4  44.00790   167.965
   3  -5  15-1.00038 349.819   4  44.01173    -6.882
  -5   2  15 38.0755 400.612   1  44.06509   -67.384
  -5   2  15 109.515 315.965   4  44.01877   -28.802
   2   3  15-102.664 388.924   4  44.02922   -15.164
   3   2 -15-44.2108 308.159   4  44.02434  -162.197
  -5   3 -15 335.013 581.192   3  44.02967   144.787
   2  -5 -15 168.714 467.767   4  44.02748  -139.148
   3   2 -14 1398.14 344.063   4  41.87609  -162.650
   3  -5  14 662.071 342.739   4  41.86334    -7.498
   2   3  14 652.041 421.923   4  41.88094   -15.343
  -5   2  14 629.476 328.133   4  41.86995   -28.360
  -5   2  14 736.233 446.020   1  41.91437   -67.849
   2  -5 -14 971.565 490.156   4  41.87888  -137.568
  -5   3 -14 1001.05 582.341   3  41.88288   143.514
  -5   3 -14 645.663 404.632   4  41.85926   166.756
   2  -5 -13 156.890 422.536   4  39.79431  -135.735
  -5   3 -13 145.450 360.004   4  39.77467   165.317
   2   3  13 121.881 391.974   4  39.79673   -15.565
  -5   2  13 146.379 409.904   1  39.82764   -68.285
  -5   2  13 262.623 290.253   4  39.78514   -27.839
   3  -5  13 225.150 312.678   4  39.77901    -8.229
  -5   3 -13 40.8820 522.532   3  39.80011   142.141
   3   2 -13 311.763 303.713   4  39.79191  -163.177
   3  -5  12 747.469 318.942   4  37.76443    -9.109
  -5   2  12 577.036 291.485   4  37.77003   -27.200
  -5   2  12 623.017 410.722   1  37.81060   -68.692
   2   3  12 672.650 379.056   4  37.78228   -15.855
  -5   3 -12 0.00000 55.5295   0  37.74430    57.272
   2  -5 -12 847.349 444.312   4  37.77947  -133.601
  -5   3 -12 673.632 509.044   3  37.78705   140.644
   3   2 -12 731.464 286.671   4  37.77748  -163.794
  -5   3 -12 549.552 357.661   4  37.75978   163.615
  -5   3 -11 6415.67 300.805   0  35.80920    54.983
   2  -5 -11 6159.99 557.303   4  35.84146  -131.108
  -5   3 -11 6703.39 673.159   3  35.85080   138.996
   2   3  11 5555.83 504.677   4  35.84469   -16.241
  -5   2  11 6709.77 451.371   0  35.82446    10.198
   3  -5  11 6439.32 413.424   4  35.82671   -10.152
  -5   2  11 6773.00 559.059   1  35.87032   -69.068
  -5   2  11 6025.58 398.139   4  35.83175   -26.427
  -5   3 -11 6605.43 475.321   4  35.82175   161.591
   3   2 -11 6872.03 430.221   4  35.83994  -164.522
  -5   3 -10 1896.35 345.992   4  33.96935   159.164
   3   2 -10 1921.67 313.552   4  33.98805  -165.388
  -5   2  10 1681.69 286.315   4  33.97906   -25.459
  -5   2  10 1711.31 448.287   1  34.01558   -69.414
   3  -5  10 1709.10 305.543   4  33.97465   -11.469
  -5   2  10 2342.95 341.210   0  33.97463     9.037
   2   3  10 1751.87 406.133   4  33.99276   -16.777
  -5   3 -10 1805.93 224.704   0  33.95972    52.296
   2  -5 -10 1467.07 438.235   4  33.98907  -128.194
  -5   3 -10 2148.63 523.376   3  34.00012   137.160
  -5   3  -9 545.362 307.368   4  32.21328   156.211
  -5   2   9 569.463 424.177   1  32.25705   -69.731
  -5   2   9 379.399 242.878   4  32.22266   -24.215
   3  -5   9 363.697 246.571   4  32.21895   -13.102
  -5   2   9 328.896 282.933   0  32.22106     8.069
   2   3   9 544.626 384.201   4  32.23716   -17.544
   2  -5  -9 487.276 401.587   4  32.23298  -124.773
   3   2  -9 658.104 281.271   4  32.23251  -166.425
  -5   3  -9 400.409 195.579   0  32.20655    49.268
  -5   3  -9 641.135 496.918   3  32.24569   135.099
  -5   3  -8 6182.44 553.297   3  30.60027   132.769
  -5   3  -8 5669.53 360.683   4  30.56634   152.595
   2   3   8 5675.43 258.232   1  30.56453     4.587
   3  -5   8 5664.08 345.207   4  30.57240   -15.146
  -5   2   8 5779.55 400.212   0  30.57652     7.343
   2   3   8 5665.62 472.915   4  30.59070   -18.690
  -5   2   8 6079.83 336.586   4  30.57533   -22.659
  -5   2   8 7139.11 557.457   1  30.60749   -70.020
   3   2  -8 5497.82 361.478   4  30.58612  -167.673
   2  -5  -8 5983.44 517.661   4  30.58598  -120.766
  -5   3  -8 5742.53 277.856   0  30.56250    45.874
   3   2  -7 4280.68 150.860   2  29.01124  -177.884
  -5   3  -7 4127.56 249.560   0  29.04260    42.199
  -5   2   7 4119.54 346.681   0  29.05606     6.921
  -5   2   7 4379.34 151.345   2  29.00580   151.577
  -5   2   7 4711.91 447.816   1  29.08195   -70.287
  -5   2   7 4503.46 284.674   4  29.05216   -20.660
   2   3   7 4031.25 428.774   4  29.06842   -20.490
   3  -5   7 4290.28 302.557   4  29.05009   -17.699
  -5   3  -7 3954.26 481.128   3  29.07889   130.124
   3   2  -7 5199.11 340.931   4  29.06393  -169.183
   2  -5  -7 3735.77 456.996   4  29.06313  -116.082
  -5   3  -7 4287.28 325.442   4  29.04362   148.052
  -5   2   6 858.134 128.277   2  27.62853   154.500
   2   3   6 1212.42 347.423   4  27.68764   -23.520
   3  -5   6 640.639 205.342   4  27.66936   -20.898
  -5   2   6 881.325 201.732   4  27.67048   -18.056
  -5   2   6 725.965 269.659   0  27.67697     6.886
  -5   2   6 1066.12 372.735   1  27.69776   -70.557
   3   2  -6 788.077 120.472   2  27.63526   165.474
  -5   3  -6 921.507 240.043   4  27.66245   142.264
  -5   3  -6 798.685 443.282   3  27.69882   127.118
   2  -5  -6 537.880 358.504   4  27.68174  -110.646
   3   2  -6 892.124 236.246   4  27.68328  -171.022
  -5   3  -6 836.849 190.877   0  27.66419    38.285
  -5   2   5 1256.13 341.691   1  26.47425   -70.856
  -5   2   5 1343.74 176.354   4  26.44963   -14.671
   2   3   5 1479.21 317.980   4  26.46770   -29.096
  -5   2   5 1564.09 152.456   2  26.41208   156.911
   3  -5   5 1504.64 208.400   4  26.44955   -24.897
  -5   2   5 1099.79 246.191   0  26.45854     7.320
  -5   3  -5 1475.04 282.577   2  26.43369  -161.031
  -5   3  -5 1608.35 222.238   4  26.44222   134.554
   2  -5  -5 1297.40 340.548   4  26.46117  -104.388
   3   2  -5 1484.33 163.800   2  26.42018   151.099
  -5   3  -5 1701.90 209.080   0  26.44656    34.189
   3   2  -5 1539.33 245.173   4  26.46350  -173.266
  -5   3  -5 1487.27 454.811   3  26.47935   123.710
   3  -5   4 4.52503 162.127   4  25.41142   -29.884
   2   3   4 16.8909 287.212   4  25.42931   -40.819
  -5   2   4 109.980 223.628   0  25.42145     8.320
  -5   2   4 334.788 303.711   1  25.43216   -71.221
  -5   2   4 171.918 149.059   2  25.37713   159.293
  -5   2   4 52.3957 136.748   4  25.41036   -10.038
   2  -5  -4 55.9279 279.128   4  25.42213   -97.337
   3   2  -4 23.0031 194.011   4  25.42529  -176.028
  -5   3  -4 64.6707 169.300   4  25.40366   123.626
   3   2  -4 30.4468 184.012   2  25.38666   138.812
  -5   3  -4 116.057 332.571   3  25.44113   119.863
  -5   3  -4 108.469 160.183   0  25.41041    30.036
  -5   3  -3 646.424 328.740   3  24.60507   115.562
  -5   3  -3 569.333 121.697   4  24.56777   105.878
  -5   3  -3 603.548 207.234   1  24.58017   -86.906
   2   3   3 553.570 285.766   4  24.59340   -68.718
  -5   2   3 576.792 124.324   4  24.57367    -3.684
   3  -5   3 760.259 165.623   4  24.57592   -36.004
  -5   2   3 760.973 300.819   1  24.59251   -71.732
  -5   2   3 594.741 212.465   0  24.58660     9.978
   2  -5  -3 582.727 269.466   4  24.58559   -89.557
  -5   3  -3 594.652 189.661   0  24.57665    25.930
  -5   3  -3 623.185 229.651   2  24.55953  -166.810
   3   2  -3 610.487 209.309   4  24.58963  -179.459
   3   2  -3 845.433 255.559   2  24.55561   128.354
  -5   3  -2 5269.03 318.948   1  23.96859   -83.278
  -5   3  -2 5555.30 277.211   0  23.96480    22.017
  -5   2   2 5562.02 175.206   4  23.95916     5.282
  -5   2   2 5782.69 374.505   1  23.97494   -72.533
   2   3   2 5520.20 361.881   4  23.97956  -114.566
   3  -5   2 5506.00 243.780   4  23.96266   -43.268
  -5   2   2 5614.75 312.379   0  23.97351    12.373
   2  -5  -2 5732.58 358.188   4  23.97114   -81.209
  -5   3  -2 5512.83 443.948   3  23.99070   110.828
  -5   3  -2 5435.47 308.088   2  23.94513  -169.520
   3   2  -2 5480.35 299.534   4  23.97607   176.146
  -5   3  -1 4635.73 265.376   0  23.59099    18.406
  -5   3  -1 4449.08 403.395   3  23.61416   105.681
   2  -5  -1 4537.47 311.768   4  23.59498   -72.582
   3   2  -1 4772.70 292.009   4  23.60079   170.267
  -5   2   1 4854.54 344.421   1  23.59574   -73.765
   3  -5   1 4818.43 234.653   4  23.58782   -51.656
  -5   2   1 4937.61 296.148   0  23.59833    15.534
   2   3   1 4467.94 328.124   4  23.60395  -142.309
  -5   2   1 4596.47 439.144   3  23.61312    92.411
  -5   2   1 4533.67 147.008   4  23.58305    18.138
  -5   3  -1 4358.83 325.330   1  23.59567   -80.147
  -5   3  -1 4167.97 279.369   2  23.56855  -171.964
  -5   3   0 683.435 201.224   2  23.44055  -174.032
  -5   3   0 540.344 197.445   0  23.46588    15.222
  -5   2   0 614.201 369.463   3  23.48758    98.318
  -5   2   0 555.120 242.229   1  23.46574   -75.741
  -5   2   0 520.848 87.9798   4  23.45610    35.537
   2   3   0 873.080 327.639   2  23.46038   153.826
  -5   2   0 592.095 204.578   0  23.47176    19.438
   3  -5   0 731.865 176.204   4  23.46211   -60.893
   2   3   0 722.003 244.119   4  23.47731  -153.737
  -5   3   0 611.495 335.645   3  23.48619   100.223
   2  -5   0 680.866 211.613   4  23.46787   -63.964
   3   2   0 707.603 219.828   4  23.47451   161.643
  -5   3   0 697.126 262.541   1  23.47208   -77.556
  -5   3   1 336.193 273.802   1  23.60152   -75.485
   3   2   1 360.594 215.971   4  23.60100   146.735
  -5   2  -1 348.149 228.867   1  23.58883   -78.628
  -5   2  -1 455.806 192.080   0  23.59756    23.989
   2   3  -1 403.439 225.838   4  23.60341  -158.911
  -5   2  -1 386.952 89.3821   4  23.58210    56.511
  -5   2  -1 362.454 363.219   3  23.61441   104.260
   2   3  -1 517.284 284.878   2  23.58288   151.703
   3  -5  -1 525.701 189.197   4  23.58930   -70.561
   2  -5   1 413.869 185.058   4  23.59359   -55.733
  -5   3   1 340.802 325.859   3  23.61061    94.505
  -5   3   1 421.430 195.170   0  23.59322    12.557
  -5   3   1 1261.87 206.592   2  23.56495  -175.629
  -5   3   2 1100.01 198.827   2  23.93805  -176.685
  -5   3   2 1115.49 292.179   1  23.98013   -73.857
   2  -5   2 1186.78 194.600   4  23.96839   -48.197
  -5   2  -2 1062.66 396.876   3  23.98983   110.077
  -5   2  -2 1023.38 202.598   1  23.96134   -82.628
  -5   2  -2 1188.48 206.110   0  23.97201    29.009
  -5   2  -2 1167.05 132.804   4  23.95730    77.466
   3  -5  -2 1379.38 246.631   4  23.96559   -80.031
   2   3  -2 957.598 237.436   4  23.97849  -161.461
   2   3  -2 1112.44 263.794   2  23.95393   153.098
  -5   3   2 1018.85 217.464   0  23.96920    10.452
  -5   3   2 1232.93 320.004   3  23.98369    88.673
   3   2   2 1237.24 254.516   4  23.97649   115.611
  -5   3   2 908.324 69.3021   4  23.95650   -48.853
   2   3  -3 1333.83 237.861   2  24.56293   156.837
  -5   2  -3 1698.81 179.888   4  24.57095    95.676
  -5   2  -3 1211.47 365.342   3  24.60314   115.614
  -5   2  -3 1487.52 216.258   0  24.58439    34.293
   2   3  -3 1456.08 234.287   4  24.59183  -162.756
   3  -5  -3 1695.40 280.784   4  24.58021   -88.940
  -5   2  -3 1698.00 193.777   1  24.57258   -87.771
  -5   3   3 1605.17 327.868   1  24.59706   -72.581
  -5   3   3 1342.28 243.384   0  24.58309     8.911
  -5   3   3 1634.98 122.932   4  24.57119   -39.226
   2  -5   3 1512.91 205.301   4  24.58156   -41.505
  -5   3   3 1525.30 199.986   2  24.54915  -177.163
   3   2   3 1413.23 273.027   4  24.59024    66.579
  -5   3   4 8841.08 395.468   0  25.41873     7.909
   3  -5  -4 9568.04 452.913   4  25.41696   -96.998
   2   3  -4 9496.00 326.392   2  25.39383   162.327
  -5   2  -4 9850.27 363.744   4  25.40685   110.459
  -5   2  -4 10073.1 364.538   0  25.41859    39.600
  -5   2  -4 9526.39 562.324   3  25.43820   120.738
   2   3  -4 9477.42 377.910   4  25.42727  -163.396
   2  -5   4 9239.20 344.762   4  25.41692   -35.743
  -5   3   4 8679.82 478.558   1  25.43609   -71.591
   3   2   4 9699.18 453.766   4  25.42608    35.773
  -5   3   4 9244.47 251.437   4  25.40808   -36.343
  -5   3   4 9590.61 310.466   2  25.38216  -177.108
   3   2   5 9038.19 478.590   4  26.46445    21.435
  -5   3   5 7892.75 483.053   1  26.47756   -70.780
   2   3  -5 8812.08 293.301   2  26.42716   169.161
   3  -5  -5 8271.18 468.610   4  26.45623  -104.080
  -5   2  -5 8435.83 556.840   3  26.47551   125.361
   2   3  -5 8347.81 378.940   4  26.46525  -163.680
  -5   2  -5 8714.38 394.012   4  26.44540   122.230
   2  -5   5 8185.66 221.000   0  26.43531   -86.384
  -5   3   5 8813.25 287.574   2  26.41755  -176.464
  -5   2  -5 8600.84 341.265   0  26.45511    44.760
  -5   3   5 8495.89 404.707   0  26.45658     7.386
   2  -5   5 8463.38 348.947   4  26.45490   -30.872
  -5   3   5 8531.51 277.936   4  26.44754   -35.167
   2  -5   6 216.783 57.1711   0  27.65157   -58.965
   3   2   6 351.678 335.794   4  27.68438    13.574
  -5   3   6 362.793 152.667   2  27.63437  -175.378
  -5   3   6 374.639 196.499   4  27.66858   -34.631
   3  -5  -6 428.369 331.716   4  27.67705  -110.217
  -5   2  -6 380.979 211.331   0  27.67302    49.611
  -5   2  -6 253.723 279.468   4  27.66561   131.612
   2   3  -6 274.010 146.257   2  27.64203   177.236
  -5   2  -6 618.405 371.451   3  27.69416   129.453
   2   3  -6 590.158 256.376   4  27.68482  -163.765
  -5   3   6 479.725 275.016   0  27.67572     7.286
  -5   3   6 458.304 352.398   1  27.70048   -70.095
   2  -5   6 280.630 213.434   4  27.67453   -26.808
  -5   3   7 331.007 403.256   1  29.08413   -69.495
  -5   3   7 447.643 159.858   2  29.01195  -173.867
   2   3  -7 380.411 247.712   4  29.06527  -163.744
  -5   2  -7 419.553 309.183   4  29.04674   139.068
   3  -5  -7 1490.14 390.204   4  29.05867  -115.455
  -5   2  -7 1251.16 459.919   3  29.07350   133.026
   2   3  -7 354.591 131.039   2  29.01779  -173.984
  -5   2  -7 1164.37 238.555   0  29.05165    54.079
  -5   3   7 601.213 304.892   0  29.05547     7.540
   3   2   7 362.065 366.008   4  29.06516     8.572
  -5   3   7 373.757 210.814   4  29.05044   -34.370
   2  -5   7 401.327 234.987   4  29.05507   -23.464
  -5   3   8 2173.58 272.863   4  30.57379   -34.229
   2   3  -8 2117.35 297.731   4  30.58726  -163.671
   3  -5  -8 1952.28 396.807   4  30.58176  -119.898
  -5   2  -8 2248.07 264.160   0  30.57171    58.107
  -5   2  -8 2194.79 363.085   4  30.56941   145.050
  -5   2  -8 2388.06 441.683   3  30.59424   136.127
   2   3  -8 2017.02 160.640   2  30.53510  -164.709
  -5   3   8 2232.26 346.620   0  30.57654     8.083
   2  -5   8 2611.76 296.781   4  30.57719   -20.726
  -5   3   8 2062.82 184.494   2  30.53095  -172.080
   3   2   8 2000.61 413.650   4  30.58746     5.080
  -5   3   8 2167.17 427.088   1  30.60915   -68.940
   3   2   9 1291.05 385.423   4  32.23394     2.497
   3  -5  -9 995.933 402.399   4  32.22899  -123.672
   2   3  -9 1189.21 281.671   4  32.23347  -163.571
  -5   2  -9 1109.15 430.648   3  32.23908   138.811
  -5   2  -9 1358.57 356.519   4  32.21630   149.949
  -5   2  -9 844.721 238.039   0  32.21589    61.671
   2   3  -9 1182.99 151.097   2  32.17667  -155.431
  -5   3   9 1151.88 408.155   1  32.25824   -68.415
   2  -5   9 1006.76 285.293   4  32.22355   -18.484
  -5   3   9 1245.83 262.538   4  32.22127   -34.136
  -5   3   9 900.267 160.669   2  32.17407  -170.207
  -5   3  10 7333.68 398.187   4  33.97783   -34.073
  -5   3  10 6590.26 528.550   1  34.01635   -67.902
  -5   2 -10 8341.16 664.618   3  33.99300   141.143
   2   3 -10 7079.60 430.877   4  33.98885  -163.462
   3  -5 -10 7021.56 556.153   4  33.98530  -126.878
  -5   2 -10 6797.86 494.041   4  33.97232   153.971
  -5   2 -10 6858.87 350.226   0  33.96915    64.779
   3   2  10 7326.55 522.135   4  33.98957     0.518
   2  -5  10 6697.64 410.401   4  33.97908   -16.640
  -5   2 -11 12287.5 604.763   4  35.82467   157.301
  -5   2 -11 12521.7 734.525   3  35.84323   143.177
   3  -5 -11 10585.3 627.956   4  35.83789  -129.605
  -5   2 -11 11614.5 432.655   0  35.81871    67.437
   2   3 -11 11352.8 525.975   4  35.84058  -163.354
  -5   3  11 12218.6 502.942   4  35.83065   -34.016
  -5   3  11 11557.6 659.567   1  35.87070   -67.393
   3   2  11 12359.0 630.753   4  35.84153    -1.043
   2  -5  11 11786.0 513.637   4  35.83097   -15.115
  -5   3  12 155.104 424.448   1  37.81062   -66.880
  -5   2 -12 384.927 227.021   0  37.75387    69.682
   2   3 -12 536.800 299.404   4  37.77800  -163.249
   3  -5 -12 468.615 415.852   4  37.77608  -131.929
  -5   2 -12 538.586 384.235   4  37.76266   160.068
  -5   2 -12 375.040 436.189   3  37.77907   144.974
   3   2  12 576.047 395.146   4  37.77915    -2.302
  -5   3  12 531.257 306.865   4  37.76907   -33.963
   2  -5  12 561.927 294.810   4  37.76852   -13.855
  -5   3  13 3862.13 500.852   1  39.82734   -66.358
   2  -5  13 3429.32 380.211   4  39.78296   -12.804
  -5   2 -13 2997.85 460.948   4  39.77749   162.378
   3  -5 -13 3685.24 513.652   4  39.79110  -133.931
   2   3 -13 2972.41 361.993   4  39.79229  -163.151
  -5   2 -13 3630.20 565.665   3  39.79177   146.574
  -5   3  13 3420.90 377.734   4  39.78429   -33.920
   3   2  13 3419.95 485.132   4  39.79364    -3.323
   3   2  14 5809.71 556.417   4  41.87787    -4.161
  -5   2 -14 4435.08 524.852   4  41.86205   164.331
   3  -5 -14 5375.08 584.392   4  41.87582  -135.640
   2   3 -14 5385.04 445.963   4  41.87636  -163.059
  -5   2 -14 4752.79 658.422   3  41.87420   148.024
  -5   3  14 5442.77 445.109   4  41.86920   -33.884
  -5   3  14 6484.07 563.051   1  41.91375   -65.823
   3   2  15 1401.14 450.783   4  44.02617    -4.858
   2  -5  15 1160.15 370.856   4  44.01542   -11.190
   2   3 -15 1334.14 354.468   4  44.02450  -162.977
  -5   2 -15 748.494 509.555   3  44.02068   149.350
  -5   2 -15 1066.09 458.665   4  44.01064   165.984
   3  -5 -15 1517.01 486.046   4  44.02457  -137.115
  -5   3  15 1506.24 354.584   4  44.01812   -33.854
  -5   3  15 1720.62 452.845   1  44.06421   -65.272
   2   3 -16 4777.72 471.965   4  46.23227  -162.899
  -5   2 -16 4228.80 556.561   4  46.21883   167.388
  -5   3  16 4805.97 465.107   4  46.22662   -33.827
   3   2  16 4656.00 545.275   4  46.23409    -5.439
   2  -5  16 5613.97 501.430   4  46.22330   -10.546
  -5   3  16 5049.72 562.996   1  46.27425   -64.703
   3  -5 -16 5070.41 611.206   4  46.23291  -138.391
  -5   3  17 5219.04 505.588   4  48.49130   -33.818
   2  -5  17 5600.23 541.543   4  48.48741    -9.990
   2   3 -17 4986.05 500.878   4  48.49629  -162.829
   3  -5 -17 5055.72 664.534   4  48.49745  -139.490
   2   3 -17 6183.79 721.831   3  48.51138   139.367
  -5   3  17 5625.14 634.705   1  48.54053   -64.114
  -5   2 -17 4894.78 614.774   4  48.48322   168.583
  -5   2 -17 6705.58 763.985   3  48.48907   151.744
   3   2  17 5857.13 612.407   4  48.49825    -5.926
   3   2  18 169.055 484.617   4  50.81618    -6.335
  -5   3  18 76.4680 389.033   4  50.80971   -33.816
   2  -5  18 147.668 416.835   4  50.80529    -9.494
   2   3 -18 482.088 560.494   3  50.82843   140.105
  -5   2 -18 59.6841 481.597   4  50.80136   169.611
   3  -5 -18 315.555 552.276   4  50.81573  -140.451
   2   3 -18 323.610 372.902   4  50.81409  -162.764
  -5   2 -18 208.747 587.502   3  50.80513   152.851
  -5   3  18 53.2722 538.745   1  50.86059   -63.504
  -5   3  19 2271.52 474.536   4  53.18020   -33.825
  -5   2 -19 1967.96 594.332   4  53.17158   170.479
   2   3 -19 2792.71 488.694   4  53.18401  -162.703
  -5   2 -19 3393.89 675.001   3  53.17327   153.921
   3  -5 -19 3578.64 664.494   4  53.18610  -141.293
   2   3 -19 3067.62 651.226   3  53.19753   140.876
  -5   3  19 3391.27 579.113   1  53.23277   -62.868
   2  -5  19 2765.88 497.006   4  53.17527    -9.054
   3   2  19 3104.85 600.575   4  53.18621    -6.678
   2   3 -20 2019.11 488.128   4  55.60509  -162.646
  -5   2 -20 2224.80 688.172   3  55.59254   154.968
   3  -5 -20 1242.62 590.500   4  55.60762  -142.019
   2   3 -20 1878.40 650.091   3  55.61773   141.677
  -5   2 -20 1746.32 607.380   4  55.59294   171.219
   2  -5  20 1636.36 494.586   4  55.59641    -8.679
  -5   3  20 1746.05 618.247   1  55.65616   -62.207
   3   2  20 2210.45 607.768   4  55.60742    -6.966
  -5   3  20 1875.61 494.040   4  55.60182   -33.852
   2  -5  20 1343.54 729.081   1  55.64243   -68.368
   3   2  21 279.879 523.566   4  58.07949    -7.205
   2  -5  21 463.854 481.852   4  58.06841    -8.326
  -5   2 -21 68.0146 675.610   3  58.06264   156.003
   2   3 -21 298.116 437.358   4  58.07705  -162.592
   3  -5 -21 218.202 608.058   4  58.07998  -142.650
  -5   2 -21 181.959 598.002   4  58.06514   171.845
   2   3 -21 497.114 606.358   3  58.08873   142.507
  -5   3  21 342.611 487.515   4  58.07427   -33.890
  -5   3  21 722.355 584.843   1  58.13045   -61.517
   2  -5  21 614.820 775.282   1  58.11610   -67.138
   2  -5  22 2966.96 588.545   4  60.59155    -8.003
   2   3 -22 3654.26 735.314   3  60.61084   143.370
  -5   2 -22 2263.33 701.649   4  60.58847   172.368
  -5   2 -22 3276.68 774.189   3  60.58385   157.033
   2  -5  22 3344.19 842.313   1  60.64101   -65.899
   3  -5 -22 2148.87 692.987   4  60.60348  -143.200
   2   3 -22 2716.86 563.809   4  60.60015  -162.542
   3   2  22 3241.02 664.101   4  60.60271    -7.403
  -5   3  22 3386.49 604.902   4  60.59785   -33.938
  -5   3  22 3074.14 644.345   1  60.65595   -60.795
   2  -5  23 8607.17 974.507   1  63.21800   -64.647
  -5   3  23 9482.45 775.288   4  63.17342   -34.020
  -5   2 -23 7512.35 895.488   4  63.16378   172.803
  -5   2 -23 8673.78 965.493   3  63.15704   158.075
   3   3   0 3272.95 318.455   4  28.07001  -175.396
  -6   3   0 3550.85 454.605   3  28.08321    98.373
  -6   3   0 3088.53 357.764   1  28.06111   -79.090
  -6   3   0 3020.11 289.598   0  28.06105    16.745
   3  -6   0 3131.82 284.633   4  28.05652   -60.523
  -6   3   0 2746.27 275.311   2  28.02504   177.659
  -6   3  -1 7642.99 368.495   0  28.16722    19.749
  -6   3   1 6795.01 525.013   3  28.18889    93.431
   3  -6  -1 7050.73 381.626   4  28.16438   -68.048
   3  -6   1 6698.51 333.250   4  28.16291   -53.308
   3   3  -1 7160.90 384.250   4  28.17690  -173.965
  -6   3  -1 6829.50 571.511   3  28.19135   103.240
  -6   3   1 6795.49 363.155   0  28.16874    14.125
   3   3   1 7134.07 406.077   4  28.17728  -176.831
  -6   3   1 6720.05 457.943   1  28.17156   -77.086
  -6   3  -1 6827.42 417.178   1  28.16507   -81.600
  -6   3  -1 6891.79 363.784   2  28.13415  -179.469
   3   3  -1 6652.84 455.579   2  28.14977   132.668
  -6   3   1 7280.81 346.534   2  28.12979   175.050
   3  -6  -2 1799.89 299.355   4  28.48424   -75.562
  -6   3  -2 1717.90 277.019   1  28.48128   -84.701
  -6   3  -2 2018.25 461.112   3  28.51109   107.949
  -6   3  -2 2219.72 266.387   0  28.48504    23.049
   3   3   2 1987.54 323.427   4  28.49648  -178.246
   3   3  -2 1566.29 282.136   4  28.49571  -172.569
   3  -6   2 1670.27 235.724   4  28.48133   -46.564
  -6   3   2 1783.42 272.923   0  28.48806    11.942
  -6   3  -2 1414.58 75.3114   4  28.46908    51.774
   3   3  -2 1831.69 341.851   2  28.46449   137.316
  -6   3   2 1873.58 239.498   2  28.44623   172.741
  -6   3   2 1608.66 104.832   4  28.47122   -24.653
  -6   3   2 1810.78 432.697   3  28.50621    88.476
  -6   3   2 1689.58 360.278   1  28.49413   -75.523
  -6   3  -3 35.1006 97.0911   4  28.99353    78.742
  -6   3  -3 26.0460 224.699   1  29.00338   -88.353
   3   3  -3-49.8885 280.829   2  28.98446   142.868
  -6   3   3 28.1351 322.697   1  29.02233   -74.294
   3   3   3-68.6417 303.993   4  29.02119  -179.597
   3   3  -3 54.7636 254.716   4  29.02007  -171.240
  -6   3   3-2.26801 109.884   4  28.99669   -25.696
   3  -6   3-21.0749 209.454   4  29.00540   -40.433
  -6   3  -3 60.0273 220.255   0  29.00816    26.559
  -6   3  -3-123.048 440.229   3  29.03602   112.441
  -6   3   3 120.714 205.365   2  28.96800   170.742
  -6   3   3-8.89898 240.153   0  29.01261    10.211
   3  -6  -3 135.566 290.344   4  29.00968   -82.831
  -6   3  -4 2622.44 200.471   4  29.71376    97.686
  -6   3   4 2586.69 307.477   0  29.73247     8.927
   3   3   4 2086.40 341.862   4  29.74150    -0.864
   3  -6   4 2548.45 252.515   4  29.72518   -34.989
   3   3  -4 2275.03 278.882   2  29.69986   149.503
  -6   3  -4 2520.68 266.380   0  29.72667    30.194
  -6   3   4 2168.76 181.241   4  29.71787   -26.997
   3  -6  -4 2371.87 374.055   4  29.73076   -89.740
   3   3  -4 2399.31 297.730   4  29.74003  -170.005
  -6   3   4 2376.68 395.790   1  29.74618   -73.357
  -6   3   4 2232.71 231.304   2  29.68521   169.016
  -6   3  -4 3007.52 523.630   3  29.75622   116.664
   3   3  -5 10748.2 452.359   4  30.64314  -168.874
  -6   3  -5 10497.2 394.539   0  30.62812    33.826
  -6   3   5 10713.3 569.072   1  30.65312   -72.601
   3   3   5 10658.6 531.510   4  30.64492    -2.030
  -6   3  -5 10592.0 385.210   4  30.61724   111.482
   3   3  -5 11511.1 359.821   2  30.59826   157.263
   3  -6  -5 10571.8 543.428   4  30.63497   -96.123
   3  -6   5 10025.5 387.682   4  30.62818   -30.244
  -6   3   5 10774.7 317.151   4  30.62225   -28.252
  -6   3   5 10820.7 334.742   2  30.58542   167.515
  -6   3   5 10982.7 480.888   0  30.63518     8.071
  -6   3  -5 10932.3 680.182   3  30.65925   120.572
  -6   3   6 3460.59 438.812   1  31.72910   -71.971
  -6   3  -6 3286.14 283.542   0  31.69855    37.379
   3   3  -6 3240.07 314.932   4  31.71536  -167.848
  -6   3   6 2989.94 351.711   0  31.70676     7.603
   3   3   6 3280.63 422.007   4  31.71744    -3.091
   3   3  -6 3018.73 211.895   2  31.66571   166.096
  -6   3  -6 3106.29 569.649   3  31.73113   124.151
  -6   3  -6 3264.82 327.874   4  31.68995   121.902
  -6   3   6 3474.39 245.698   4  31.69577   -29.357
  -6   3   6 3332.25 222.602   2  31.65464   166.148
   3  -6  -6 3380.35 423.704   4  31.70828  -101.948
   3  -6   6 3282.34 290.086   4  31.70037   -26.177
   3  -6   7 743.325 254.035   4  32.92720   -22.740
  -6   3   7 513.045 319.462   0  32.93267     7.481
   3   3   7 827.279 366.549   4  32.94450    -4.040
  -6   3  -7 856.513 228.175   0  32.92340    40.767
   3   3  -7 743.426 289.345   4  32.94215  -166.931
  -6   3  -7 1197.85 456.408   3  32.95733   127.398
  -6   3  -7 596.964 308.284   4  32.91729   130.025
  -6   3   7 556.052 417.398   1  32.95953   -71.425
  -6   3   7 664.761 224.967   4  32.92385   -30.305
  -6   3   7 679.233 169.681   2  32.87832   164.860
   3  -6  -7 307.387 379.059   4  32.93611  -107.151
  -6   3  -8 345.742 323.291   4  34.28489   136.442
   3   3  -8 81.8340 266.386   4  34.30918  -166.121
  -6   3   8 315.255 317.349   0  34.29860     7.660
  -6   3   8 174.523 375.177   1  34.33006   -70.931
  -6   3  -8 336.648 486.273   3  34.32357   130.326
  -6   3   8 241.339 235.276   4  34.29214   -31.113
   3   3   8 424.679 387.762   4  34.31177    -4.884
   3  -6   8 121.466 249.863   4  34.29430   -19.835
   3  -6  -8 529.765 413.379   4  34.30412  -111.792
  -6   3  -8 277.126 216.623   0  34.28839    43.934
  -6   3  -9 1806.01 504.515   3  35.81633   132.959
   3   3   9 1873.84 421.058   4  35.80571    -5.621
  -6   3  -9 1553.84 245.169   0  35.77998    46.841
   3  -6   9 1506.83 295.660   4  35.78812   -17.390
  -6   3   9 1541.59 280.916   4  35.78708   -31.781
   3   3  -9 1687.25 304.887   4  35.80290  -165.407
  -6   3   9 1748.43 335.811   0  35.79105     8.097
  -6   3   9 1752.12 470.796   1  35.82715   -70.463
  -6   3  -9 1876.99 383.973   4  35.77922   141.605
   3  -6  -9 2289.75 466.942   4  35.79878  -115.861
   3   3  10 3681.40 483.608   4  37.41394    -6.270
  -6   3 -10 3193.56 268.270   0  37.38582    49.471
  -6   3 -10 2975.30 392.668   4  37.38788   145.895
   3  -6 -10 3560.16 496.702   4  37.40770  -119.434
  -6   3  10 4088.42 510.066   1  37.43842   -70.010
  -6   3 -10 3307.47 588.350   3  37.42328   135.327
  -6   3  10 3839.26 332.939   4  37.39627   -32.344
   3  -6  10 3425.88 343.970   4  37.39630   -15.340
   3   3 -10 4194.51 383.908   4  37.41095  -164.780
  -6   3  10 3841.37 401.829   0  37.39766     8.753
  -6   3  11 9794.14 660.043   1  39.15285   -69.559
  -6   3 -11 8992.80 550.685   4  39.09981   149.466
  -6   3 -11 8545.76 372.453   0  39.09488    51.783
   3  -6  11 9380.31 484.043   4  39.10777   -13.604
   3  -6 -11 8230.62 633.934   4  39.11984  -122.557
   3   3  11 9851.07 626.100   4  39.12545    -6.831
  -6   3  11 9561.94 450.805   4  39.10870   -32.823
   3   3 -11 9238.42 491.310   4  39.12228  -164.229
  -6   3 -11 9065.44 714.246   3  39.13341   137.459
  -6   3  12 1281.76 309.049   4  40.91471   -33.228
   3   3  12 1485.73 416.414   4  40.93060    -7.317
   3  -6  12 1646.11 328.660   4  40.91290   -12.141
   3  -6 -12 1346.58 488.175   4  40.92558  -125.288
  -6   3 -12 1299.96 407.602   4  40.90536   152.477
  -6   3 -12 1010.47 497.431   3  40.93710   139.390
   3   3 -12 1347.55 341.216   4  40.92726  -163.746
  -6   3  12 1825.84 430.859   1  40.96081   -69.104
  -6   3 -12 0.00000 57.9523   0  40.89752    53.768
   3  -6 -13 692.959 475.136   4  42.81665  -127.665
  -6   3  13 460.601 322.697   4  42.80604   -33.567
   3   3 -13 386.161 329.410   4  42.81763  -163.321
  -6   3 -13 440.100 431.645   4  42.79628   155.025
  -6   3  13 542.461 476.036   1  42.85406   -68.638
  -6   3 -13 237.772 529.870   3  42.82609   141.144
   3  -6  13 674.051 330.566   4  42.80341   -10.899
  -6   3 -14 384.401 397.850   4  44.76558   157.189
   3  -6 -14 342.163 492.142   4  44.78608  -129.751
   3   3 -14 330.412 339.375   4  44.78640  -162.947
  -6   3  14 209.062 312.154   4  44.77572   -33.863
  -6   3 -14 562.913 606.153   3  44.79344   142.751
   3  -6  14 483.902 360.533   4  44.77232    -9.864
  -6   3  14 314.806 453.686   1  44.82564   -68.160
   3   3  14 464.074 454.693   4  44.79002    -8.098
   3   3 -15 791.598 363.609   4  46.82780  -162.614
  -6   3  15 581.619 346.044   4  46.81796   -34.122
   3   3  15 707.682 453.465   4  46.83155    -8.409
   3  -6 -15 906.557 530.052   4  46.82809  -131.571
  -6   3 -15 535.543 426.713   4  46.80746   159.037
  -6   3  15 773.862 481.488   1  46.86978   -67.665
  -6   3 -15 806.166 549.492   3  46.83335   144.237
   3  -6  15 647.132 360.831   4  46.81385    -8.948
  -6   3  16 4082.58 458.296   4  48.92807   -34.362
   3  -6 -16 3301.36 657.863   4  48.93799  -133.169
   3   3 -16 4097.88 488.762   4  48.93713  -162.319
   3  -6  16 3848.31 484.311   4  48.92330    -8.152
  -6   3 -16 4444.77 733.752   3  48.94115   145.625
   3   3  16 3478.59 540.064   4  48.94100    -8.674
  -6   3 -16 2571.19 534.619   4  48.91724   160.621
  -6   3  16 4573.08 616.887   1  48.98180   -67.151
   3  -6 -17 12506.0 886.194   4  51.11204  -134.570
  -6   3  17 11253.6 825.467   1  51.15797   -66.618
  -6   3 -17 9580.85 737.415   4  51.09117   161.979
   3  -6  17 11586.6 693.335   4  51.09692    -7.452
   3   3  17 10508.9 758.756   4  51.11462    -8.899
  -6   3 -17 10885.7 946.165   3  51.11309   146.930
   3   3 -17 10914.5 641.676   4  51.11065  -162.051
  -6   3  17 10745.9 627.259   4  51.10231   -34.581
  -6   3  18 337.877 589.740   1  53.39546   -66.062
  -6   3 -18 705.957 571.820   4  53.32639   163.145
   3  -6  18 1332.66 493.123   4  53.33186    -6.825
   3   3 -18 1207.50 441.494   4  53.34549  -161.813
   3  -6 -18 1551.56 629.610   4  53.34739  -135.800
   3   3  18 1030.25 510.100   4  53.34958    -9.089
  -6   3  18 362.646 419.063   4  53.33784   -34.783
  -6   3 -18 1230.40 749.697   3  53.34633   148.170
  -6   3  19 804.850 457.375   4  55.63259   -34.988
   3  -6  19 883.084 494.865   4  55.62605    -6.261
  -6   3  19 1041.78 553.844   1  55.69223   -65.482
   3   3 -19 1163.67 669.096   3  55.65650   139.078
  -6   3 -19 557.591 556.447   4  55.62085   164.145
   3  -6 -19 1134.82 657.416   4  55.64199  -136.879
   3   3  19 1157.87 561.595   4  55.64381    -9.249
  -6   3 -19 703.938 745.095   3  55.63880   149.361
   3   3 -19 1080.73 437.119   4  55.63961  -161.596
   3  -6  20 427.328 477.216   4  57.97816    -5.773
   3  -6 -20 252.524 634.214   4  57.99449  -137.827
   3   3 -20 400.577 479.389   4  57.99166  -161.394
  -6   3 -20 31.8845 682.584   3  57.98915   150.515
  -6   3 -20 160.377 573.084   4  57.97320   164.995
  -6   3  20 514.591 465.466   4  57.98524   -35.181
   3   3  20 711.045 603.027   4  57.99596    -9.381
   3   3 -20 1364.49 655.340   3  58.00776   139.918
  -6   3  20 89.1674 635.054   1  58.04693   -64.878
  -6   3  21 2058.41 643.736   1  60.45893   -64.245
  -6   3  21 1115.16 528.944   4  60.39510   -35.385
  -6   3 -21 810.511 626.828   4  60.38278   165.718
   3   3 -21 1715.77 491.611   4  60.40097  -161.208
   3  -6  21 1899.11 544.949   4  60.38751    -5.314
   3  -6 -21 1574.29 681.486   4  60.40423  -138.658
   3   3 -21 2171.33 716.002   3  60.41622   140.786
  -6   3 -21 1488.76 735.523   3  60.39673   151.641
   3   3  21 2148.61 635.917   4  60.40537    -9.487
   3  -6  22 3286.10 601.838   4  62.85406    -4.879
  -6   3 -22 1889.96 643.792   4  62.84955   166.329
   3  -6 -22 2656.20 795.314   4  62.87118  -139.384
   3  -6  22 3003.38 844.686   1  62.90638   -66.459
  -6   3  22 2420.00 584.845   4  62.86216   -35.587
  -6   3  23 3238.61 642.808   4  65.38697   -35.805
  -2   4   0 922142. 9422.28   3  18.60243   133.408
  -2   4   0 858195. 12117.7   1  18.61704   -75.894
  -2  -2   0 887297. 11090.2   4  18.60843    -3.491
  -2  -2   0 985015. 11213.8   0  18.61457   -45.517
  -2   4   0 999999. 11722.1   2  18.60107  -151.499
  -2   4   0 884345. 9143.15   4  18.59959  -115.085
   4  -2   0 771279. 4132.12   4  18.59119   150.405
  -2   4   1 714.463 231.349   2  18.75972  -147.913
  -2   4   1 646.175 251.157   1  18.77428   -72.372
  -2   4   1 690.780 174.971   4  18.75791  -103.877
  -2   4  -1 585.025 162.061   4  18.75647  -125.774
  -2   4   1 590.739 142.766   3  18.75501   126.449
  -2  -2   1 507.225 193.390   4  18.76577    -5.639
   4  -2  -1 542.654 68.3212   4  18.74939   175.283
  -2   4  -1 554.959 181.105   2  18.75672  -154.191
  -2  -2  -1 539.642 247.965   0  18.77415   -47.846
  -2   4  -1 652.325 217.880   3  18.76467   136.203
  -2  -2  -1 491.899 239.927   4  18.76615    -1.328
   4  -2   1 591.565 69.8128   4  18.74833   113.140
  -2  -2   1 770.445 204.951   0  18.76943   -42.518
  -2  -2   2 376.325 182.505   0  19.23140   -38.849
   4  -2  -2 252.420 92.0171   4  19.21541  -172.638
  -2   4   2 273.329 222.356   2  19.22515  -143.699
  -2  -2   2 298.442 182.461   4  19.23071    -7.664
  -2   4  -2 254.812 244.981   3  19.23405   137.184
  -2   4  -2 296.507 188.967   2  19.21929  -155.851
  -2  -2  -2 261.278 240.034   0  19.24062   -49.565
  -2   4  -2 225.136 144.418   4  19.22111  -135.278
  -2  -2  -2 231.973 255.376   4  19.23145     0.725
   4  -2   2 247.739 111.778   4  19.21335    81.448
  -2   4   2 346.243 242.399   1  19.23927   -69.008
  -2   4   2 214.693 76.9228   3  19.21517   108.969
  -2   4   2 161.951 190.568   4  19.22392   -92.925
  -2  -2  -3 239.638 279.323   3  19.96974  -151.529
  -2   4   3-7.99739 200.633   4  19.97690   -82.869
   4  -2   3 114.109 160.950   4  19.96554    60.558
  -2  -2   3 20.5741 165.291   0  19.97999   -34.537
  -2  -2   3 103.531 163.091   4  19.98260    -9.485
  -2   4  -3 103.657 284.474   3  19.98973   137.418
  -2   4   3 54.6229 231.704   2  19.97673  -139.190
  -2  -2  -3 110.816 262.165   0  19.99332   129.213
   4  -2  -3 122.587 112.324   4  19.96852  -165.853
  -2   4  -3 83.1967 159.318   2  19.96827  -156.480
  -2   4  -3 111.524 149.368   4  19.97285  -143.256
  -2  -2  -3 81.8732 263.812   4  19.98366  -177.401
  -2   4   3 745.476 267.603   1  19.99136   -65.952
  -2  -2  -4 53.7696 259.346   4  20.99324  -175.753
  -2   4   4 117.847 220.284   4  20.98726   -74.018
  -2   4   4 116.115 230.525   1  21.00099   -63.303
  -2  -2   4 97.8523 156.089   0  20.98581   -29.701
   4  -2  -4 48.4828 129.524   4  20.97910  -161.600
  -2  -2  -4 148.209 306.050   0  21.00277   128.364
  -2  -2   4 92.8423 175.174   4  20.99188   -11.055
  -2  -2  -4 39.6716 262.116   3  20.97547  -155.851
   4  -2   4 175.943 171.327   4  20.97531    46.647
  -2   4  -4 106.565 158.748   4  20.98211  -149.692
  -2   4  -4 110.956 165.579   2  20.97425  -156.186
  -2   4  -4 53.6773 321.303   3  21.00213   137.435
  -2   4   4-4.12828 255.618   2  20.98502  -134.699
  -2   4   5 20.5255 296.922   2  22.21678  -130.470
  -2   4   5 37.8993 221.676   4  22.22163   -66.503
  -2  -2  -5 66.1144 304.615   0  22.23573   127.777
  -2   4  -5 47.9675 157.887   4  22.21552  -154.726
  -2  -2   5 61.4515 166.008   4  22.22523   -12.381
  -2  -2   5 61.5917 154.264   0  22.21564   -24.489
  -2   4  -5 111.499 341.178   3  22.23791   137.429
  -2   4  -5 9.89559 154.942   2  22.20403  -155.156
  -2  -2  -5 99.3340 245.879   3  22.20547  -160.065
   4  -2  -5 116.855 142.721   4  22.21374  -158.727
  -2   4   5-12.3723 237.634   1  22.23481   -61.099
   4  -2   5 40.8202 193.893   4  22.20924    36.809
  -2  -2  -5 137.356 289.864   4  22.22684  -174.353
  -2   4   6 52531.1 864.876   1  23.65985   -59.298
  -2   4   6 52390.5 949.174   2  23.63916  -126.636
  -2   4   6 55799.0 857.020   4  23.64701   -60.266
  -2  -2  -6 54938.6 1031.27   4  23.65150  -173.187
  -2   4  -6 53475.0 721.023   4  23.64011  -158.597
  -2   4  -6 55160.5 1072.02   3  23.66417   137.489
  -2   4  -6 55331.1 734.194   2  23.62473  -153.552
  -2  -2  -6 54363.6 848.824   3  23.62680  -163.973
   4  -2  -6 57114.3 686.847   4  23.63943  -156.741
  -2  -2   6 57475.5 788.009   4  23.64969   -13.484
  -2  -2   6 55856.4 664.703   0  23.63661   -19.103
   4  -2   6 55382.5 749.991   4  23.63434    29.539
  -2  -2   7 454.284 214.143   4  25.23531   -14.387
  -2   4  -7 368.732 194.034   2  25.20649  -151.544
  -2  -2  -7 437.555 307.752   4  25.23730  -172.222
   4  -2  -7 400.403 206.082   4  25.22620  -155.324
  -2   4  -7 650.102 454.732   3  25.25106   137.646
  -2  -2  -7 540.881 261.412   3  25.20952  -167.484
   4  -2   7 524.892 230.209   4  25.22061    23.994
  -2   4   7 707.518 343.925   2  25.22234  -123.251
  -2   4   7 443.826 271.232   4  25.23348   -55.132
  -2   4  -7 415.179 221.262   4  25.22590  -161.588
  -2  -2   7 391.240 175.030   0  25.21881   -13.652
  -2   4   7 411.559 253.816   1  25.24616   -57.834
  -2   4  -8 213.110 477.085   3  26.97294   137.896
  -2  -2   8 54.3616 179.292   0  26.93655    -8.284
  -2  -2  -8 268.900 270.046   3  26.92787  -170.483
  -2   4  -8 172.106 201.768   2  26.92362  -149.261
  -2   4   8 321.274 372.463   2  26.94065  -120.331
   4  -2   8 312.627 256.987   4  26.94231    19.666
  -2   4  -8 264.514 233.845   4  26.94715  -163.895
  -2  -2  -8 73.9749 317.917   4  26.95852  -171.434
   4  -2  -8 355.200 224.883   4  26.94831  -154.300
  -2   4   8 215.054 292.140   4  26.95529   -50.924
  -2   4   8 171.667 266.611   1  26.96799   -56.634
  -2  -2   8 193.059 239.447   4  26.95637   -15.122
  -2  -2   9 198.293 193.835   0  28.76850    -3.048
   4  -2   9 257.304 278.913   4  28.77810    16.222
  -2   4  -9 377.027 468.181   3  28.80859   138.227
  -2  -2  -9 206.778 316.307   3  28.76051  -173.004
  -2   4  -9 141.307 211.472   2  28.75483  -146.800
  -2   4   9 196.311 275.889   1  28.80402   -55.618
   4  -2  -9 138.367 241.386   4  28.78446  -153.580
  -2   4  -9 159.130 257.939   4  28.78253  -165.679
  -2   4   9 528.291 389.684   2  28.77286  -117.862
  -2   4   9 191.868 290.071   4  28.79115   -47.468
  -2  -2   9 97.5154 258.501   4  28.79156   -15.723
  -2  -2  10 11.2460 274.628   4  30.72365   -16.214
  -2   4  10 45.4516 390.941   2  30.70178  -115.823
  -2   4  10 103.620 326.162   4  30.72383   -44.621
   4  -2 -10 84.9723 265.012   4  30.71740  -153.045
  -2   4 -10 114.955 537.472   3  30.74083   138.624
  -2  -2 -10 245.163 318.524   3  30.69019  -175.053
  -2   4 -10-50.6716 221.673   2  30.68289  -144.263
  -2   4 -10 120.065 261.590   4  30.71480  -167.061
  -2  -2 -10 66.2492 407.493   4  30.72603  -170.268
  -2   4  10 68.3807 284.624   1  30.73701   -54.742
   4  -2  10 51.6513 298.533   4  30.71075    13.473
  -2  -2  10 85.5007 209.853   0  30.69743     1.989
  -2  -2  10 440.062 438.506   1  30.74975   -74.637
  -2  -2  11 116.346 225.686   0  32.70962     6.735
  -2  -2  11 638.498 553.764   1  32.76762   -74.102
   4  -2  11 510.159 343.866   4  32.72654    11.237
  -2   4 -11 261.089 485.979   3  32.75603   139.075
   4  -2 -11 327.957 291.430   4  32.73346  -152.635
  -2  -2  11 191.478 272.600   4  32.73893   -16.618
  -2   4  11 734.403 347.487   1  32.75325   -53.962
  -2   4 -11 350.111 237.401   2  32.69411  -141.665
  -2  -2 -11 353.042 337.650   3  32.70316  -176.701
  -2   4 -11 375.689 305.663   4  32.73026  -168.145
  -2  -2 -11 333.659 392.090   4  32.74141  -169.841
  -2   4  11 705.627 412.647   2  32.71375  -114.158
  -2   4  11 412.776 340.324   4  32.73965   -42.245
  -2  -2  12 565698. 9800.18   0  34.79430    11.228
  -2  -2  12 533824. 14148.8   1  34.85778   -73.532
  -2   4  12 572392. 12913.0   4  34.82783   -40.273
  -2  -2  12 587115. 12103.0   4  34.82664   -16.954
  -2   4 -12 558225. 11864.7   4  34.81813  -169.017
   4  -2 -12 579144. 11989.4   4  34.82187  -152.337
   4  -2  12 569241. 12467.0   4  34.81472     9.401
  -2   4 -12 555483. 3984.89   3  34.84347   139.574
  -2   4  12 622026. 13949.1   2  34.79800  -112.835
  -2  -2 -12 583333. 3114.53   3  34.78864  -178.019
  -2   4 -12 556807. 10231.1   2  34.77773  -139.049
  -2  -2 -12 566725. 3734.61   4  34.82920  -169.490
  -2   4  12 581069. 12623.5   1  34.84198   -53.248
  -2  -2  13 1043.67 339.637   4  36.97842   -17.236
   4  -2 -13 1026.91 335.224   4  36.97427  -152.104
  -2   4  13 1289.81 418.989   2  36.94621  -111.821
  -2   4 -13 1339.39 340.520   4  36.97005  -169.710
  -2   4  13 911.231 382.544   4  36.98003   -38.616
  -2   4  13 962.799 325.741   1  36.99482   -52.561
  -2  -2 -13 1159.50 472.644   4  36.98104  -169.204
  -2  -2  13 1492.37 491.954   1  37.01191   -72.931
   4  -2  13 1279.47 372.932   4  36.96692     7.880
  -2  -2 -13 1048.97 372.856   3  36.93822  -179.060
   4  -2  14 224.198 352.049   4  39.17670     6.611
  -2  -2  14 582.607 339.869   4  39.18783   -17.473
  -2   4  14 667.499 401.132   2  39.15193  -111.086
  -2   4 -14 382.409 331.135   4  39.17960  -170.280
  -2   4 -14 45.2121 580.758   3  39.20366   140.679
  -2  -2  14 770.694 581.039   1  39.22360   -72.305
  -2  -2 -14 575.714 421.488   4  39.19052  -168.965
  -2  -2 -14 557.377 369.691   3  39.14548  -179.820
   4  -2 -14 594.559 328.572   4  39.18424  -151.927
  -2   4  14 620.188 347.064   1  39.20534   -51.892
  -2   4  14 568.878 367.398   4  39.18982   -37.214
  -2  -2 -15-15.0808 447.011   4  41.45277  -168.776
  -2   4  15-33.7162 384.613   4  41.45236   -36.025
   4  -2  15 112.624 383.721   4  41.43923     5.546
  -2  -2 -15 172.630 385.372   3  41.40554   179.632
  -2  -2  15 32.0716 579.754   1  41.48801   -71.655
  -2   4 -15 50.9071 317.341   4  41.44190  -170.750
  -2   4  15-90.9689 332.693   1  41.46868   -51.219
   4  -2 -15 13.4356 345.611   4  41.44694  -151.781
  -2   4  15 53.1440 388.102   2  41.41032  -110.604
  -2  -2  15 47.4108 311.787   4  41.45002   -17.668
  -2   4 -15-422.795 595.914   3  41.46518   141.277
  -2   4  16 285.609 412.547   4  43.76405   -35.005
  -2   4  16 208.854 338.295   1  43.78125   -50.531
   4  -2 -16 165.214 334.893   4  43.75878  -151.677
  -2   4 -16 550.205 649.776   3  43.77579   141.901
  -2  -2  16 212.857 379.376   4  43.76139   -17.843
  -2   4  16 572.991 428.053   2  43.71780  -110.355
  -2  -2 -16 415.098 493.338   4  43.76420  -168.618
  -2  -2 -16 463.246 393.032   3  43.71478   179.277
   4  -2  16 362.466 396.721   4  43.75091     4.643
  -2   4 -16 275.663 350.006   4  43.75338  -171.150
  -2  -2  16 368.548 520.941   1  43.80157   -70.984
  -2   4  17 490.409 413.259   2  46.07181  -110.320
  -2  -2  17 452.390 626.763   1  46.16176   -70.290
   4  -2 -17 77.9165 379.921   4  46.11723  -151.583
   4  -2  17 240.970 402.625   4  46.10921     3.898
  -2   4 -17 597.648 649.998   3  46.13298   142.548
  -2   4  17 196.761 429.791   4  46.12238   -34.131
  -2   4  17 579.257 371.769   1  46.14052   -49.828
  -2  -2 -17 143.290 475.067   4  46.12228  -168.489
  -2   4 -17 398.813 397.241   4  46.11149  -171.490
  -2  -2  17 166.717 365.564   4  46.11942   -17.996
  -2   4  18 5769.97 517.740   1  48.54482   -49.098
   4  -2  18 5979.83 602.401   4  48.51245     3.254
  -2  -2 -18 5186.44 663.813   4  48.52533  -168.386
  -2   4 -18 6480.91 587.389   4  48.51456  -171.768
   4  -2 -18 5640.60 553.233   3  48.49463   150.174
   4  -2 -18 5472.45 541.253   4  48.52062  -151.494
  -2   4  18 5884.95 590.111   4  48.52565   -33.374
  -2   4 -18 7101.80 813.463   3  48.53507   143.218
  -2  -2  19 604.618 430.792   4  50.96946   -18.253
  -2   4  19 327.179 456.669   4  50.97296   -32.723
  -2  -2  19 246.922 618.138   1  51.01616   -68.837
   4  -2 -19 796.742 470.649   3  50.93964   151.844
  -2  -2 -19 511.684 577.832   4  50.97243  -168.304
  -2   4 -19 1094.16 626.149   3  50.98115   143.912
  -2   4  19 511.630 402.117   1  50.99321   -48.340
  -2   4 -19 222.700 437.369   4  50.96167  -172.028
   4  -2 -19 526.655 430.488   4  50.96803  -151.407
   4  -2  19 588.395 495.330   4  50.95971     2.714
  -2   4  20 101.446 493.817   4  53.46400   -32.160
  -2   4  20 366.958 406.736   1  53.48540   -47.539
  -2  -2  20 319.155 733.908   1  53.50916   -68.077
  -2   4 -20 239.746 619.467   3  53.47092   144.627
   4  -2 -20 214.138 446.973   4  53.45916  -151.318
  -2  -2 -20 304.387 604.823   4  53.46328  -168.241
  -2  -2  20 492.720 428.801   4  53.46025   -18.361
   4  -2  20 618.965 533.963   4  53.45069     2.252
  -2   4 -20 461.883 476.942   4  53.45251  -172.260
  -2   4  21 217.513 420.733   1  56.02168   -46.695
  -2  -2  21 455.842 730.487   1  56.04622   -67.293
  -2   4 -21 400.839 697.170   3  56.00466   145.366
  -2  -2  21 376.360 459.853   4  55.99508   -18.460
   4  -2 -21 378.324 465.089   4  55.99429  -151.235
  -2   4 -21 354.223 506.623   4  55.98737  -172.472
  -2   4  21 431.172 514.747   4  55.99905   -31.670
  -2  -2 -21 78.9391 617.363   4  55.99815  -168.192
   4  -2  21 141.479 521.187   4  55.98567     1.869
   4  -2  22 276.652 548.446   4  58.56545     1.554
  -2  -2 -22 389.573 664.716   4  58.57785  -168.161
  -2   4 -22 452.222 727.868   3  58.58317   146.128
   4  -2 -22-19.0045 497.868   4  58.57422  -151.155
  -2  -2  22 186.460 500.468   4  58.57471   -18.551
  -2   4  22 192.284 527.892   4  58.57892   -31.246
  -2   4 -22-121.915 513.075   4  58.56702  -172.671
  -2  -2  22-119.195 741.632   1  58.62815   -66.486
   4  -2  23 177.281 573.461   4  61.19132     1.295
  -2   4  23 356.194 593.233   4  61.20490   -30.884
  -2   4 -23 103.244 671.912   3  61.20774   146.918
  -2   4 -23 215.345 524.454   4  61.19278  -172.852
  -2  -2 -23 432.144 674.509   4  61.20365  -168.146
   4  -2 -23 21.6214 510.328   4  61.20025  -151.067
  -2  -2  23 80.5524 828.852   1  61.25626   -65.648
  -2  -2  23 853.389 604.468   4  61.20047   -18.637
  -1  -3 -23 4324.29 846.129   4  61.49034  -161.828
  -3   4 -23 4927.59 890.877   3  61.49025   147.864
   4  -3  23 4355.18 701.957   4  61.47346     1.219
   4  -1 -23 3843.31 605.065   4  61.48450  -153.561
  -3  -1  23 4420.63 767.142   1  61.54291   -65.308
  -1   4  23 3439.28 664.697   4  61.49069   -28.093
  -3  -1  23 4346.80 633.355   4  61.48513   -21.526
  -3   4 -23 4009.79 660.592   4  61.47444  -176.713
  -3   4 -22 7.45615 504.594   4  58.85624  -176.576
   4  -3  22 228.929 526.317   4  58.85519     1.343
  -3  -1  22 912.876 634.048   1  58.92229   -66.070
  -1  -3 -22 12.8283 667.535   4  58.87212  -161.646
  -3  -1  22-6.58417 502.786   4  58.86691   -21.332
  -1   4  22 222.572 541.754   4  58.87238   -28.479
   4  -1 -22 135.527 488.272   4  58.86613  -153.772
  -3   4 -22-236.633 770.873   3  58.87339   147.029
   4  -1 -21 924.848 536.841   3  56.27349   150.158
  -3   4 -21 576.425 683.347   3  56.30348   146.213
  -1  -3 -21 254.598 651.220   4  56.30092  -161.445
  -3   4 -21 574.050 504.249   4  56.28503  -176.455
  -3  -1  21-61.6745 731.244   1  56.34873   -66.800
   4  -3  21 643.831 528.169   4  56.28392     1.526
  -1   4  21 774.229 564.129   4  56.30109   -28.920
   4  -1 -21 354.619 463.957   4  56.29476  -153.986
  -3  -1  21 763.496 468.279   4  56.29571   -21.124
  -3  -1  20 2207.41 479.670   4  53.77029   -20.899
  -1   4  20 0.00000 149.762   2  53.71880  -103.834
   4  -3  20 1821.27 553.866   4  53.75841     1.752
  -3   4 -20 1914.67 537.616   4  53.75959  -176.341
  -3   4 -20 2304.60 720.928   3  53.77932   145.419
  -3  -1  20 1794.66 729.152   1  53.82102   -67.500
  -1   4  20 1841.76 531.869   4  53.77558   -29.429
   4  -1 -20 1553.42 488.026   4  53.76917  -154.204
   4  -1 -20 1922.33 548.734   3  53.75008   148.655
  -1  -3 -20 1757.24 644.664   4  53.77551  -161.219
  -3  -1  19 171.750 405.485   4  51.28996   -20.650
   4  -1 -19 142.298 387.841   4  51.28865  -154.444
  -1  -3 -19 278.085 536.919   4  51.29520  -160.965
   4  -1 -19 586.770 502.433   3  51.27171   147.132
  -3  -1  19 86.3211 615.356   1  51.33842   -68.172
  -3   4 -19 93.5598 639.779   3  51.30020   144.635
   4  -3  19 37.4274 465.815   4  51.27796     2.030
  -1   4  19-7.99615 435.490   4  51.29516   -30.012
  -3   4 -19 195.851 417.803   4  51.27922  -176.221
  -3   4 -18 283.752 628.603   3  48.86594   143.861
  -1  -3 -18 1016.24 577.520   4  48.85980  -160.675
   4  -1 -18 116.801 373.855   4  48.85303  -154.720
   4  -3  18 154.656 414.855   4  48.84240     2.365
  -1   4  18 560.999 451.236   4  48.85965   -30.684
  -3  -1  18-207.501 663.117   1  48.90076   -68.812
  -1   4  18 623.705 368.202   1  48.86729   -42.935
  -3  -1  18 390.795 386.935   4  48.85453   -20.372
  -3   4 -18 108.608 397.124   4  48.84375  -176.089
   4  -1 -17 806.146 356.096   4  46.46270  -155.030
  -3   4 -17 806.759 646.874   3  46.47695   143.096
  -3  -1  17 650.512 625.026   1  46.50843   -69.424
   4  -3  17 668.078 414.370   4  46.45213     2.757
  -1   4  17 1003.37 442.377   4  46.46945   -31.460
  -3  -1  17 757.767 399.270   4  46.46442   -20.052
  -1   4  17 790.078 351.413   1  46.47610   -43.575
  -3   4 -17 708.585 398.630   4  46.45357  -175.942
  -1  -3 -17 536.116 513.067   4  46.46973  -160.341
   4  -1 -16 735.399 355.986   4  44.11874  -155.387
  -1  -3 -16 509.822 467.107   4  44.12605  -159.953
  -3   4 -16 783.786 380.589   4  44.10976  -175.773
  -3  -1  16 763.142 525.812   1  44.16248   -70.006
   4  -3  16 1121.66 403.395   4  44.10822     3.219
  -1   4  16 841.997 346.188   1  44.13134   -44.160
  -3  -1  16 714.632 363.429   4  44.12069   -19.685
  -1   4  16 745.693 413.453   4  44.12564   -32.362
  -3   4 -16 527.444 601.844   3  44.13428   142.334
  -3   4 -15 1145.76 377.879   4  41.81414  -175.571
   4  -3  15 1365.88 392.739   4  41.81248     3.759
  -1   4  15 1200.11 395.272   4  41.83002   -33.414
  -3  -1  15 1274.11 359.261   4  41.82517   -19.263
  -3   4 -15 681.250 504.368   3  41.83977   141.572
  -1   4  15 1310.47 339.912   1  41.83485   -44.710
  -3  -1  15 1419.90 588.457   1  41.86470   -70.555
   4  -1 -15 936.185 345.851   4  41.82296  -155.807
  -1  -3 -15 1799.96 519.444   4  41.83058  -159.496
  -1  -3 -14 1853.99 472.846   4  39.58603  -158.952
  -3   4 -14 1269.53 362.026   4  39.56942  -175.348
   4  -1 -14 1209.82 336.773   4  39.57806  -156.283
  -1   4  14 1063.98 312.960   1  39.58934   -45.219
   4  -3  14 1623.94 381.661   4  39.56763     4.392
  -3  -1  14 1241.70 337.658   4  39.58056   -18.767
  -3  -1  14 1512.40 571.063   1  39.61780   -71.068
  -1   4  14 1543.13 419.150   4  39.58531   -34.648
  -3   4 -14 1857.08 605.891   3  39.59609   140.805
  -1  -3 -13 706.930 454.898   4  37.39616  -158.295
  -3   4 -13 515.624 324.661   4  37.37935  -175.039
  -1  -3 -13 220.130 294.104   3  37.34221  -167.145
   4  -1 -13 187.507 293.833   4  37.38781  -156.889
   4  -3  13 101.623 330.622   4  37.37743     5.130
  -3  -1  13 219.976 307.430   4  37.39062   -18.195
  -1   4  13 679.971 364.612   4  37.39527   -36.102
  -1   4  13 254.959 283.030   1  37.39856   -45.722
  -3  -1  13 280.533 536.778   1  37.42551   -71.540
  -3   4 -13 745.857 508.712   3  37.40701   140.029
  -1  -3 -12 1296.64 481.428   4  35.26601  -157.489
  -3   4 -12 1215.25 553.107   3  35.27754   139.237
  -1   4  12 1234.30 371.202   4  35.26493   -37.833
  -1   4  12 1214.03 310.578   1  35.26757   -46.220
  -3  -1  12 1600.18 530.564   1  35.29287   -71.965
  -3  -1  12 1360.15 275.613   0  35.23405     9.932
   4  -3  12 1130.10 347.753   4  35.24691     6.020
  -3  -1  12 1482.25 334.081   4  35.26040   -17.486
   4  -1 -12 1208.42 309.085   4  35.25724  -157.629
  -1  -3 -12 949.054 306.609   3  35.21442  -164.745
  -3   4 -12 1272.67 337.462   4  35.24899  -174.646
   4  -1 -11 2187.54 311.561   4  33.19296  -158.545
  -3   4 -11 2003.92 334.835   4  33.18493  -174.143
  -1  -3 -11 2083.33 440.467   4  33.20220  -156.480
  -1  -3 -11 1958.59 312.881   3  33.15305  -161.652
  -3   4 -11 1974.87 284.012   2  33.15549  -142.153
  -3  -1  11 2003.38 294.392   0  33.17326     6.769
  -3  -1  11 1843.29 324.136   4  33.19650   -16.624
   4  -3  11 1559.86 329.632   4  33.18269     7.056
  -1   4  11 1629.82 311.771   1  33.20300   -46.738
  -1   4  11 1408.30 382.991   4  33.20090   -39.907
  -3   4 -11 1361.55 568.827   3  33.21428   138.422
  -3  -1  11 1800.11 488.524   1  33.22644   -72.335
   4  -1 -10 1894.17 283.572   4  31.20349  -159.706
  -3   4 -10 2156.91 279.714   2  31.17024  -144.360
  -3   4 -10 2464.92 322.918   4  31.19572  -173.483
   4  -3  10 1557.69 311.207   4  31.19329     8.286
  -3  -1  10 2076.08 476.477   1  31.23472   -72.632
  -3  -1  10 2107.27 303.182   4  31.20745   -15.564
  -1  -3 -10 2275.60 291.406   3  31.16664  -157.741
  -1   4  10 1849.66 362.190   4  31.21170   -42.406
  -3  -1  10 1995.33 283.196   0  31.18736     3.573
  -1   4  10 1817.44 301.592   1  31.21336   -47.307
  -3   4 -10 1946.84 543.933   3  31.22571   137.575
  -1  -3 -10 1641.30 445.340   4  31.21324  -155.193
  -3   4  -9 2001.57 504.252   3  29.32265   136.684
   4  -1  -9 1708.69 272.487   4  29.29967  -161.189
  -1  -3  -9 1433.49 274.889   3  29.26608  -152.692
  -1   4   9 1334.32 273.155   1  29.30955   -47.994
   4  -3   9 1686.66 300.808   4  29.28957     9.746
  -3  -1   9 1814.18 280.551   4  29.30411   -14.247
  -1   4   9 1642.19 343.644   4  29.30819   -45.441
  -3  -1   9 1577.58 437.915   1  29.32855   -72.843
  -1   4   9 1747.17 433.895   2  29.29450  -110.079
  -3  -1   9 1862.46 254.384   0  29.28723     0.380
  -1  -3  -9 1025.47 437.900   4  29.30998  -153.510
  -3   4  -9 1612.78 267.916   2  29.27062  -146.515
  -3   4  -8 8181.08 602.934   3  27.51873   135.728
  -1  -3  -8 7288.95 357.892   3  27.46508  -146.252
   4  -1  -8 7294.64 344.980   4  27.49519  -163.099
  -1  -3  -8 7210.96 504.662   4  27.50611  -151.247
  -3  -1   8 7017.14 531.084   1  27.52156   -72.934
   4  -3   8 7649.47 363.788   4  27.48522    11.519
  -1   4   8 6685.96 449.212   4  27.50402   -49.149
  -1   4   8 7443.33 384.688   1  27.50524   -48.860
  -3  -1   8 6920.33 326.872   0  27.48654    -2.762
  -1   4   8 7972.12 538.046   2  27.49351  -112.719
  -3  -1   8 7149.21 363.585   4  27.50014   -12.595
  -3   4  -8 7604.76 374.611   4  27.48808  -171.401
  -3   4  -8 7924.94 367.349   2  27.47028  -148.583
  -3   4  -7 3693.68 284.262   2  25.78621  -150.528
   4  -1  -7 3305.80 254.571   4  25.80704  -165.616
  -3   4  -7 3850.29 278.220   4  25.80035  -169.781
  -1  -3  -7 3701.75 411.501   4  25.81860  -148.102
  -3  -1   7 3748.70 262.704   0  25.80229    -5.729
  -1   4   7 3319.54 301.240   1  25.81747   -50.029
   4  -3   7 3948.86 274.833   4  25.79725    13.659
  -1   4   7 3843.95 456.668   2  25.80863  -115.979
  -1   4   7 3427.92 366.450   4  25.81619   -53.696
  -3   4  -7 3812.86 450.988   3  25.83089   134.684
  -3  -1   7 4027.69 473.342   1  25.83072   -72.872
  -3  -1   7 3823.23 281.663   4  25.81255   -10.487
  -1  -3  -7 3696.19 297.898   3  25.78069  -137.978
   4  -1  -6 359.326 176.264   4  24.25598  -168.962
  -3   4  -6 325.913 361.094   3  24.27980   133.506
   4  -3   6 296.876 177.047   4  24.24643    16.317
  -1   4   6 328.982 263.661   4  24.26545   -59.256
  -1  -3  -6 166.045 227.431   3  24.23370  -127.500
  -3  -1   6 419.406 202.128   4  24.26210    -7.795
  -1   4   6 468.123 347.509   2  24.26054  -119.953
  -3  -1   6 325.941 181.994   0  24.25523    -8.395
  -3   4  -6 300.334 188.385   4  24.24979  -167.508
  -1   4   6 318.172 238.961   1  24.26702   -51.636
  -3  -1   6 561.335 387.791   1  24.27675   -72.598
  -3   4  -6 264.466 196.380   2  24.23913  -152.268
  -1  -3  -6 630.396 353.431   4  24.26822  -143.556
  -1  -3  -5 50.1262 220.019   3  22.84886  -114.071
  -1   4   5 189.909 223.298   1  22.87862   -53.856
   4  -1  -5 57.7439 151.052   4  22.86672  -173.436
  -3   4  -5 199.570 169.087   4  22.86113  -164.343
  -1   4   5 190.412 269.292   4  22.87650   -66.018
  -1   4   5 35.4859 332.334   2  22.87385  -124.710
   4  -3   5 13.9280 148.732   4  22.85750    19.703
  -3  -1   5 141.587 166.895   4  22.87349    -4.306
  -3  -1   5 204.070 182.995   0  22.87004   -10.593
  -3  -1   5-55.6326 310.716   1  22.88436   -72.013
  -3   4  -5 374.328 190.148   2  22.85371  -153.731
  -1  -3  -5 30.1439 305.632   4  22.87964  -136.701
  -3   4  -5 26.2160 306.421   3  22.89010   132.124
  -3   4  -4 4297.90 259.300   2  21.65817  -154.800
  -1  -3  -4 4788.50 397.164   4  21.68118  -125.979
  -3   4  -4 4694.51 222.453   4  21.66272  -159.931
  -1   4   4 4704.11 313.196   1  21.68061   -56.840
  -3  -1   4 4333.01 375.243   1  21.68187   -70.979
  -1   4   4 4317.76 402.655   2  21.67676  -130.247
   4  -1  -4 4747.88 216.924   4  21.66759  -179.529
  -3  -1   4 4407.98 252.763   0  21.67495   -12.025
  -3  -1   4 4699.92 254.130   4  21.67503     0.221
   4  -3   4 4296.88 198.516   4  21.65881    24.333
  -1   4   4 4587.17 332.279   4  21.67764   -74.093
  -3   4  -4 4933.65 401.419   3  21.69000   130.440
   4  -3   3 2516.57 145.509   4  20.68109    31.463
  -3   4  -3 2400.75 167.160   4  20.68525  -153.814
  -3   4  -3 2354.21 225.243   2  20.68312  -155.364
  -1  -3  -3 1900.26 301.010   4  20.70348  -109.317
  -3  -1   3 2638.46 230.237   0  20.70055   -12.310
  -3  -1   3 2609.94 322.923   1  20.69999   -69.258
  -1   4   3 2615.06 278.652   4  20.69955   -83.437
   4  -1  -3 2482.00 158.019   4  20.68930   172.139
  -3  -1   3 2165.13 204.805   4  20.69740     6.164
  -1   4   3 2415.18 270.373   1  20.70368   -60.617
  -1   4   3 2326.18 330.408   2  20.69981  -136.417
  -3   4  -3 2450.32 324.474   3  20.71011   128.277
  -3   4  -2 9256.18 399.281   3  19.98095   125.345
   4  -1  -2 8913.83 231.573   4  19.96243   160.939
  -3   4  -2 8909.42 335.917   2  19.95898  -155.312
  -3   4  -2 9018.01 234.228   4  19.95933  -145.421
  -1   4   2 9448.13 392.462   1  19.97839   -65.075
  -1   4   2 8358.75 426.158   2  19.97343  -142.863
  -3  -1   2 9053.20 307.161   4  19.97115    14.067
  -1   4   2 8585.42 215.007   3  19.95622   166.090
   4  -3   2 8850.09 164.804   4  19.95493    46.128
  -1   4   2 8593.76 362.685   4  19.97277   -93.772
  -1  -3  -2 9122.06 427.792   4  19.97709   -86.704
  -3  -1   2 9211.11 398.475   1  19.96939   -66.454
  -3  -1   2 9250.75 334.305   0  19.97728   -10.799
  -3   4  -1 5911.83 289.309   2  19.51236  -154.561
  -3   4  -1 5664.09 320.659   3  19.52924   121.217
  -1  -3  -1 5919.84 339.103   4  19.52868   -64.139
   4  -1  -1 5926.82 188.508   4  19.51372   146.393
  -3   4  -1 5926.42 348.020   1  19.53501   -79.661
  -3  -1   1 6026.19 287.145   0  19.53166    -6.489
  -1   4   1 5465.49 297.116   4  19.52402  -104.577
  -3  -1   1 5476.02 321.479   1  19.51692   -61.866
  -1   4   1 5473.33 351.790   2  19.52424  -149.040
  -3  -1   1 6427.75 275.415   4  19.52298    24.810
  -3   4  -1 5767.52 191.603   4  19.51166  -134.385
  -1  -3  -1 5324.17 353.468   0  19.53266  -115.467
  -1  -3   0 724.201 214.886   4  19.37675   -47.619
  -1  -3   0 852.657 253.399   0  19.37847   -95.770
  -3   4   0 709.737 128.079   4  19.36073  -121.151
  -3   4   0 896.718 267.187   1  19.38409   -76.781
  -3   4   0 678.421 186.391   2  19.36164  -153.086
  -3  -1   0 788.966 206.745   0  19.38205     2.234
  -1   4   0 812.550 224.227   2  19.37070  -154.340
  -3  -1   0 784.187 190.253   4  19.37136    39.788
  -3  -1   0 838.573 223.752   1  19.36125   -54.417
  -1   4   0 768.653 198.339   4  19.37179  -115.171
   4  -1   0 749.851 118.006   4  19.36169   128.647
  -3   4   0 952.179 206.428   3  19.37357   115.310
  -3   4   1 1270.11 205.652   2  19.51340  -150.940
  -3   4   1 1390.12 267.295   1  19.53646   -74.051
  -3   4   1 1532.40 158.429   4  19.51315  -106.942
  -3  -1  -1 1643.35 386.531   3  19.52743    95.002
  -1  -3   1 1590.83 248.175   0  19.52687   -81.238
  -3  -1  -1 1449.18 230.306   4  19.52294    60.846
  -3  -1  -1 1691.15 197.902   1  19.50920   -43.205
  -3  -1  -1 1468.30 223.546   0  19.53497    17.458
  -1   4  -1 1461.02 226.712   2  19.51951  -158.297
  -1   4  -1 1443.58 201.119   4  19.52274  -124.929
   4  -1   1 1862.83 152.791   4  19.51300   109.239
  -3   4   1 1413.36 179.299   3  19.52072   106.736
  -1  -3   1 1356.25 222.721   4  19.52792   -37.119
  -3   4   2 8422.15 249.644   3  19.96427    94.757
  -1  -3   2 7257.84 299.578   0  19.97138   -69.672
  -3   4   2 7838.14 269.864   4  19.96225   -93.589
  -1  -3   2 7868.03 327.471   4  19.97560   -30.546
  -3  -1  -2 7621.43 463.944   3  19.97255   115.669
  -3  -1  -2 7837.61 194.969   1  19.95428   -31.932
  -3  -1  -2 8497.77 360.422   0  19.98375    39.165
   4  -1   2 7997.75 260.701   4  19.96101    90.196
  -1   4  -2 8047.85 329.524   2  19.96417  -160.708
  -1   4  -2 7562.22 385.806   3  19.97594   149.247
  -1   4  -2 7690.81 300.631   4  19.97028  -133.453
   4  -3  -2 8154.88 178.877   4  19.95749  -111.317
  -3   4   2 8136.61 338.879   2  19.96102  -148.248
  -3  -1  -2 8307.31 372.325   4  19.97108    87.732
  -3   4   2 8532.86 425.798   1  19.98544   -71.534
  -1  -3   3 2802.82 236.591   4  20.70131   -26.317
  -3   4   3 2636.11 297.120   1  20.71253   -69.277
   4  -1   3 3248.55 245.115   4  20.68724    73.120
  -1  -3   3 3091.19 210.711   0  20.69369   -59.532
  -3   4   3 3524.91 266.776   2  20.68606  -145.167
  -3  -1  -3 2819.97 294.329   4  20.69730   114.281
   4  -3  -3 3198.09 168.798   4  20.68480  -126.952
  -3  -1  -3 3482.13 373.546   3  20.69558   136.139
  -1   4  -3 2617.30 223.984   4  20.69594  -140.595
  -3  -1  -3 2825.56 284.421   0  20.70994    61.315
  -1   4  -3 2870.49 226.667   2  20.68638  -161.611
  -1   4  -3 2861.15 343.374   3  20.70600   145.968
  -3   4   3 3438.95 178.615   3  20.68593    79.248
  -3   4   3 3391.79 244.250   4  20.68948   -82.144
  -3   4   4 12401.1 487.503   1  21.69103   -67.301
  -1  -3   4 12273.9 318.197   0  21.66726   -49.979
  -1  -3   4 11869.5 385.167   4  21.67842   -23.503
   4  -1   4 13020.2 419.872   4  21.66496    58.848
  -1   4  -4 12016.1 362.704   2  21.65963  -161.234
  -1   4  -4 12165.7 367.865   4  21.67304  -146.410
  -3  -1  -4 12586.8 506.576   4  21.67490   134.387
  -3  -1  -4 11506.3 487.376   3  21.66996   150.560
  -1   4  -4 11644.6 512.576   3  21.68677   143.502
   4  -3  -4 12181.8 303.924   4  21.66355  -133.707
  -3  -1  -4 12258.5 449.618   0  21.68693    77.821
  -3   4   4 11869.8 383.243   4  21.66811   -72.769
  -3   4   4 11481.6 410.431   2  21.66193  -141.904
  -1  -3   5 7366.32 249.611   0  22.86166   -40.581
   4  -1   5 7548.22 372.172   4  22.86359    47.265
  -3   4   5 6936.26 393.604   1  22.89037   -65.593
  -3   4   5 7203.83 363.809   2  22.85817  -138.598
  -3   4   5 7820.20 339.836   4  22.86754   -65.337
   4  -3  -5 7098.36 280.911   4  22.86313  -137.514
  -3  -1  -5 7265.87 404.405   0  22.88427    88.574
  -1   4  -5 8440.10 329.645   4  22.87103  -151.064
  -1   4  -5 7365.13 293.511   2  22.85350  -159.828
  -1   4  -5 6845.60 469.860   3  22.88769   141.728
  -3  -1  -5 7395.28 436.471   4  22.87333   148.008
  -3  -1  -5 7414.19 430.610   3  22.86522   159.085
  -1  -3   5 7818.77 333.287   4  22.87636   -21.572
   4  -1   6 905.343 273.895   4  24.25243    38.106
  -3   4   6 822.351 294.693   1  24.27989   -64.130
  -1  -3   6 874.347 151.374   0  24.24631   -31.315
  -3   4   6 814.204 241.769   4  24.25706   -59.438
   4  -3  -6 972.133 208.644   4  24.25282  -139.937
  -3   4   6 913.736 261.408   2  24.24420  -135.415
  -1   4  -6 1151.20 388.788   3  24.27816   140.509
  -3  -1  -6 767.635 297.747   3  24.25076   163.851
  -1   4  -6 858.825 219.087   4  24.25924  -154.748
  -1   4  -6 751.920 174.965   2  24.23744  -157.658
  -3  -1  -6 768.827 350.821   4  24.26192   157.262
  -3  -1  -6 662.033 315.720   0  24.27139    95.560
  -1  -3   6 873.377 218.736   4  24.26449   -20.210
  -3   4   7 905.324 303.257   2  25.79179  -132.479
  -1  -3   7 1113.71 242.017   4  25.81450   -19.226
  -3   4   7 1011.13 305.652   1  25.83127   -62.866
  -3  -1  -7 1438.13 363.596   0  25.82008   100.273
  -1   4  -7 891.282 183.930   2  25.78319  -155.002
  -3  -1  -7 1079.50 358.579   4  25.81236   163.767
  -1   4  -7 1305.59 405.711   3  25.82993   139.721
  -1   4  -7 928.256 240.201   4  25.80936  -157.646
  -3  -1  -7 1041.24 331.026   3  25.79827   166.494
   4  -3  -7 1197.89 233.190   4  25.80428  -141.641
   4  -1   7 1007.12 278.485   4  25.80313    30.859
  -3   4   7 1100.36 259.807   4  25.80836   -54.753
  -1  -3   7 1075.80 164.580   0  25.79292   -22.326
  -3  -1  -8 4034.53 454.148   0  27.50571   103.573
  -1  -3   8 4127.59 304.097   4  27.50169   -18.501
  -3   4   8 3677.95 334.058   4  27.49671   -50.965
   4  -1   8 4308.74 370.394   4  27.49098    25.127
  -1   4  -8 4389.71 322.460   4  27.49665  -159.935
  -3  -1  -8 3609.29 391.816   3  27.48306   167.974
  -3  -1  -8 4541.88 451.513   4  27.49993   168.509
  -1   4  -8 3898.82 513.600   3  27.51839   139.263
   4  -3  -8 4274.40 324.317   4  27.49280  -142.873
  -1   4  -8 3988.60 261.508   2  27.46609  -152.002
  -3   4   8 3895.53 358.863   1  27.51981   -61.763
  -1  -3   8 4050.42 216.527   0  27.47680   -13.731
  -3   4   8 3894.64 396.034   2  27.47630  -129.825
  -3   4   9 1673.29 334.310   1  29.32476   -60.783
  -1  -3   9 1785.08 294.176   4  29.30530   -17.957
  -3   4   9 1696.00 320.902   4  29.30137   -47.903
  -3  -1  -9 1733.92 430.125   0  29.30758   105.942
  -1   4  -9 1839.66 229.258   2  29.26540  -148.804
   4  -3  -9 1913.92 314.688   4  29.29762  -143.830
  -1   4  -9 1891.90 306.729   4  29.30037  -161.749
  -3  -1  -9 1711.31 379.305   3  29.28437   168.790
  -3  -1  -9 1511.57 397.133   4  29.30388   172.057
  -1   4  -9 2443.03 552.689   3  29.32285   139.055
   4  -1   9 1861.06 337.940   4  29.29520    20.568
  -3   4   9 1501.53 362.378   2  29.27700  -127.484
  -1  -3   9 1805.50 195.541   0  29.27720    -5.550
  -3   4  10 9790.99 518.779   1  31.22913   -59.908
  -3   4  10 10981.2 552.099   2  31.17694  -125.485
  -1  -3  10 10417.1 327.520   0  31.17709     2.081
   4  -1  10 10199.9 510.735   4  31.19880    16.902
  -1   4 -10 10700.1 468.062   4  31.20350  -163.199
  -3  -1 -10 10673.2 561.093   3  31.18517   169.290
  -1   4 -10 11348.9 724.929   3  31.22640   139.040
   4  -3 -10 10797.3 489.461   4  31.20173  -144.599
  -3  -1 -10 11433.2 620.768   4  31.20722   174.783
  -3  -1 -10 10301.4 611.444   0  31.20872   107.660
  -1   4 -10 11532.7 394.450   2  31.16413  -145.511
  -3   4  10 10885.8 504.346   4  31.20533   -45.382
  -1  -3  10 10283.5 471.576   4  31.20832   -17.542
  -3   4  11 8214.88 521.684   2  33.16247  -123.780
  -1  -3  11 8831.47 459.203   4  33.19708   -17.220
  -1  -3  11 8363.27 320.640   0  33.16278     8.950
   4  -1  11 8421.38 506.380   4  33.18808    13.939
  -1   4 -11 8331.06 458.878   4  33.19236  -164.366
  -3   4  11 8999.36 530.574   1  33.21923   -59.097
  -3  -1 -11 8686.46 596.644   4  33.19625   176.920
  -3  -1 -11 8858.93 616.881   0  33.19550   108.894
  -1   4 -11 9639.58 701.937   3  33.21540   139.173
  -3  -1 -11 8503.73 541.373   3  33.17177   169.598
  -1   4 -11 8630.25 363.973   2  33.14857  -142.233
   4  -3 -11 8595.38 476.706   4  33.19147  -145.232
   4  -1  11 7980.64 379.427   1  33.17735   -46.459
  -3   4  11 9120.85 494.102   4  33.19494   -43.295
  -3   4  12 433.815 385.210   2  35.22273  -122.404
  -1  -3  12 441.242 302.808   4  35.26071   -16.967
   4  -1  12 266.111 362.945   4  35.25219    11.525
  -3  -1 -12 626.548 440.088   4  35.26014   178.623
  -1   4 -12 139.914 283.999   4  35.25610  -165.309
  -3  -1 -12-107.053 375.858   3  35.23330   169.834
  -3   4  12 382.270 356.854   4  35.25934   -41.556
  -1   4 -12 217.332 510.692   3  35.27906   139.419
  -1   4 -12 398.158 209.287   2  35.20788  -138.964
   4  -3 -12 354.682 332.724   4  35.25600  -145.754
  -3  -1 -12 625.049 484.243   0  35.25706   109.755
  -3   4  12 377.262 355.876   1  35.28421   -58.328
   4  -1  13 4105.96 456.464   4  37.38261     9.540
  -1   4 -13 4136.45 662.818   3  37.40888   139.756
  -3  -1 -13 3835.77 574.425   0  37.38491   110.311
  -1   4 -13 3968.81 306.989   2  37.33351  -135.732
  -3  -1 -13 4700.81 490.257   3  37.36122   170.030
  -3  -1 -13 3700.43 521.659   4  37.39036   179.985
  -1   4 -13 3891.81 387.899   4  37.38617  -166.079
  -3   4  13 4160.47 449.446   1  37.41557   -57.593
  -1  -3  13 4616.05 413.775   4  37.39070   -16.766
   4  -3 -13 3745.82 412.174   4  37.38679  -146.193
  -3   4  13 4350.60 448.241   4  37.39001   -40.094
  -3   4  13 4818.23 472.150   2  37.34922  -121.317
  -3   4  14 6338.81 499.248   4  39.58036   -38.857
  -1  -3  14 6177.78 468.743   4  39.58043   -16.604
  -3  -1 -14 5257.02 612.710   0  39.57243   110.614
   4  -1  14 5997.46 518.534   4  39.57272     7.892
  -3  -1 -14 5962.73 545.161   3  39.54889   170.243
   4  -3 -14 4883.63 463.070   4  39.57724  -146.578
  -1   4 -14 5561.56 659.852   3  39.59828   140.165
  -3  -1 -14 5596.09 560.013   4  39.58029  -178.896
  -1  -3  14 6271.58 667.429   1  39.61601   -73.848
  -3   4  14 6050.72 498.527   2  39.53532  -120.494
  -3   4  14 5963.11 505.351   1  39.60667   -56.871
  -1  -3  15 1605.93 607.168   1  41.86254   -73.027
  -3   4  15 1206.02 422.647   2  41.77600  -119.948
  -3   4  15 1040.93 408.726   4  41.82535   -37.804
   4  -1  15 1500.06 427.514   4  41.81749     6.517
  -3  -1 -15 1241.76 499.033   4  41.82490  -177.978
  -1   4 -15 1358.05 373.367   4  41.82046  -167.255
  -1   4 -15 1801.13 564.311   3  41.84225   140.634
  -3   4  15 1561.41 423.357   1  41.85250   -56.147
   4  -3 -15 1466.72 396.874   4  41.82232  -146.902
  -3  -1 -15 1159.14 453.417   3  41.79127   170.504
  -3  -1 -15 1261.08 535.602   0  41.81459   110.696
  -3   4  16 5885.99 540.344   4  44.12121   -36.903
  -1  -3  16 5464.01 717.457   1  44.15997   -72.203
  -1  -3  16 5963.21 510.544   4  44.12019   -16.365
  -1   4 -16 5891.00 741.008   3  44.13703   141.154
   4  -3 -16 5101.76 513.712   4  44.11827  -147.186
  -3  -1 -16 5499.16 671.014   0  44.10762   110.583
  -3  -1 -16 5643.47 583.277   3  44.08457   170.804
  -3  -1 -16 5858.42 625.321   4  44.12041  -177.214
   4  -3 -16 5364.62 483.130   3  44.08610   152.790
  -1   4 -16 5151.19 477.783   4  44.11587  -167.705
  -3   4  16 6014.68 573.808   1  44.14928   -55.425
   4  -1  16 5733.32 562.427   4  44.11316     5.363
  -1  -3  17 2215.38 665.859   1  46.50561   -71.372
  -3   4  17 1344.02 468.658   1  46.49432   -54.692
   4  -1  17 1895.42 482.532   4  46.45700     4.390
  -3  -1 -17 1222.10 480.773   3  46.42608   171.160
   4  -3 -17 1551.32 417.904   4  46.46238  -147.427
  -3  -1 -17 1486.23 611.081   0  46.44881   110.292
  -1   4 -17 1809.89 421.862   4  46.45948  -168.093
  -1   4 -17 1471.85 588.126   3  46.47994   141.717
  -3  -1 -17 1677.98 520.912   4  46.46413  -176.577
  -3   4  17 1562.52 440.195   4  46.46525   -36.129
  -1  -3  17 1852.55 440.341   4  46.46375   -16.276
  -1  -3  18 935.729 426.588   4  48.85371   -16.201
   4  -1  18 948.559 472.832   4  48.84722     3.567
  -1  -3  18 1580.59 712.390   1  48.89765   -70.533
  -3  -1 -18 992.817 627.726   0  48.83635   109.836
   4  -3 -18 690.060 431.069   4  48.85285  -147.628
  -1   4 -18 985.724 411.647   4  48.84949  -168.431
  -1   4 -18 850.371 671.654   3  48.86916   142.319
  -3  -1 -18 864.682 489.945   3  48.81396   171.574
  -3  -1 -18 656.611 542.059   4  48.85424  -176.044
  -3   4  18 795.548 468.805   1  48.88578   -53.942
  -3   4  18 901.587 431.341   4  48.85565   -35.464
  -1   4 -19 669.567 406.741   4  51.28481  -168.729
   4  -3 -19 722.413 454.576   4  51.28861  -147.797
  -3  -1 -19 445.217 596.869   4  51.28966  -175.598
  -3  -1 -19 381.748 549.411   0  51.26915   109.221
  -1  -3  19 379.382 686.703   1  51.33504   -69.681
  -1   4 -19 786.259 661.396   3  51.30364   142.958
  -3  -1 -19 469.432 521.385   3  51.24713   172.061
   4  -1  19 209.316 506.048   4  51.28274     2.870
  -1  -3  19 406.274 403.468   4  51.28899   -16.137
  -3   4  19 493.934 485.250   4  51.29135   -34.892
  -3   4  19 114.379 444.387   1  51.32263   -53.177
   4  -1  20 802.499 530.611   4  53.76315     2.281
  -3   4  20 891.210 502.841   1  53.80444   -52.376
  -3   4  20 844.560 503.636   4  53.77194   -34.399
  -1  -3  20 1230.68 674.397   1  53.81737   -68.817
  -1  -3  20 1307.57 499.650   4  53.76919   -16.082
  -3  -1 -20 847.839 623.490   4  53.76999  -175.222
  -1   4 -20 389.377 700.537   3  53.78297   143.629
   4  -3 -20 1087.11 527.924   4  53.76925  -147.933
  -1   4 -20 1304.58 462.879   4  53.76504  -168.982
  -3   4  21 226.562 491.934   4  56.29760   -33.979
  -3   4  21 867.847 459.944   1  56.33139   -51.540
  -1  -3  21 865.535 714.090   1  56.34483   -67.936
   4  -1  21 596.887 548.191   4  56.28863     1.785
   4  -3 -21 620.637 539.496   4  56.29495  -148.055
  -1   4 -21 458.631 478.891   4  56.29036  -169.221
  -3  -1 -21 181.725 611.707   4  56.29540  -174.910
  -1   4 -21 448.390 741.475   3  56.30733   144.332
  -1  -3  21 343.455 501.575   4  56.29448   -16.035
   4  -1  22 4142.51 688.727   4  58.85989     1.371
  -1  -3  22 4399.79 621.658   4  58.86557   -15.994
  -1   4 -22 4101.04 802.221   3  58.87743   145.065
   4  -3 -22 3472.04 634.860   4  58.86643  -148.125
  -1   4 -22 4283.39 620.275   4  58.86146  -169.440
  -3  -1 -22 2834.60 781.505   4  58.86660  -174.652
  -3   4  22 4238.79 629.412   4  58.86904   -33.619
  -1  -3  22 3742.73 784.110   1  58.91814   -67.028
  -3   4  22 3385.59 588.845   1  58.90421   -50.668
  -1  -3  23 3039.55 612.055   4  61.48367   -15.957
  -3   4  23 3205.41 653.892   4  61.48747   -33.315
   4  -1  23 2765.56 694.001   4  61.47814     1.025
  -1  -3  23 3108.69 847.224   1  61.53853   -66.099
  -3   4  23 2881.51 538.433   1  61.52411   -49.757
   4  -3 -23 3633.21 635.078   4  61.48490  -148.180
  -1   4 -23 2807.04 626.953   4  61.47956  -169.643
  -1   4 -23 3660.99 781.833   3  61.49450   145.833
  -3  -1 -23 2538.88 752.563   4  61.48481  -174.435
   4   0 -23 113.410 508.909   4  62.33312  -155.637
  -4   4 -23-43.4479 562.931   4  62.32004   178.737
   4   0 -23 293.462 562.460   3  62.31934   149.105
  -4   0  23 134.318 522.792   4  62.33312   -24.735
   4  -4  23-18.0186 579.374   4  62.32004     0.871
   0  -4 -22-161.120 678.822   4  59.74408  -155.118
  -4   4 -22-137.889 521.032   4  59.72383   178.745
   4  -4  22-37.4360 518.773   4  59.72383     0.866
  -4   0  22-94.3231 492.541   4  59.73685   -24.462
  -4   0  22-81.5535 648.873   1  59.79521   -65.821
   0   4  22-18.4829 566.180   4  59.74408   -25.234
   4   0 -22-2.32248 453.831   4  59.73685  -155.906
   4   0 -22-189.450 565.829   3  59.72505   147.728
   4   0 -21 1258.77 482.117   4  57.19017  -156.204
  -4   4 -21 468.643 727.696   3  57.19762   146.868
   4  -4  21 339.525 525.767   4  57.17720     0.878
   0   4  21 302.500 555.567   4  57.19745   -25.651
  -4   0  21 318.493 620.799   1  57.24613   -66.491
  -4   0  21 624.950 463.210   4  57.19017   -24.163
  -4   4 -21 110.137 510.915   4  57.17720   178.736
   0  -4 -21-46.9603 686.453   4  57.19745  -154.697
   4   0 -21 547.137 553.151   3  57.18031   146.358
   0  -4 -20-32.5994 614.718   4  54.69940  -154.217
  -4   4 -20 315.155 730.291   3  54.70097   145.994
   4   0 -20 493.391 419.612   4  54.69205  -156.527
  -4   0  20 421.268 439.527   4  54.69205   -23.839
  -4   0  20 904.681 593.017   1  54.74567   -67.128
   4  -4  20 185.371 476.244   4  54.67911     0.909
   0   4  20 526.561 518.786   4  54.69940   -26.127
  -4   4 -20 515.699 493.860   4  54.67911   178.705
   4   0 -20 488.421 572.943   3  54.68409   144.987
  -4   4 -19 546.089 457.351   4  52.22908   178.654
  -4   4 -19 396.194 645.430   3  52.25236   145.122
   0  -4 -19 363.152 569.265   4  52.24945  -153.669
  -4   0  19 810.114 521.104   1  52.29334   -67.734
  -4   0  19 514.771 405.778   4  52.24202   -23.486
   4  -4  19 349.413 460.510   4  52.22908     0.964
   0   4  19 673.518 478.709   4  52.24945   -26.671
   4   0 -19 593.835 408.274   4  52.24202  -156.882
  -4   4 -18 58102.2 1389.92   4  49.82722   178.580
  -4   4 -18 62343.1 1793.31   3  49.85190   144.245
   4  -4  18 59922.5 1361.37   4  49.82722     1.046
  -4   0  18 62675.9 1593.82   1  49.88921   -68.307
   0   4  18 61005.3 1473.17   4  49.84769   -27.298
  -4   0  18 60019.7 1319.52   4  49.84015   -23.088
   0  -4 -18 64659.8 1718.44   4  49.84769  -153.039
   4   0 -18 58546.4 1298.69   4  49.84015  -157.281
   0   4  17 361.955 434.230   4  47.49482   -28.023
   4   0 -17 74.2503 341.798   4  47.48717  -157.713
  -4   0  17-89.0485 354.205   4  47.48717   -22.647
   4  -4  17 66.5112 382.039   4  47.47423     1.148
  -4   0  17 465.253 459.545   1  47.53397   -68.846
   0  -4 -17 27.9433 510.413   4  47.49482  -152.311
  -4   4 -17-207.655 625.015   3  47.50028   143.356
  -4   4 -17 109.272 392.659   4  47.47423   178.477
   0  -4 -16 204.811 532.184   4  45.19225  -151.466
   4   0 -16 151.129 340.048   4  45.18448  -158.233
  -4   4 -16-59.8558 586.690   3  45.19891   142.453
  -4   0  16 100.580 349.866   4  45.18448   -22.127
   4  -4  16 80.7242 359.764   4  45.17150     1.283
  -4   0  16-57.7726 480.153   1  45.22902   -69.352
   0   4  16 220.368 438.197   4  45.19225   -28.865
  -4   4 -16 129.987 385.527   4  45.17150   178.343
  -4   4 -15 2285.28 589.242   3  42.94998   141.524
   4   0 -15 1877.22 358.068   4  42.93426  -158.831
   4  -4  15 1849.16 395.574   4  42.92125     1.433
  -4   0  15 1892.37 379.133   4  42.93426   -21.520
   0   4  15 1528.83 430.131   4  42.94217   -29.851
  -4   0  15 1704.82 573.175   1  42.97651   -69.821
  -4   4 -15 1819.30 396.439   4  42.92125   178.196
   0  -4 -15 1510.36 501.157   4  42.94217  -150.477
  -4   4 -14 251.160 352.287   4  40.72655   178.035
   0  -4 -14 176.240 480.589   4  40.74769  -149.311
   4   0 -14 120.752 292.656   4  40.73961  -159.538
   0   4  14 185.266 258.025   1  40.74010   -36.210
  -4   0  14 291.113 318.839   4  40.73961   -20.819
   4  -4  14 228.000 326.871   4  40.72655     1.592
   0   4  14 97.4789 414.108   4  40.74769   -31.015
  -4   0  14-185.386 565.610   1  40.77956   -70.249
  -4   4 -14 196.312 563.704   3  40.75657   140.561
  -4   4 -13 74.8819 306.196   4  38.59161   177.863
   4   0 -13 189.460 278.889   4  38.60472  -160.375
   0   4  13 156.191 383.404   4  38.61298   -32.397
   0   4  13 201.528 257.728   1  38.60468   -36.341
  -4   0  13 169.739 294.129   0  38.58188    11.996
  -4   0  13 239.444 299.337   4  38.60472   -19.984
  -4   0  13-203.285 536.696   1  38.64230   -70.631
   4  -4  13 63.4354 317.643   4  38.59161     1.746
   0  -4 -13 262.299 459.784   4  38.61298  -147.925
  -4   4 -13 71.5184 557.141   3  38.62286   139.551
  -4   4 -12 72922.4 1620.02   3  36.55428   138.481
   0   4  12 71014.1 1025.14   1  36.53457   -36.395
   4  -4  12 71966.3 1143.90   4  36.52186     1.914
  -4   0  12 69844.7 1418.44   1  36.57017   -70.961
   0   4  12 68777.9 1287.44   4  36.54348   -34.057
  -4   0  12 67946.9 1071.82   0  36.51532     9.725
  -4   4 -12 68572.5 1140.77   4  36.52186   177.700
   0  -4 -12 69380.7 1461.34   4  36.54348  -146.263
   0   4  11 152.999 253.912   1  34.53675   -36.431
   4  -4  11 256.594 302.367   4  34.52429     2.080
  -4   0  11 4.61588 267.708   0  34.52095     7.538
   0   4  11 9.01886 350.290   4  34.54618   -36.067
  -4   0  11 58.5989 562.746   1  34.57011   -71.229
  -4   0  11 83.4694 257.739   4  34.53752   -17.792
  -4   4 -11 158.112 287.938   4  34.52429   177.523
  -4   4 -11 96.9168 491.956   3  34.55779   137.333
   4   0 -11 230.215 280.051   4  34.53752  -162.605
   0  -4 -11 51.0156 412.081   4  34.54618  -144.251
  -4   4 -10 400.862 510.077   3  32.64212   136.087
  -4   4 -10 32.5323 280.162   4  32.60766   177.370
  -4   4 -10 104.223 263.962   2  32.58706  -145.756
   4   0 -10 140.848 264.099   4  32.62094  -164.109
   0  -4 -10 269.504 435.486   4  32.62982  -141.787
   4  -4  10 7.66992 268.386   4  32.60766     2.229
  -4   0  10-93.5290 256.939   0  32.60755     5.454
   0   4  10 201.980 365.320   4  32.62982   -38.530
   0   4  10 92.6109 240.987   1  32.62001   -36.496
  -4   0  10-85.8580 435.429   1  32.65088   -71.423
  -4   0  10 140.317 262.810   4  32.62094   -16.295
   0  -4  -9 1175.46 427.462   4  30.80531  -138.740
  -4   4  -9 1208.27 283.208   2  30.76569  -147.788
  -4   4  -9 1208.37 97.9292   0  30.76295    14.956
  -4   4  -9 1576.95 533.771   3  30.81812   134.713
   4   0  -9 1338.27 266.159   4  30.79620  -165.979
   4  -4   9 1684.52 283.698   4  30.78287     2.343
   0   4   9 1565.52 265.484   1  30.79527   -36.684
  -4   0   9 1315.43 271.606   0  30.78601     3.521
   0   4   9 1302.15 371.649   4  30.80531   -41.574
  -4   0   9 1366.32 451.696   1  30.82332   -71.526
  -4   0   9 1455.25 268.440   4  30.79620   -14.436
  -4   4  -9 1502.86 298.184   4  30.78287   177.234
   0  -4  -9 1305.18 231.830   3  30.75475  -129.935
  -4   4  -8 422.685 489.505   3  29.09912   133.181
  -4   4  -8 212.457 96.0974   0  29.04638    12.598
   0  -4  -8 458.208 401.440   4  29.08597  -134.935
  -4   4  -8 274.286 236.226   2  29.04934  -149.771
   0   4   8 488.462 352.209   4  29.08597   -45.376
  -4   0   8 335.304 242.816   0  29.06969     1.815
   4  -4   8 277.945 240.497   4  29.06329     2.326
   0   4   8 452.712 230.494   1  29.07590   -37.132
  -4   0   8 120.608 233.900   4  29.07663   -12.102
  -4   0   8-45.1494 436.915   1  29.10076   -71.517
   0  -4  -8 382.866 206.319   3  29.03876  -119.222
   4   0  -8 291.366 226.599   4  29.07663  -168.316
  -4   4  -8 334.749 252.042   4  29.06329   177.216
  -4   4  -7 392.417 111.228   0  27.45114    10.335
  -4   4  -7 543.644 248.829   2  27.45409  -151.680
  -4   4  -7 512.443 385.509   3  27.50114   131.447
  -4   4  -7 305.379 233.033   4  27.46502   177.347
   4   0  -7 450.853 214.250   4  27.47833  -171.270
   0   4   7 350.050 237.625   1  27.47803   -38.070
  -4   0   7 433.499 234.748   0  27.47465     0.431
   4  -4   7 279.259 211.245   4  27.46502     2.164
   0   4   7 595.691 335.728   4  27.48791   -50.167
  -4   0   7 227.152 386.331   1  27.49927   -71.365
  -4   0   7 352.304 214.393   4  27.47833    -9.164
   0  -4  -7 351.353 206.195   3  27.44431  -105.997
   0  -4  -7 297.008 368.902   4  27.48791  -130.144
  -4   4  -6 299916. 7384.56   2  25.99891  -153.474
  -4   4  -6 296954. 4421.70   0  25.99626     8.183
  -4   4  -6 293419. 6129.44   4  26.00710   177.709
   4   0  -6 293031. 6387.97   4  26.02033  -175.039
  -4   0   6 295264. 2209.19   1  26.03786   -71.035
   0   4   6 320855. 7303.15   1  26.02071   -39.807
  -4   0   6 303127. 7070.28   0  26.01989    -0.495
   4  -4   6 299152. 6141.01   4  26.00710     1.755
  -4   0   6 301788. 6499.49   4  26.02033    -5.396
   0   4   6 300642. 2362.72   2  26.02582  -114.305
   0   4   6 298100. 8520.65   4  26.03013   -56.222
   0  -4  -6 294769. 2360.83   4  26.03013  -124.088
   0  -4  -5 405.221 335.906   4  24.73445  -116.477
  -4   4  -5-63.5165 210.809   2  24.70560  -155.095
  -4   4  -5 97.1900 127.759   0  24.70357     6.218
  -4   4  -5 251.970 369.331   3  24.74691   127.117
   4   0  -5 96.0440 166.589   4  24.72446  -179.873
  -4   4  -5 149.301 166.257   4  24.71140   178.471
  -4   0   5 169.224 200.627   0  24.72720    -0.791
  -4   0   5 152.672 178.399   4  24.72446    -0.582
   0   4   5 305.512 351.525   2  24.73151  -120.338
   0   4   5 7.42203 200.494   1  24.72581   -42.678
   0   4   5 200.276 283.526   4  24.73445   -63.831
   4  -4   5 100.903 155.974   4  24.71140     0.919
  -4   0   5 8.39220 356.947   1  24.73836   -70.475
  -4   4  -4 229.370 195.979   2  23.59818  -156.476
   4   0  -4 143.716 158.354   4  23.61482   173.942
  -4   4  -4-44.8956 333.593   3  23.63644   124.363
   0  -4  -4 100.917 309.205   4  23.62495  -107.105
  -4   4  -4 102.307 132.572   0  23.59713     4.383
  -4   4  -4 153.423 141.456   4  23.60204   179.928
  -4   0   4 293.999 205.324   0  23.62061    -0.241
   0   4   4 183.784 199.361   1  23.61747   -47.009
  -4   0   4 166.012 155.582   4  23.61482     5.596
   0   4   4 482.585 367.708   2  23.62282  -127.796
  -4   0   4 135.004 314.758   1  23.62488   -69.645
   0   4   4 101.925 272.470   4  23.62495   -73.205
   0  -4  -3 3131.81 350.414   4  22.72672   -96.057
  -4   4  -3 3178.53 168.262   4  22.70414  -177.328
  -4   4  -3 3081.91 195.572   0  22.70202     2.854
  -4   4  -3 2633.50 348.426   3  22.73678   121.080
  -4   4  -3 3033.61 260.403   2  22.70168  -157.536
   4   0  -3 2890.65 203.602   4  22.71653   166.062
   0   4   3 2418.28 294.037   4  22.72672   -84.252
  -4   0   3 2768.44 323.401   1  22.72257   -68.488
   4  -4   3 3420.39 162.383   4  22.70414    -3.538
  -4   0   3 2788.57 198.944   4  22.71653    13.445
   0   4   3 2692.03 384.394   2  22.72475  -136.517
  -4   0   3 3002.16 253.984   0  22.72513     1.451
  -4   4  -2 105.830 153.656   0  22.04226     1.661
  -4   4  -2 160.574 234.082   1  22.06627   -82.720
  -4   4  -2 101.847 92.9869   4  22.04184  -172.054
   4   0  -2 116.632 138.478   4  22.05367   156.161
  -4   4  -2 94.1309 259.214   3  22.07197   117.113
   0  -4  -2 26.8605 267.204   4  22.06383   -83.933
  -4   4  -2 68.5392 182.288   2  22.04014  -158.192
  -4   0   2 34.1428 136.385   4  22.05367    23.324
   0   4   2 154.504 292.005   2  22.06129  -145.834
   4  -4   2 62.3738 86.3108   4  22.04184    -9.036
  -4   0   2 120.609 181.257   0  22.06475     4.603
   0   4   2 0.38049 235.721   4  22.06383   -96.380
  -4   0   2 244.321 239.222   1  22.05563   -66.992
  -4   4  -1 71.8500 213.373   1  21.66091   -80.004
  -4   4  -1 8.06216 167.961   0  21.63814     0.845
  -4   4  -1-15.5620 176.459   2  21.63385  -158.368
   4   0  -1 47.5064 137.656   4  21.64664   143.952
   0  -4  -1 164.219 250.561   4  21.65665   -71.779
  -4   4  -1 48.0913 71.0274   4  21.63552  -161.732
  -4   0   1 75.9029 191.601   0  21.65973     9.580
  -4   0   1 96.8175 145.257   4  21.64664    35.519
   4  -4   1 15.2205 63.9315   4  21.63552   -19.470
   0   4   1-6.30814 286.948   2  21.65277  -154.645
   0   4   1 35.2308 222.164   4  21.65665  -108.540
  -4   0   1 0.51319 220.444   1  21.64454   -65.308
  -4   4  -1 89.0359 235.712   3  21.66240   112.310
   0  -4   0 24840.4 584.633   4  21.51894   -60.639
   4   0   0 24562.7 435.527   4  21.50920   129.496
  -4   4   0 23650.3 614.391   1  21.52528   -77.485
  -4   4   0 23967.4 551.654   3  21.52187   106.445
  -4   4   0 23399.9 490.278   0  21.50333     0.416
  -4   4   0 23693.2 503.566   2  21.49656  -158.018
  -4   0   0 24440.3 485.861   1  21.50324   -63.981
   4  -4   0 23013.3 229.750   4  21.49894   -38.101
  -4   0   0 23673.8 438.920   4  21.50920    50.010
  -4   0   0 27081.6 544.938   0  21.52374    16.622
   0   4   0 28356.9 659.862   2  21.51296  -161.883
  -4   0   0 25765.7 767.854   3  21.52670    92.175
   0   4   0 23630.2 542.815   4  21.51894  -119.680
  -4   4   0 23735.9 231.566   4  21.49894  -143.474
   0  -4   1 96.0709 189.873   4  21.65559   -51.142
  -4   4   1 123.529 213.134   3  21.65538    99.498
  -4   4   1-14.8133 190.220   0  21.64262     0.373
  -4   4   1 82.9556 166.774   2  21.63312  -157.131
   4   0   1 25.0101 166.327   4  21.64625   113.201
  -4   4   1 48.1923 72.9471   4  21.63697  -119.088
   0  -4   1 191.509 260.940   0  21.65106  -104.040
  -4   0  -1 48.0028 174.290   1  21.63673   -64.615
  -4   0  -1 148.311 159.042   4  21.64625    66.320
   0   4  -1 107.792 181.313   4  21.65559  -129.166
  -4   0  -1 161.972 205.242   0  21.66161    25.665
   4  -4  -1 50.0934 70.4028   4  21.63697   -62.181
   0   4  -1 100.544 216.019   2  21.64681  -166.915
  -4   0  -1 170.121 308.985   3  21.66228   101.592
  -4   4   1 51.8145 231.965   1  21.66418   -75.199
  -4   4   2 88.0336 262.423   1  22.07268   -73.166
   0  -4   2 45.2595 196.596   4  22.06176   -43.421
  -4   4   2 60.9117 208.804   3  22.05818    91.445
   4   0   2-3.35657 170.138   4  22.05290    96.042
   0  -4   2 125.116 226.888   0  22.05403   -92.327
  -4   4   2 85.1157 167.769   2  22.03870  -155.730
  -4   4   2-1.12906 107.184   4  22.04469   -97.172
   4  -4  -2 38.7919 116.326   4  22.04469   -83.765
  -4   0  -2 14.4497 184.066   4  22.05290    83.473
   0   4  -2 121.327 199.963   4  22.06176  -136.889
  -4   0  -2 29.4244 111.684   1  22.04028   -70.834
   0   4  -2 109.313 187.150   2  22.04958  -169.691
  -4   0  -2-2.07107 200.008   0  22.06844    36.122
  -4   0  -2 57.4953 337.253   3  22.06703   111.828
   4   0   3 1970.24 239.550   4  22.71540    79.423
   0  -4   3 2322.26 230.423   4  22.72370   -37.287
  -4   4   3 1853.13 281.382   1  22.73698   -71.377
  -4   4   3 2271.36 236.867   3  22.71666    82.536
  -4   4   3 2296.40 194.863   4  22.70830   -81.322
   0  -4   3 2362.54 227.027   0  22.71256   -80.772
  -4   4   3 1994.10 218.082   2  22.69958  -153.887
  -4   0  -3 2088.30 257.648   4  22.71540   100.119
   0   4  -3 2172.18 229.009   4  22.72370  -143.022
  -4   0  -3 1748.08 78.3796   1  22.70019   -91.102
  -4   0  -3 1925.86 248.754   0  22.73051    46.930
  -4   0  -3 2270.23 380.974   3  22.72728   121.922
   0   4  -3 2605.30 237.661   2  22.70767  -170.458
   4  -4  -3 2437.55 212.122   4  22.70830   -99.431
  -4   4   4 43.7491 177.789   2  23.59548  -151.712
  -4   4   4 182.822 284.987   1  23.63667   -69.815
   0  -4   4 81.0794 179.497   4  23.62107   -32.470
   0  -4   4 91.5505 157.344   0  23.60643   -68.999
  -4   4   4 19.7266 166.614   4  23.60737   -70.321
   4   0   4 14.8441 226.692   4  23.61337    64.470
  -4   0  -4 161.938 303.859   3  23.62277   130.938
   0   4  -4 27.6057 183.486   4  23.62107  -147.840
   0   4  -4 0.59797 160.794   2  23.60087  -169.552
  -4   0  -4 90.2380 213.294   0  23.62753    57.013
  -4   0  -4 126.377 243.655   4  23.61337   115.070
   4  -4  -4 18.7435 185.096   4  23.60737  -110.233
  -4   4   5-46.4072 187.078   2  24.70237  -149.324
   0  -4   5 25.7400 141.143   0  24.71164   -56.815
   0  -4   5 12.5753 196.112   4  24.72980   -28.693
  -4   4   5 30.9559 183.833   4  24.71779   -62.647
   4   0   5-86.1377 265.080   4  24.72272    51.897
  -4   4   5-8.64763 243.220   1  24.74765   -68.454
   4  -4  -5 39.5500 211.179   4  24.71779  -117.862
  -4   0  -5 103.570 288.858   4  24.72272   127.657
  -4   0  -5-62.3938 336.394   3  24.72948   138.350
   0   4  -5 14.7028 159.171   2  24.70522  -167.415
   0   4  -5 38.3034 189.380   4  24.72980  -151.621
  -4   0  -5 110.100 237.919   0  24.73549    65.721
  -4   4   6 502668. 8855.60   2  25.99521  -146.860
   0  -4   6 477951. 5840.08   0  26.00317   -43.942
   0  -4   6 472490. 8946.17   4  26.02481   -25.727
   4   0   6 463356. 10197.3   4  26.01834    41.701
  -4   4   6 474241. 8166.17   4  26.01441   -57.063
   0   4  -6 476189. 7690.94   2  25.99574  -164.364
  -4   0  -6 478139. 10819.1   4  26.01834   137.868
   4  -4  -6 463954. 8676.31   4  26.01441  -123.451
  -4   0  -6 464576. 2862.83   3  26.02240   144.128
   0   4  -6 467443. 8802.16   4  26.02481  -154.587
  -4   0  -6 479859. 9303.46   0  26.02937    72.896
  -4   4   6 451942. 10678.6   1  26.04481   -67.262
  -4   4   7 957.353 244.420   2  27.44999  -144.382
   0  -4   7 829.759 244.201   4  27.48202   -23.381
   0  -4   7 940.336 139.845   0  27.45696   -30.658
   4   0   7 1087.92 345.204   4  27.47612    33.586
  -4   4   7 936.411 303.054   1  27.50407   -66.206
  -4   4   7 958.980 260.970   4  27.47313   -52.888
   4  -4  -7 637.543 260.956   4  27.47313  -127.612
  -4   0  -7 1073.14 358.848   4  27.47612   146.021
   0   4  -7 819.011 253.314   4  27.48202  -156.932
  -4   0  -7 981.547 393.755   3  27.47749   148.538
  -4   0  -7 885.119 296.403   0  27.48517    78.661
   0   4  -7 969.431 182.464   2  27.44839  -160.674
  -4   4   8 248.819 324.078   1  29.10359   -65.256
   0  -4   8 1140.82 266.607   4  29.07958   -21.520
   0  -4   8 1083.62 145.317   0  29.05119   -17.585
  -4   4   8 143.313 249.712   2  29.04489  -142.018
   4   0   8 332.658 323.367   4  29.07423    27.136
  -4   4   8 37.8750 244.420   4  29.07209   -49.650
   0   4  -8 1117.42 194.644   2  29.04139  -156.631
   4  -4  -8 186.067 286.642   4  29.07209  -130.810
  -4   0  -8 157.355 358.118   4  29.07423   152.480
  -4   0  -8 309.853 364.257   3  29.07293   151.875
  -4   0  -8 133.163 323.065   0  29.08110    83.262
   0   4  -8 1160.64 272.812   4  29.07958  -158.790
   0  -4   9 3011.19 173.088   0  30.76684    -4.672
  -4   4   9 3813.41 346.635   4  30.79227   -47.091
   4   0   9 3087.63 393.440   4  30.79364    22.030
  -4   4   9 4799.74 348.048   2  30.76093  -139.800
  -4   4   9 3119.17 382.308   1  30.82437   -64.392
   0   4  -9 3296.84 318.856   4  30.79848  -160.275
   4  -4  -9 3483.26 374.510   4  30.79227  -133.349
   0   4  -9 3405.14 239.364   2  30.75572  -152.367
  -4   0  -9 3408.28 479.385   3  30.78972   154.414
  -4   0  -9 3589.11 391.893   0  30.79820    86.923
  -4   0  -9 3384.72 444.867   4  30.79364   157.600
   0  -4   9 3250.85 319.874   4  30.79848   -20.036
  -4   4  10 1028.56 385.119   1  32.65032   -63.589
   0  -4  10 677.067 268.738   4  32.62261   -18.838
  -4   4  10 1029.29 299.816   4  32.61757   -45.025
  -4   4  10 635.274 288.507   2  32.58204  -137.798
   4   0  10 728.145 364.746   4  32.61824    17.950
   4  -4 -10 873.634 347.815   4  32.61757  -135.397
  -4   0 -10 857.006 402.669   4  32.61824   161.693
  -4   0 -10 868.754 362.599   0  32.62041    89.822
  -4   0 -10 789.831 454.359   3  32.61177   156.405
   0   4 -10 833.312 280.144   4  32.62261  -161.473
   0   4 -10 841.866 193.018   2  32.57530  -147.998
   0  -4  11 623.001 312.572   4  34.53864   -17.868
  -4   4  11 735.468 336.140   4  34.53466   -43.335
  -4   4  11 508.335 280.467   2  34.49488  -136.033
   4   0  11 364.346 362.078   4  34.53469    14.652
  -4   4  11 853.710 360.807   1  34.56811   -62.830
   0   4 -11 695.208 317.812   4  34.53864  -162.448
   0   4 -11 984.213 571.861   3  34.55997   138.647
   4  -4 -11 635.836 355.488   4  34.53466  -137.072
  -4   0 -11 926.874 410.770   4  34.53469   164.995
  -4   0 -11 720.194 438.179   3  34.52574   157.999
   0   4 -11 543.468 193.855   2  34.48677  -143.645
  -4   0 -11 734.914 373.176   0  34.53440    92.098
  -4   4  12 530.528 316.762   2  36.48857  -134.589
   4   0  12 760.668 380.903   4  36.53210    11.967
  -4   4  12 8.57748 311.833   4  36.53263   -41.936
   0  -4  12 109.154 280.477   4  36.53565   -17.072
   0   4 -12 295.040 280.786   4  36.53565  -163.245
  -4   0 -12 75.1875 416.228   3  36.52071   159.298
   4  -4 -12 173.288 353.972   4  36.53263  -138.454
   0   4 -12 727.863 571.397   3  36.55723   138.739
  -4   0 -12 218.709 360.626   0  36.52930    93.877
  -4   0 -12 110.926 396.353   4  36.53210   167.688
   0   4 -12 164.419 199.734   2  36.47922  -139.413
  -4   4  13 408.333 314.493   2  38.55434  -133.433
  -4   4  13 299.336 422.271   1  38.63779   -61.391
   4   0  13 326.263 366.406   4  38.60168     9.771
   0  -4  13 656.902 315.260   4  38.60488   -16.414
  -4   4  13 841.521 340.885   4  38.60274   -40.764
   4  -4 -13 675.661 385.846   4  38.60274  -139.620
   0   4 -13 842.572 495.769   3  38.62650   138.955
  -4   0 -13 585.385 415.231   4  38.60168   169.878
   0   4 -13 538.291 316.286   4  38.60488  -163.906
  -4   0 -13 639.356 395.984   0  38.59633    95.229
  -4   0 -13 729.864 432.256   3  38.58792   160.417
   4   0  14 167.214 387.811   4  40.73648     7.949
  -4   4  14 24.9197 372.712   1  40.77396   -60.691
  -4   4  14 69.7360 343.279   4  40.73802   -39.775
  -4   0 -14 161.114 441.021   4  40.73648   171.698
   4  -4 -14 213.326 373.408   4  40.73802  -140.605
  -4   0 -14 151.475 439.066   3  40.72039   161.388
   0   4 -14 454.418 543.653   3  40.76084   139.268
  -4   0 -14 83.4950 387.978   0  40.72855    96.222
   0   4 -14 92.9869 315.169   4  40.73935  -164.455
   0  -4  14 76.9973 310.131   4  40.73935   -15.866
   0  -4  15 1120.54 340.237   4  42.93362   -15.406
  -4   4  15 1178.31 398.403   4  42.93301   -38.934
  -4   4  15 1174.83 471.971   1  42.96992   -59.993
   4  -4 -15 1184.96 449.417   4  42.93301  -141.443
  -4   0 -15 2888.18 547.719   3  42.91265   162.274
  -4   0 -15 2466.81 513.661   4  42.93105   173.218
  -4   0 -15 1172.02 465.090   0  42.92051    96.901
   0   4 -15 1197.96 346.104   4  42.93362  -164.918
   0   4 -15 1046.63 627.688   3  42.95483   139.660
   4   0  15 2049.38 438.428   4  42.93105     6.429
  -4   4  16 431.923 375.712   4  45.18356   -38.217
   0  -4  16 363.835 378.336   4  45.18349   -15.023
  -4   4  16 572.102 479.055   1  45.22150   -59.291
  -4   0 -16 160.924 475.130   4  45.18119   174.492
   0   4 -16 386.390 555.268   3  45.20430   140.119
  -4   0 -16 262.898 480.208   3  45.16051   163.107
   0   4 -16 262.706 361.586   4  45.18349  -165.311
  -4   0 -16 436.075 478.245   0  45.16801    97.300
   4  -4 -16 130.959 425.129   4  45.18356  -142.161
   4   0  16 463.342 450.494   4  45.18119     5.155
   0  -4  17 860.458 678.536   1  47.52843   -72.579
   0  -4  17 270.639 424.749   4  47.48586   -14.688
  -4   4  17 237.164 409.385   4  47.48655   -37.604
   4   0  17-165.932 460.236   4  47.48381     4.081
  -4   4  17 173.440 490.261   1  47.52560   -58.579
  -4   0 -17 179.289 528.033   4  47.48381   175.564
   4  -4 -17 133.607 421.707   4  47.48655  -142.773
  -4   0 -17 366.118 512.477   3  47.46087   163.910
  -4   0 -17 240.847 487.203   0  47.46795    97.447
   0   4 -17 407.965 585.904   3  47.50617   140.633
   0   4 -17 237.308 397.249   4  47.48586  -165.648
  -4   4  18 282576. 2788.53   4  49.83981   -37.083
   0  -4  18 286340. 2828.34   4  49.83853   -14.398
   4   0  18 285012. 3028.46   4  49.83672     3.173
  -4   4  18 289870. 3039.99   1  49.88004   -57.852
   4  -4 -18 279595. 3064.12   4  49.83981  -143.296
  -4   0 -18 285766. 3295.31   4  49.83672   176.470
   0   4 -18 285713. 2742.94   4  49.83853  -165.942
   0   4 -18 286261. 3416.52   3  49.85826   141.196
  -4   0 -18 271506. 3157.84   3  49.81150   164.703
   0  -4  19 1010.33 446.297   4  52.24011   -14.144
  -4   4  19 583.919 492.406   1  52.28342   -57.108
   0  -4  19 1193.21 678.922   1  52.28665   -70.630
  -4   4  19 1197.75 490.452   4  52.24193   -36.638
   4   0  19 746.332 507.482   4  52.23851     2.404
   0   4 -19 1047.66 674.241   3  52.25916   141.804
  -4   0 -19 959.268 585.175   4  52.23851   177.237
   0   4 -19 1016.77 412.501   4  52.24011  -166.199
  -4   0 -19 983.886 619.848   3  52.21102   165.500
   4  -4 -19 1191.36 538.601   4  52.24193  -143.743
   4   0  20 38.7382 523.824   4  54.68848     1.753
  -4   4  20-67.0947 481.664   4  54.69220   -36.259
   0  -4  20 35.0150 492.649   4  54.68988   -13.917
   0  -4  20 729.172 691.488   1  54.73846   -69.649
  -4   4  20-46.8834 544.196   1  54.73504   -56.338
   4  -4 -20 23.7927 510.225   4  54.69220  -144.122
   0   4 -20 165.737 454.896   4  54.68988  -166.429
   0   4 -20 12.2611 650.367   3  54.70819   142.449
  -4   0 -20 189.504 573.836   3  54.65869   166.312
  -4   0 -20 338.604 604.014   4  54.68848   177.886
   4   0  21 1501.85 595.798   4  57.18653     1.199
  -4   4  21 1876.55 570.089   1  57.23481   -55.546
   0  -4  21 1562.18 534.703   4  57.18774   -13.716
   0  -4  21 2498.74 745.960   1  57.23841   -68.660
  -4   4  21 2489.88 536.687   4  57.19055   -35.940
  -4   0 -21 1000.47 661.774   4  57.18653   178.439
  -4   0 -21 1143.86 604.645   3  57.15442   167.150
   4  -4 -21 1825.86 517.907   4  57.19055  -144.444
   0   4 -21 1955.43 494.529   4  57.18774  -166.632
   0   4 -21 1549.96 769.939   3  57.20525   143.132
   4   0  22 475.015 581.879   4  59.73314     0.735
   0  -4  22 583.169 518.646   4  59.73418   -13.536
   0  -4  22 1206.09 804.222   1  59.78699   -67.658
  -4   4  22 285.421 555.187   1  59.78321   -54.716
  -4   4  22 542.846 530.851   4  59.73745   -35.674
   0   4 -22 1065.09 488.046   4  59.73418  -166.816
  -4   0 -22 109.661 699.160   4  59.73314   178.900
   0   4 -22 654.749 742.651   3  59.75083   143.858
   4  -4 -22 1100.29 593.932   4  59.73745  -144.716
  -4   4  23 566.797 493.166   1  62.38130   -53.847
   0  -4  23 988.753 853.843   1  62.38525   -66.630
   4   0  23 714.400 600.043   4  62.32933     0.340
   4  -4 -23 749.206 598.787   4  62.33392  -144.940
  -4   0 -23 693.720 692.940   4  62.32933   179.295
  -4   4  23 739.781 548.483   4  62.33392   -35.458
  -5   4 -23 288.201 629.132   4  63.71677   173.436
   4  -5  23 734.639 591.050   4  63.71824     0.344
  -5   1  23 1024.03 515.050   4  63.73161   -28.398
  -5   4 -22 2325.86 630.253   4  61.15482   173.297
   4   1 -22 2928.23 663.204   3  61.17053   144.618
   1  -5 -22 2558.68 773.008   4  61.17868  -148.587
  -5   4 -22 3370.45 853.095   3  61.17638   148.274
   4   1 -22 2948.16 559.072   4  61.17133  -157.596
  -5   1  22 2962.76 651.464   1  61.23187   -65.757
  -5   1  22 2494.36 547.687   4  61.16952   -28.058
   4  -5  22 2616.55 604.824   4  61.15635     0.167
   1   4  22 2551.49 658.866   4  61.17897   -21.461
   4   1 -21 2500.62 514.114   4  58.66296  -157.936
  -5   4 -21 1591.28 565.811   4  58.64638   173.114
   4   1 -21 2508.88 682.893   3  58.66377   143.388
   1  -5 -21 1917.45 720.291   4  58.67022  -147.974
  -5   4 -21 2477.28 842.137   3  58.66954   147.308
  -5   1  21 3724.35 667.656   1  58.72087   -66.387
  -5   1  21 2058.71 527.060   4  58.66096   -27.707
   4  -5  21 2699.12 551.137   4  58.64799     0.000
   1   4  21 2176.11 630.852   4  58.67061   -21.807
   4   1 -20 9224.49 662.770   4  56.20735  -158.298
   4   1 -20 9087.94 792.888   3  56.20974   142.167
  -5   4 -20 10300.9 959.782   3  56.21544   146.338
   1  -5 -20 9882.85 945.351   4  56.21453  -147.276
   4  -5  20 9629.33 707.543   4  56.19238    -0.163
  -5   1  20 9512.61 684.769   4  56.20516   -27.330
  -5   1  20 9703.46 809.223   1  56.26269   -66.985
   1   4  20 9883.92 812.683   4  56.21503   -22.199
  -5   4 -20 8129.46 739.781   4  56.19069   172.860
  -5   4 -19 11601.2 794.568   4  53.78755   172.555
   1  -5 -19 11959.8 986.925   4  53.81142  -146.478
  -5   4 -19 13508.5 1076.44   3  53.81387   145.357
   4   1 -19 12318.8 712.129   4  53.80432  -158.695
  -5   1  19 13593.5 915.182   1  53.85712   -67.551
  -5   1  19 13768.3 746.169   4  53.80193   -26.915
   4  -5  19 11859.1 748.025   4  53.78933    -0.315
   1   4  19 12912.2 848.663   4  53.81205   -22.647
  -5   4 -18 914.199 643.252   3  51.46527   144.359
  -5   4 -18 316.424 462.024   4  51.43739   172.184
   1  -5 -18 438.606 587.048   4  51.46132  -145.565
   4   1 -18 504.860 396.987   4  51.45430  -159.150
   1   4  18 380.450 522.834   4  51.46207   -23.160
  -5   1  18 428.843 388.647   4  51.45168   -26.456
   4  -5  18 226.611 422.240   4  51.43925    -0.495
  -5   1  18 399.792 578.487   1  51.50457   -68.085
   4   1 -17 6306.45 519.357   4  49.15834  -159.655
  -5   4 -17 5671.54 580.892   4  49.14127   171.735
  -5   4 -17 7345.11 819.800   3  49.17070   143.334
   1  -5 -17 6497.73 729.621   4  49.16529  -144.518
  -5   1  17 6852.69 682.800   1  49.20610   -68.586
  -5   1  17 6526.29 524.889   4  49.15548   -25.946
   4  -5  17 6894.96 568.302   4  49.14324    -0.692
   1   4  17 6770.44 633.192   4  49.16618   -23.755
  -5   4 -16 5968.05 558.736   4  46.90099   171.220
   1  -5 -16 6323.60 723.771   4  46.92512  -143.313
  -5   4 -16 4893.53 759.774   3  46.93195   142.271
   4   1 -16 5220.19 485.674   4  46.91825  -160.232
   1   4  16 5863.65 588.669   4  46.92616   -24.448
  -5   1  16 5818.38 494.263   4  46.91513   -25.361
   4  -5  16 5381.22 500.281   4  46.90307    -0.925
  -5   1  16 5828.49 627.539   1  46.96347   -69.055
   1  -5 -15 2258.95 551.116   4  44.74342  -141.919
  -5   4 -15 2095.43 654.070   3  44.75163   141.161
   4   1 -15 2235.60 372.666   4  44.73663  -160.891
   4  -5  15 2811.69 414.235   4  44.72136    -1.184
  -5   1  15 2606.78 390.017   4  44.73323   -24.696
  -5   1  15 2673.18 547.026   1  44.77928   -69.489
   1   4  15 2555.68 482.928   4  44.74462   -25.265
  -5   4 -15 1956.02 424.495   4  44.71915   170.618
  -5   4 -14 8156.29 548.323   4  42.59928   169.913
   1  -5 -14 8911.16 738.271   4  42.62370  -140.306
  -5   4 -14 9246.61 791.154   3  42.63323   139.989
   4   1 -14 8530.51 517.378   4  42.61699  -161.653
   1   4  14 9553.47 652.287   4  42.62507   -26.237
   4  -5  14 9290.71 545.253   4  42.60162    -1.491
  -5   1  14 9325.75 683.406   1  42.65702   -69.886
  -5   1  14 8950.04 518.644   4  42.61328   -23.903
  -5   4 -13 11353.4 583.795   4  40.54593   169.102
   1  -5 -13 10108.5 731.898   4  40.57052  -138.422
   4   1 -13 10732.1 537.321   4  40.56389  -162.548
  -5   4 -13 11412.0 797.494   3  40.58131   138.740
  -5   1  13 10682.1 671.764   1  40.60123   -70.244
  -5   1  13 10849.2 543.586   0  40.54380    11.462
   4  -5  13 11541.1 563.938   4  40.54842    -1.878
  -5   1  13 10804.2 530.403   4  40.55986   -22.961
   1   4  13 11215.0 658.667   4  40.57207   -27.407
  -5   4 -12-44.5915 303.860   4  38.56488   168.151
   1  -5 -12-23.6819 427.344   4  38.58964  -136.223
  -5   4 -12 674.354 572.786   3  38.60163   137.395
   4   1 -12-74.1807 290.769   4  38.58311  -163.603
  -5   1  12-49.6235 430.201   1  38.61767   -70.558
  -5   1  12-57.6240 279.257   4  38.57872   -21.852
   4  -5  12 172.061 292.949   4  38.56752    -2.351
  -5   1  12 57.4843 296.821   0  38.56577     9.817
   1   4  12-1.04409 361.973   4  38.59140   -28.832
  -5   4 -11 4441.04 405.617   4  36.66327   167.052
   4   1 -11 4631.48 379.079   4  36.68179  -164.855
  -5   4 -11 4463.53 623.677   3  36.70131   135.932
  -5   1  11 4698.21 371.001   4  36.67701   -20.513
   1   4  11 4494.09 485.613   4  36.69018   -30.594
   4  -5  11 4396.79 380.778   4  36.66607    -2.975
  -5   1  11 5648.36 417.176   0  36.66718     8.308
  -5   1  11 5226.99 540.173   1  36.71345   -70.823
   4   1 -10 10043.0 467.525   4  34.86863  -166.354
   1  -5 -10 10356.9 664.305   4  34.87492  -130.585
  -5   4 -10 8641.66 455.080   4  34.84982   165.749
  -5   4 -10 10151.1 727.484   3  34.88903   134.326
  -5   1  10 9259.45 604.052   1  34.89727   -71.032
   1   4  10 9768.77 401.715   1  34.85666   -20.745
   4  -5  10 9907.96 471.322   4  34.85281    -3.754
   1   4  10 9868.13 581.352   4  34.87714   -32.806
  -5   1  10 9648.96 477.578   0  34.85672     6.968
  -5   4  -9 4673.20 221.085   0  33.12215    29.618
  -5   4  -9 5062.65 379.917   4  33.13501   164.213
  -5   4  -9 5124.32 619.454   3  33.17524   132.548
   4   1  -9 4843.27 350.871   4  33.15410  -168.164
  -5   1   9 5260.50 341.886   4  33.14846   -16.912
  -5   1   9 5467.93 395.151   0  33.14486     5.838
   1   4   9 5037.25 313.138   1  33.14221   -20.061
   4  -5   9 4955.91 362.313   4  33.13818    -4.766
   1   4   9 4845.87 483.949   4  33.16272   -35.634
  -5   1   9 5035.97 516.081   1  33.17957   -71.183
   1  -5  -9 4761.58 543.767   4  33.16025  -126.984
   1  -5  -8 20725.3 794.008   4  31.55656  -122.735
  -5   4  -8 20018.6 838.394   3  31.57227   130.565
  -5   4  -8 18953.9 598.827   2  31.51911  -152.396
  -5   4  -8 19748.1 384.783   0  31.52137    26.937
   4   1  -8 19595.2 552.011   4  31.55059  -170.366
  -5   4  -8 20157.0 543.196   4  31.53123   162.376
   4  -5   8 19958.6 529.339   4  31.53460    -6.057
   1   4   8 19613.2 698.620   4  31.55930   -39.318
  -5   1   8 19148.2 729.811   1  31.57270   -71.267
   1   4   8 20271.3 505.052   1  31.53898   -19.728
  -5   1   8 19157.2 510.160   4  31.54447   -14.417
  -5   1   8 20086.8 598.869   0  31.54396     4.991
  -5   4  -7 17641.8 556.704   2  30.04300  -154.450
  -5   4  -7 16498.9 358.436   0  30.04597    24.143
   1  -5  -7 16607.7 708.494   4  30.07821  -117.729
  -5   4  -7 17010.9 770.661   3  30.09444   128.334
   4   1  -7 17058.7 501.027   4  30.07244  -173.062
  -5   4  -7 17829.2 477.572   4  30.05284   160.134
  -5   1   7 17357.0 461.520   4  30.06582   -11.300
  -5   1   7 16663.3 536.377   0  30.06835     4.491
   1   4   7 18907.9 484.911   1  30.06137   -20.198
   1   4   7 17110.9 647.602   4  30.08124   -44.208
  -5   1   7 16143.8 661.654   1  30.09101   -71.279
   4  -5   7 16721.0 462.115   4  30.05643    -7.813
   4   1  -6 428.520 229.261   4  28.73594  -176.372
  -5   4  -6 448.571 211.962   4  28.71616   157.316
  -5   4  -6 474.539 170.221   0  28.71220    21.304
  -5   4  -6 433.311 388.244   3  28.75797   125.819
  -5   4  -6 554.385 257.014   2  28.70824  -156.457
   4   1  -6 453.578 73.4436   2  28.68426   151.895
   4  -5   6 429.766 207.496   4  28.71996   -10.158
   1   4   6 532.317 316.013   4  28.74480   -50.802
  -5   1   6 375.902 203.696   4  28.72880    -7.356
  -5   1   6 493.745 259.374   0  28.73428     4.438
  -5   1   6 507.203 363.404   1  28.75078   -71.217
   1   4   6 493.649 211.251   1  28.72569   -22.075
   1  -5  -6 619.976 407.066   4  28.74146  -111.891
   1  -5  -5 6426.94 490.408   4  27.56419  -105.172
  -5   4  -5 6546.79 377.613   2  27.53266  -158.379
  -5   4  -5 6754.46 513.879   3  27.58069   122.960
  -5   4  -5 6494.11 268.186   0  27.53794    18.546
  -5   4  -5 6936.80 271.530   4  27.53908   153.542
   4   1  -5 6665.94 232.948   2  27.51198   127.718
   4   1  -5 7333.80 338.445   4  27.55897   179.528
  -5   1   5 6578.23 365.740   0  27.55959     4.938
  -5   1   5 6945.64 288.863   4  27.55130    -2.380
  -5   1   5 7082.16 475.956   1  27.56990   -71.089
   4  -5   5 6942.37 291.714   4  27.54309   -13.316
   1   4   5 6781.10 429.165   4  27.56784   -59.744
  -5   4  -4 11287.2 445.497   2  26.53508  -160.172
  -5   4  -4 11784.9 279.494   4  26.54049   148.060
   4   1  -4 11766.1 389.045   4  26.56037   174.461
  -5   4  -4 11599.5 570.302   3  26.58140   119.721
  -5   4  -4 11495.5 334.308   0  26.54200    15.906
   1  -5  -4 11439.6 540.786   4  26.56524   -97.596
   1   4   4 12040.1 506.820   4  26.56922   -71.614
   1   4   4 11232.0 591.813   2  26.56389  -126.433
  -5   1   4 11079.8 423.019   0  26.56306     6.117
   4  -5   4 11571.9 316.927   4  26.54471   -17.559
  -5   1   4 11512.6 521.425   1  26.56725   -70.930
  -5   1   4 11433.0 324.359   4  26.55218     3.962
  -5   4  -3 4030.96 149.026   4  25.73919   138.016
  -5   4  -3 4174.37 415.151   3  25.77882   116.044
   1  -5  -3 3581.19 373.014   4  25.76340   -89.337
   4   1  -3 4061.64 266.846   4  25.75894   168.153
  -5   4  -3 4085.56 245.029   0  25.74314    13.449
  -5   1   3 3666.60 374.650   1  25.76165   -70.795
   1   4   3 4465.08 467.372   2  25.76167  -139.373
   4  -5   3 3641.27 196.010   4  25.74360   -23.232
  -5   1   3 4084.37 297.558   0  25.76343     8.106
   1   4   3 3946.01 358.341   4  25.76768   -86.294
  -5   1   3 4451.26 224.617   4  25.75024    11.914
  -5   4  -3 3894.57 319.408   2  25.73424  -161.775
  -5   4  -2 17308.4 497.434   2  25.14741  -163.117
  -5   4  -2 17630.9 430.091   0  25.15858    11.233
  -5   4  -2 17442.4 623.219   3  25.19022   111.865
  -5   4  -2 18321.9 557.291   1  25.17630   -83.262
   4   1  -2 17614.6 442.687   4  25.17195   160.269
   1   4   2 18399.9 667.279   2  25.17316  -153.171
  -5   1   2 17865.5 495.610   0  25.17790    11.018
   4  -5   2 18129.5 328.785   4  25.15708   -30.768
   1   4   2 17740.1 554.680   4  25.18053  -102.201
  -5   1   2 18531.6 359.281   4  25.16279    21.729
  -5   1   2 17593.9 557.203   1  25.17049   -70.883
   1  -5  -2 17717.1 591.488   4  25.17595   -80.648
   1  -5  -1 10595.3 464.795   4  24.81701   -71.885
  -5   4  -1 11086.9 368.615   0  24.80239     9.308
  -5   4  -1 11055.1 468.358   1  24.81994   -80.661
  -5   4  -1 11354.5 507.078   3  24.82970   107.184
  -5   4  -1 9974.75 391.238   2  24.78865  -164.150
   4   1  -1 10722.5 361.908   4  24.81351   150.350
   1   4   1 10874.9 442.781   4  24.82184  -116.846
  -5   1   1 10878.3 404.630   0  24.82054    14.928
   1   4   1 10690.7 520.172   2  24.81246  -165.291
   4  -5   1 10656.2 254.920   4  24.79925   -40.361
  -5   1   1 10700.9 281.366   4  24.80395    33.503
  -5   1   1 10937.0 447.357   1  24.80797   -71.373
  -5   4   0 276.364 276.880   1  24.70162   -78.334
  -5   4   0 128.910 294.719   3  24.70658   101.961
   1  -5   0 274.163 250.857   4  24.69585   -63.414
  -5   4   0 329.954 201.837   0  24.68376     7.727
  -5   4   0 128.809 195.302   2  24.66728  -164.805
   4   1   0 364.043 198.408   4  24.69291   137.880
   4  -5   0 242.678 117.664   4  24.67940   -51.713
  -5   1   0 293.258 344.417   3  24.71055    95.946
  -5   1   0 318.747 232.002   1  24.68348   -72.715
   1   4   0 498.321 259.644   4  24.70092  -128.644
   1   4   0 110.440 299.508   2  24.68888  -174.074
  -5   1   0 60.3677 215.303   0  24.70056    19.836
  -5   1   0 221.409 131.331   4  24.68303    47.091
  -5   4   1 4528.39 298.494   0  24.80591     6.484
  -5   4   1 4784.99 363.775   3  24.82415    96.263
  -5   4   1 4736.85 285.174   2  24.78654  -165.030
   1  -5   1 5001.55 319.929   4  24.81576   -55.562
  -5   4   1 4316.66 378.927   1  24.82452   -76.289
   4   1   1 4873.99 302.474   4  24.81339   122.388
  -5   1  -1 4618.63 467.208   3  24.83042   102.611
  -5   1  -1 4748.94 311.666   0  24.82120    25.611
   4  -5  -1 4518.94 207.887   4  24.80075   -64.067
   1   4  -1 4821.19 328.609   4  24.82100  -137.480
  -5   1  -1 4464.06 217.417   4  24.80329    61.821
  -5   1  -1 4908.51 284.366   1  24.80038   -75.622
   1   4  -1 4625.38 374.003   2  24.80575  -179.350
  -5   4   2 15166.1 427.117   2  25.14323  -164.825
  -5   4   2 14066.2 561.244   1  25.18535   -74.524
   4   1   2 15575.1 474.244   4  25.17172   104.115
  -5   4   2 13858.0 454.323   0  25.16554     5.640
   1  -5   2 15692.8 469.746   4  25.17350   -48.530
  -5   1  -2 15451.7 380.746   1  25.15553   -80.739
   1   4  -2 15389.0 475.994   4  25.17887  -143.938
  -5   1  -2 15205.0 455.662   0  25.17922    32.008
  -5   1  -2 14429.2 663.818   3  25.18773   109.432
  -5   1  -2 16410.8 392.089   4  25.16148    76.783
   1   4  -2 15836.5 507.239   2  25.15991   178.321
   4  -5  -2 15625.2 380.370   4  25.16005   -76.186
  -5   4   2 15595.0 517.625   3  25.17926    90.118
   1  -5   3 4552.10 301.659   0  25.74667   -97.351
  -5   4   3 3890.04 265.929   2  25.72811  -164.195
   4   1   3 4461.30 333.542   4  25.75860    84.810
   1  -5   3 4347.99 293.625   4  25.75980   -42.400
  -5   4   3 4063.28 318.578   0  25.75336     5.166
  -5   4   3 4190.04 348.029   3  25.76273    83.696
  -5   4   3 4323.44 409.660   1  25.77474   -72.999
  -5   4   3 4237.09 175.075   4  25.74313   -81.261
  -5   1  -3 4203.61 192.182   1  25.73968   -88.998
   1   4  -3 4450.04 305.157   2  25.74222   178.305
  -5   1  -3 4063.34 300.481   0  25.76536    38.689
  -5   1  -3 4232.71 457.577   3  25.77326   116.126
   1   4  -3 4282.00 315.427   4  25.76525  -148.665
  -5   1  -3 4539.82 285.497   4  25.74831    91.087
   4  -5  -3 4656.35 288.546   4  25.74796   -87.035
   1  -5   4 13231.8 439.190   4  26.56057   -37.162
   1  -5   4 12197.0 358.237   0  26.54400   -85.720
  -5   4   4 12130.9 551.034   1  26.57856   -71.685
  -5   4   4 12444.5 478.885   0  26.55524     5.040
  -5   4   4 13114.4 400.178   2  26.52713  -163.207
  -5   4   4 12635.9 305.700   4  26.54560   -66.770
   4   1   4 11481.2 479.599   4  26.55994    67.033
   1   4  -4 12909.5 409.086   2  26.53869  -179.977
  -5   1  -4 12898.5 630.425   3  26.57295   122.421
   1   4  -4 12122.1 433.102   4  26.56606  -152.165
  -5   1  -4 13005.8 454.342   4  26.54968   104.130
  -5   1  -4 13270.8 447.828   0  26.56557    45.298
   4  -5  -4 13497.9 459.654   4  26.55036   -96.347
  -5   4   5 2825.32 236.257   2  27.52306  -161.914
   1  -5   5 3144.63 207.388   0  27.53849   -72.369
   1  -5   5 3239.32 286.812   4  27.55855   -32.745
   4   1   5 3279.38 368.917   4  27.55844    52.392
  -5   4   5 3334.27 338.369   0  27.55393     5.219
  -5   4   5 3152.93 401.873   1  27.57948   -70.544
  -5   4   5 3242.70 229.991   4  27.54525   -58.726
  -5   1  -5 3222.35 300.675   0  27.56262    51.547
   1   4  -5 3496.40 307.516   4  27.56404  -154.795
   4  -5  -5 3267.63 336.939   4  27.54992  -104.110
  -5   1  -5 4128.08 370.088   4  27.54828   115.587
   1   4  -5 3258.67 248.206   2  27.53214  -176.840
  -5   1  -5 3720.20 502.368   3  27.56959   128.103
  -5   4   6 37.0683 196.117   4  28.72329   -53.605
   1  -5   6 148.677 130.413   0  28.71140   -56.968
   4   1   6 147.549 330.825   4  28.73534    41.044
  -5   4   6 212.123 194.140   2  28.69715  -160.370
  -5   4   6 160.549 362.643   1  28.75869   -69.547
   1   4  -6 113.385 236.471   4  28.74040  -156.802
  -5   1  -6 238.319 428.151   3  28.74446   133.079
   4  -5  -6 74.7864 308.794   4  28.72784  -110.452
   1   4  -6 54.3585 168.236   2  28.70389  -172.733
  -5   1  -6 108.469 325.794   4  28.72532   125.355
  -5   1  -6 82.7864 248.696   0  28.73778    57.239
   1  -5   6 307.172 245.189   4  28.73494   -29.056
   1  -5   7 507.707 257.222   4  30.07091   -25.982
   4   1   7 233.122 356.639   4  30.07176    32.386
  -5   4   7 114.462 299.130   1  30.09735   -68.658
  -5   4   7 199.750 237.937   4  30.06082   -50.050
  -5   4   7 168.967 194.772   2  30.03059  -158.682
  -5   1  -7 202.047 260.342   0  30.07227    62.286
  -5   1  -7 284.579 446.630   3  30.07877   137.345
  -5   1  -7 18.6990 339.128   4  30.06192   133.587
   4  -5  -7 124.892 312.130   4  30.06525  -115.638
   1   4  -7 231.335 245.667   4  30.07632  -158.354
   1   4  -7 152.366 161.257   2  30.03513  -167.921
   1  -5   8 6915.97 394.143   4  31.54858   -23.437
  -5   4   8 7218.85 489.437   1  31.57756   -67.849
  -5   4   8 7144.89 331.118   2  31.50552  -156.898
  -5   4   8 7429.30 376.688   4  31.53996   -47.458
   4   1   8 6819.39 500.939   4  31.54984    25.745
   4  -5  -8 6760.24 464.941   4  31.54426  -119.916
  -5   1  -8 7289.63 581.823   3  31.55466   140.949
  -5   1  -8 7117.29 389.795   0  31.54824    66.674
   1   4  -8 7158.14 405.262   4  31.55392  -159.570
  -5   1  -8 6805.14 489.699   4  31.54020   140.437
   1   4  -8 7360.63 288.143   2  31.50802  -162.573
  -5   1  -9 2651.03 428.477   4  33.14386   146.120
  -5   4   9 2288.13 303.218   4  33.14441   -45.504
   1  -5   9 2283.59 301.588   4  33.15166   -21.331
  -5   4   9 2124.80 253.652   2  33.10569  -155.153
   4   1   9 2596.27 434.458   4  33.15330    20.584
  -5   4   9 2198.29 407.600   1  33.18307   -67.098
   1   4  -9 2324.09 202.824   2  33.10632  -157.024
  -5   1  -9 3080.31 524.391   3  33.15591   143.984
   4  -5  -9 2916.16 408.902   4  33.14858  -123.463
  -5   1  -9 2234.35 316.557   0  33.14948    70.434
   1   4  -9 2355.09 330.487   4  33.15693  -160.534
  -5   4  10 7741.05 544.205   1  34.89952   -66.391
  -5   4  10 6258.13 330.944   2  34.81676  -153.522
  -5   4  10 6624.23 411.690   4  34.85981   -43.966
   4   1  10 5999.31 504.812   4  34.86777    16.523
  -5   1 -10 6052.63 525.386   4  34.85854   150.815
   1   4 -10 6342.95 413.329   4  34.87098  -161.306
  -5   1 -10 5932.90 589.482   3  34.86816   146.549
   4  -5 -10 5896.47 495.563   4  34.86385  -126.435
   1   4 -10 6206.83 279.140   2  34.81567  -151.330
  -5   1 -10 6228.89 398.731   0  34.86163    73.625
   1  -5  10 6560.44 424.547   4  34.86579   -19.579
  -5   4  11 2015.68 330.131   4  36.67378   -42.762
  -5   4  11 3099.47 277.111   2  36.62635  -152.014
   1  -5  11 1692.43 326.247   4  36.67859   -18.117
   4   1  11 1859.84 427.457   4  36.68089    13.264
  -5   4  11 1631.45 424.893   1  36.71456   -65.714
  -5   1 -11 2023.28 432.049   4  36.67186   154.726
  -5   1 -11 3670.33 366.747   0  36.67234    76.283
   4  -5 -11 4655.64 484.714   4  36.67770  -128.915
   1   4 -11 1784.26 307.394   4  36.68370  -161.932
  -5   1 -11 1674.93 498.122   3  36.67905   148.738
   1  -5  12 391.863 309.077   4  38.57959   -16.895
  -5   4  12 455.848 308.662   4  38.57587   -41.759
   4   1  12 424.048 375.547   4  38.58218    10.620
  -5   4  12 592.397 400.163   1  38.61772   -65.056
   4  -5 -12 300.499 388.844   4  38.57967  -131.031
  -5   1 -12 574.880 410.774   4  38.57334   157.981
  -5   1 -12 228.888 290.813   0  38.57117    78.485
  -5   1 -12 606.714 435.443   3  38.57813   150.621
   1   4 -12 275.169 296.890   4  38.58462  -162.443
   4   1  13 435.133 392.406   4  40.56292     8.463
  -5   4  13 442.564 408.380   1  40.60032   -64.406
   1  -5  13 632.730 314.151   4  40.56008   -15.859
  -5   4  13 465.118 327.665   4  40.55735   -40.927
   4  -5 -13 687.037 412.764   4  40.56104  -132.815
  -5   1 -13 363.132 450.496   3  40.55669   152.270
  -5   1 -13 476.404 429.819   4  40.55427   160.721
   1   4 -13 686.726 339.552   4  40.56503  -162.866
  -5   1 -13 444.810 320.816   0  40.54940    80.256
  -5   4  14 8261.66 525.601   4  42.61108   -40.214
   1  -5  14 8629.17 525.886   4  42.61290   -14.983
  -5   4  14 8401.26 647.247   1  42.65521   -63.761
   4   1  14 8701.38 614.080   4  42.61598     6.681
  -5   1 -14 7731.63 679.894   3  42.60757   153.728
   1   4 -14 8545.24 760.743   3  42.63941   138.021
  -5   1 -14 7556.97 646.114   4  42.60751   163.000
   4  -5 -14 7714.24 624.223   4  42.61468  -134.345
  -5   1 -14 7332.89 485.666   0  42.59991    81.647
   1   4 -14 8360.80 528.977   4  42.61779  -163.217
   4   1  15 922.914 437.145   4  44.73559     5.195
  -5   4  15 1395.86 488.277   1  44.77664   -63.114
   1  -5  15 1388.77 389.731   4  44.73229   -14.234
  -5   4  15 1315.59 370.869   4  44.73132   -39.630
  -5   1 -15 1176.17 558.528   3  44.72501   155.057
   4  -5 -15 1087.07 469.860   4  44.73482  -135.654
   1   4 -15 1503.23 390.362   4  44.73711  -163.513
  -5   1 -15 1400.80 500.531   4  44.72727   164.938
  -5   1 -15 1454.12 365.940   0  44.71692    82.679
   1   4 -15 1776.78 632.148   3  44.75867   138.390
  -5   4  16 766.588 392.927   4  46.91349   -39.147
   4   1  16 908.763 479.395   4  46.91718     3.948
   1  -5  16 865.209 384.417   4  46.91368   -13.604
  -5   4  16 636.329 500.103   1  46.96007   -62.459
   4  -5 -16 919.792 480.264   4  46.91691  -136.787
   1   4 -16 1262.53 405.540   4  46.91844  -163.763
   1   4 -16 1437.40 648.935   3  46.93981   138.830
  -5   1 -16 496.724 496.221   4  46.90901   166.589
  -5   4  17 42.6574 514.743   1  49.20198   -61.794
  -5   4  17 207.464 402.436   4  49.15409   -38.731
   1  -5  17 559.907 394.344   4  49.15355   -13.044
   4   1  17 149.024 467.759   4  49.15725     2.899
   1   4 -17 493.222 654.767   3  49.17931   139.331
  -5   1 -17-32.0424 505.489   4  49.14920   167.994
  -5   1 -17 196.753 540.204   3  49.14234   157.404
   4  -5 -17 31.4761 492.615   4  49.15743  -137.765
   1  -5  18 2.92898 429.307   4  51.44930   -12.552
   4   1  18 197.524 480.773   4  51.45318     2.009
  -5   4  18-30.3031 541.383   1  51.49979   -61.113
  -5   4  18 60.4247 409.924   4  51.45052   -38.385
  -5   1 -18-13.0070 512.580   4  51.44525   169.193
   4  -5 -18 31.9485 530.961   4  51.45379  -138.612
   1   4 -18 378.967 642.215   3  51.47459   139.885
   1   4 -18-13.8581 407.912   4  51.45396  -164.162
  -5   1 -18 6.73425 581.213   3  51.43610   158.486
   1  -5  19 1514.02 723.990   1  53.84729   -71.607
  -5   4  19 1312.10 482.041   4  53.80099   -38.100
   1  -5  19 1238.49 484.415   4  53.79913   -12.116
   4   1  19 882.432 525.550   4  53.80318     1.255
  -5   4  19 898.855 541.779   1  53.85171   -60.413
   4  -5 -19 1234.92 576.615   4  53.80420  -139.348
  -5   1 -19 889.380 620.379   4  53.79535   170.216
   1   4 -19 1154.76 427.180   4  53.80375  -164.324
  -5   1 -19 510.473 610.855   3  53.78391   159.532
   1   4 -19 877.695 702.287   3  53.82387   140.484
   1  -5  20 1580.77 498.584   4  56.20196   -11.723
  -5   4  20 1628.60 541.754   1  56.25668   -59.693
   4   1  20 1775.81 580.610   4  56.20618     0.615
  -5   4  20 1654.65 503.589   4  56.20443   -37.862
  -5   1 -20 1096.76 663.079   4  56.19844   171.095
   1   4 -20 1276.89 490.749   4  56.20655  -164.465
  -5   1 -20 1401.81 639.503   3  56.18471   160.561
   4  -5 -20 1752.47 600.359   4  56.20757  -139.979
   1   4 -20 1852.78 670.767   3  56.22608   141.127
   1  -5  20 2288.09 849.386   1  56.25206   -70.510
  -5   4  21 886.990 502.515   4  58.66042   -37.677
   1  -5  21 1174.67 817.057   1  58.70947   -69.408
   4   1  21 776.597 619.142   4  58.66176     0.073
  -5   4  21 524.952 612.155   1  58.71428   -58.945
   4  -5 -21 220.696 568.454   4  58.66352  -140.527
  -5   1 -21 401.027 651.673   4  58.65409   171.838
   1   4 -21 888.698 685.486   3  58.68081   141.811
   1   4 -21 625.555 492.879   4  58.66195  -164.592
  -5   1 -21 440.176 672.381   3  58.63805   161.581
   1  -5  21 994.764 560.588   4  58.65738   -11.366
  -5   4  22 230.869 559.952   1  61.22473   -58.172
   1  -5  22 990.154 804.607   1  61.21972   -68.296
   1   4 -22 658.408 741.674   3  61.18825   142.534
   4  -5 -22 146.776 599.657   4  61.17221  -140.991
  -5   1 -22 616.553 695.989   3  61.14412   162.607
   1   4 -22 653.128 481.896   4  61.17012  -164.705
  -5   1 -22 234.991 678.306   4  61.16251   172.482
  -5   4  22 365.959 541.549   4  61.16916   -37.535
   1  -5  22 228.679 530.319   4  61.16557   -11.052
   4   1  22 463.083 620.503   4  61.17011    -0.387
  -5   4  23 11.3933 524.194   4  63.73141   -37.434
  -5   1 -23-54.1466 691.047   4  63.72445   173.010
   4  -5 -23 435.957 648.313   4  63.73443  -141.375
  -5   1 -23 56.6339 679.548   3  63.70369   163.636
  -6   2  22 702.164 525.443   4  63.14268   -32.289
   4  -6  22 945.623 816.496   1  63.17794   -63.622
   4  -6  22 445.277 552.846   4  63.13044    -0.623
  -6   4 -21 0.00000 194.349   4  60.66671   166.606
   4   2 -21 120.868 628.588   3  60.69780   141.017
   4   2 -21 138.459 439.176   4  60.68718  -159.184
   2  -6 -21 114.082 649.782   4  60.69334  -141.259
  -6   4 -21 87.8539 751.782   3  60.69332   147.524
  -6   2  21 126.432 464.000   4  60.68223   -31.907
   4  -6  21 245.551 527.168   4  60.67036    -0.955
  -6   2  21 179.857 618.852   1  60.74703   -66.497
   2   4  21 68.3684 573.560   4  60.69464   -17.354
   2  -6 -20-24.6176 661.765   4  58.29091  -140.383
   4   2 -20 379.569 687.360   3  58.29681   139.952
   4   2 -20 46.0293 433.879   4  58.28501  -159.554
  -6   4 -20-252.862 765.189   3  58.29268   146.446
  -6   4 -20-103.557 468.058   4  58.26435   166.094
   4  -6  20 18.0156 487.218   4  58.26817    -1.321
  -6   2  20 60.1789 566.494   1  58.34204   -67.077
  -6   2  20 45.3785 462.363   4  58.27966   -31.510
   2   4  20 378.973 561.713   4  58.29244   -17.612
  -6   4 -19 556.509 691.778   3  55.94997   145.347
   2  -6 -19 165.658 633.009   4  55.94644  -139.388
   4   2 -19 373.908 439.458   4  55.94080  -159.958
  -6   2  19 293.907 436.318   4  55.93503   -31.091
  -6   2  19 552.792 627.958   1  55.99504   -67.626
   4  -6  19 398.495 462.505   4  55.92392    -1.725
   2   4  19 238.429 550.325   4  55.94822   -17.903
  -6   4 -19 122.807 506.755   4  55.91993   165.481
   2  -6 -18 244004. 3442.40   4  53.66062  -138.257
  -6   4 -18 237932. 3454.15   3  53.66588   144.216
  -6   2  18 231217. 3026.53   1  53.70672   -68.148
  -6   2  18 222970. 2428.17   4  53.64904   -30.645
   2   4  18 235250. 2912.02   4  53.66266   -18.237
   4  -6  18 234196. 2592.92   4  53.63832    -2.154
  -6   4 -17-43.4880 648.318   3  51.44178   143.043
   2  -6 -17-3.79873 601.125   4  51.43483  -136.971
  -6   4 -17 20.5955 429.561   4  51.40836   163.920
   4   2 -17 207.949 382.075   4  51.42976  -160.893
   4  -6  17 1.20928 399.691   4  51.41275    -2.634
   2   4  17 96.8680 495.195   4  51.43715   -18.623
  -6   2  17 66.6876 376.397   4  51.42306   -30.142
  -6   2  17 205.615 585.685   1  51.47844   -68.641
   2  -6 -16 261.866 572.262   4  49.27116  -135.509
   4   2 -16 294.703 347.388   4  49.26639  -161.441
  -6   4 -16 169.481 596.334   3  49.27977   141.817
   4  -6  16 238.021 390.791   4  49.24928    -3.169
  -6   2  16 355.625 367.320   4  49.25917   -29.582
   2   4  16 133.568 465.259   4  49.27377   -19.077
  -6   2  16 358.610 471.407   1  49.31226   -69.107
  -6   4 -16 164.725 439.812   4  49.24467   162.930
   2  -6 -15 1080.81 555.419   4  47.17247  -133.837
  -6   4 -15 1056.87 424.895   4  47.14597   161.781
  -6   4 -15 1296.90 613.735   3  47.18270   140.523
   4   2 -15 1291.41 343.041   4  47.16803  -162.070
   2   4  15 1983.61 469.433   4  47.17540   -19.618
  -6   2  15 1214.03 476.616   1  47.21104   -69.546
   4  -6  15 990.516 383.465   4  47.15081    -3.781
  -6   2  15 1198.11 358.139   4  47.16025   -28.953
  -6   2  14 104.904 308.455   4  45.13004   -28.225
  -6   4 -14 0.00000 626.675   3  45.15434   139.147
  -6   4 -14-10.1164 361.810   4  45.11598   160.432
   2  -6 -14 458.527 539.082   4  45.14251  -131.931
  -6   2  14-22.7538 463.697   1  45.17853   -69.957
   2   4  14 299.961 403.149   4  45.14579   -20.272
   4  -6  14 96.5040 357.976   4  45.12108    -4.509
   4   2 -14 349.059 316.122   4  45.13841  -162.777
  -6   4 -13 201.728 370.208   4  43.15943   158.853
  -6   4 -13 220.531 505.822   3  43.19936   137.672
   4  -6  13 175.063 322.740   4  43.16480    -5.344
   2   4  13 131.516 391.011   4  43.18963   -21.076
  -6   2  13 194.271 298.855   4  43.17325   -27.370
  -6   2  13 194.182 444.085   1  43.21939   -70.339
   4   2 -13 346.169 315.793   4  43.18226  -163.593
   2  -6 -13 148.533 506.332   4  43.18599  -129.751
   2  -6 -12 290.236 448.235   4  41.30866  -127.258
  -6   4 -12 223.492 549.026   3  41.32351   136.079
   4   2 -12 134.325 278.810   4  41.30533  -164.533
  -6   2  12 156.617 386.520   1  41.33939   -70.695
   2   4  12 22.0566 416.389   4  41.31269   -22.084
   4  -6  12 23.1187 305.304   4  41.28774    -6.334
  -6   2  12 140.363 272.474   4  41.29564   -26.379
  -6   4 -12 103.282 351.482   4  41.28209   156.997
   2  -6 -11 368.214 449.483   4  39.51744  -124.401
  -6   4 -11 624.551 551.798   3  39.53370   134.346
   4   2 -11 294.424 284.618   4  39.51453  -165.625
  -6   4 -11 220.615 314.342   4  39.49086   154.800
  -6   2  11 310.534 436.509   1  39.54542   -71.023
  -6   2  11 199.622 250.661   4  39.50412   -25.159
   2   4  11 199.012 357.245   4  39.52189   -23.373
  -6   2  11 494.822 314.648   0  39.50076     8.763
  -6   4 -10 634.549 319.192   4  37.79395   152.161
  -6   4 -10 604.775 509.219   3  37.83809   132.449
   2  -6 -10 719.723 463.394   4  37.82050  -121.135
  -6   4 -10 0.00000 57.8129   0  37.78558    35.555
  -6   2  10 478.416 301.203   0  37.80647     7.886
   2   4  10 320.784 365.780   4  37.82540   -25.062
  -6   2  10 585.520 273.805   4  37.80687   -23.715
   4  -6  10 473.453 285.282   4  37.80024    -8.909
  -6   2  10 665.306 386.488   1  37.84563   -71.326
   4   2 -10 545.468 278.172   4  37.81806  -166.901
  -6   4  -9 2382.16 563.494   3  36.24612   130.363
   2  -6  -9 1330.41 447.938   4  36.22732  -117.404
  -6   4  -9 1442.44 215.549   0  36.19543    33.398
  -6   4  -9 1563.31 338.740   4  36.20084   148.942
  -6   2   9 1343.15 327.133   0  36.21590     7.224
   4  -6   9 1629.49 300.565   4  36.20747   -10.640
  -6   2   9 1485.76 430.102   1  36.24951   -71.603
  -6   2   9 1228.19 262.560   4  36.21339   -21.964
   2   4   9 1393.94 383.807   4  36.23269   -27.339
   4   2  -9 1401.60 302.307   4  36.22538  -168.402
  -6   4  -8 10.9639 273.065   4  34.72237   145.015
   2  -6  -8 292.026 445.603   4  34.74872  -113.152
  -6   4  -8 219.369 191.309   0  34.71987    31.035
  -6   4  -8 24.4754 433.587   3  34.76859   128.063
   4   2  -8 290.538 279.084   4  34.74733  -170.174
  -6   2   8 93.2370 289.451   0  34.73982     6.823
   2   4   8 112.796 387.618   4  34.75458   -30.509
  -6   2   8 98.2097 240.195   4  34.73448   -19.817
  -6   2   8 85.6760 391.217   1  34.76786   -71.870
   4  -6   8 307.389 249.200   4  34.72935   -12.770
  -6   2   7 397.743 418.233   1  33.41274   -72.133
  -6   4  -7 262.415 247.361   4  33.37062   140.025
   2  -6  -7 271.864 416.415   4  33.39676  -108.364
  -6   4  -7 374.203 416.386   3  33.41754   125.521
  -6   4  -7 217.217 195.004   0  33.37094    28.558
   4   2  -7 476.260 273.340   4  33.39595  -172.268
   4  -6   7 265.342 222.146   4  33.37796   -15.341
  -6   2   7 253.226 274.339   0  33.39030     6.738
   2   4   7 364.153 372.137   4  33.40314   -35.091
  -6   2   6 393344. 9518.88   0  32.18044     7.019
  -6   4  -6 383267. 7342.96   0  32.16179    25.966
  -6   4  -6 371757. 7170.49   4  32.15876   133.371
   2  -6  -6 387019. 2821.11   4  32.18458  -102.999
  -6   4  -6 389364. 9556.30   2  32.14931  -160.545
   4   2  -6 386751. 8685.93   4  32.18441  -174.777
  -6   4  -6 363882. 3015.23   3  32.20606   122.710
   2   4   6 380407. 10484.5   4  32.19149   -41.998
   4  -6   6 375103. 7595.53   4  32.16646   -18.513
  -6   2   6 388807. 7085.08   4  32.16980   -13.901
  -6   4  -5 312.977 299.688   2  31.09192  -162.789
   2  -6  -5 143.343 357.278   4  31.12604   -97.063
  -6   4  -5 148.304 188.584   4  31.10065   123.957
   4   2  -5 52.1309 197.650   2  31.07699   138.420
  -6   4  -5 57.1432 203.639   0  31.10624    23.327
   4   2  -5 292.002 247.053   4  31.12655  -177.769
  -6   4  -5 157.948 404.258   3  31.14796   119.600
  -6   2   5 152.966 184.843   4  31.11105    -9.719
  -6   2   5 55.4932 252.086   0  31.12406     7.726
  -6   2   5 136.171 392.458   1  31.13544   -72.749
   2   4   5 144.855 327.249   4  31.13349   -52.791
   4  -6   5 177.315 199.285   4  31.10871   -22.375
  -6   4  -4-18.1082 113.319   4  30.21033   107.844
   4   2  -4 57.1232 237.098   2  30.19154   126.909
  -6   4  -4 39.7022 200.788   0  30.21826    20.686
  -6   4  -4 75.2173 266.599   2  30.20181  -164.972
   2  -6  -4 215.288 345.491   4  30.23515   -90.646
   4   2  -4 18.2362 230.006   4  30.23637   178.606
  -6   4  -4 36.9993 419.063   3  30.25721   116.174
   4  -6   4 91.9032 190.466   4  30.21872   -27.064
   2   4   4 15.5138 326.788   4  30.24313   -69.543
  -6   2   4 19.8851 158.094   4  30.22000    -4.407
  -6   2   4 82.4641 365.048   1  30.24115   -73.172
  -6   2   4 10.3415 266.082   0  30.23512     8.919
  -6   2   3 3741.99 206.913   4  29.51007     2.364
  -6   4  -3 3961.68 338.089   2  29.49241  -167.052
  -6   4  -3 3789.88 281.336   0  29.51122    18.132
  -6   4  -3 3725.04 328.554   1  29.52156   -87.271
   4   2  -3 4030.57 369.491   2  29.48706   116.878
   2  -6  -3 4064.32 422.141   4  29.52530   -83.804
   4   2  -3 3817.69 304.472   4  29.52727   174.184
  -6   4  -3 4011.44 479.335   3  29.54719   112.442
  -6   2   3 3745.89 339.835   0  29.52700    10.652
  -6   2   3 4284.07 422.702   1  29.52791   -73.775
   2   4   3 4124.23 391.283   4  29.53381   -92.260
   4  -6   3 4431.13 252.063   4  29.50993   -32.700
  -6   4  -2-18.7149 268.695   1  29.00755   -84.416
  -6   4  -2 16.3817 263.079   2  28.97559  -168.977
  -6   4  -2 36.9482 208.697   0  28.99700    15.729
   4   2  -2-23.3345 245.684   4  29.01115   168.645
   2  -6  -2 144.315 304.610   4  29.00842   -76.725
  -6   4  -2-57.5248 379.635   3  29.02977   108.378
  -6   2   2 114.680 246.955   0  29.01155    12.958
  -6   2   2 33.7639 130.108   4  28.99319    11.122
   2   4   2 536.339 408.596   2  29.00438  -167.841
   2   4   2 239.941 295.737   4  29.01742  -114.940
  -6   2   2 25.3479 315.655   1  29.00768   -74.660
   4  -6   2 62.2488 161.535   4  28.99423   -39.299
  -6   4  -1 154.872 406.934   3  28.71438   104.005
  -6   4  -1 126.865 215.242   0  28.68498    13.535
  -6   4  -1 139.128 294.607   1  28.69621   -81.858
   2  -6  -1 142.459 280.198   4  28.69395   -69.542
   4   2  -1 38.0979 233.897   4  28.69743   161.517
  -6   4  -1 20.4841 248.496   2  28.66080  -170.702
  -6   2   1 286.272 456.867   3  28.71471    91.980
  -6   2   1 29.1876 233.912   0  28.69817    15.844
   2   4   1 18.9349 269.809   4  28.70339  -131.574
   4  -6   1-28.0815 163.705   4  28.68106   -46.783
   2   4   1 144.455 393.272   2  28.68787   177.541
  -6   2   1 107.828 305.824   1  28.68997   -75.988
  -6   2   1 64.1909 120.162   4  28.67882    22.101
  -6   4   0 11155.7 545.069   1  28.59359   -79.609
  -6   4   0 15489.5 492.265   2  28.55411  -172.177
   4   2   0 12336.5 461.377   4  28.59220   151.936
  -6   4   0 12380.3 440.309   0  28.58119    11.595
  -6   4   0 12120.0 600.900   3  28.60710    99.358
   2  -6   0 13281.1 495.337   4  28.58797   -62.470
  -6   2   0 12417.6 458.989   0  28.59293    19.284
   4  -6   0 12450.1 365.039   4  28.57648   -54.983
   2   4   0 12236.3 496.615   4  28.59779  -142.183
  -6   2   0 11983.4 259.007   4  28.57304    35.258
  -6   2   0 12904.0 509.637   1  28.58092   -77.996
  -6   2   0 10089.8 651.076   3  28.60987    97.123
   2   4   0 12488.6 569.695   2  28.57926   169.359
  -6   4   1 63.5309 236.740   0  28.68770     9.951
  -6   4   1 59.2859 230.922   2  28.65766  -173.380
   2  -6   1 72.7704 240.244   4  28.69259   -55.723
  -6   4   1 135.748 363.691   3  28.71006    94.464
   4   2   1-35.4171 255.431   4  28.69753   138.401
  -6   4   1 134.801 336.509   1  28.70172   -77.680
  -6   2  -1 73.2676 263.292   1  28.68271   -80.835
  -6   2  -1 497.235 428.802   3  28.71525   102.356
  -6   2  -1 33.4423 249.733   0  28.69790    23.204
   2   4  -1 236.494 350.006   2  28.68072   165.636
  -6   2  -1 39.7059 120.189   4  28.67796    50.194
   2   4  -1 74.3997 283.710   4  28.70273  -148.847
   4  -6  -1 32.3495 195.125   4  28.68257   -63.573
   4  -6  -2 49.0485 225.286   4  28.99723   -72.199
  -6   4   2-162.253 221.673   2  28.96938  -174.248
  -6   4   2 63.5017 348.964   3  29.02123    89.400
  -6   4   2-32.9425 344.771   1  29.01845   -76.038
  -6   4   2-32.9225 253.262   0  29.00239     8.638
   4   2   2 74.9836 275.996   4  29.01135   118.872
   2  -6   2 266.064 247.123   4  29.00572   -49.442
  -6   2  -2 214.721 225.242   1  28.99331   -84.719
  -6   2  -2 229.508 431.061   3  29.02877   107.580
   2   4  -2-16.9320 267.365   4  29.01612  -153.141
  -6   2  -2 65.6322 136.482   4  28.99149    65.646
  -6   2  -2-2.02473 238.358   0  29.01100    27.489
   2   4  -2 13.2527 298.627   2  28.99022   164.877
   2   4  -3 2447.52 320.021   2  29.50179   166.196
  -6   4   3 2748.80 414.675   1  29.53766   -74.639
   2  -6   3 2855.86 287.571   4  29.52131   -43.725
  -6   4   3 2543.38 320.220   0  29.51917     7.643
   4   2   3 2632.58 342.665   4  29.52756    93.421
  -6   4   3 2896.90 277.534   2  29.48324  -174.831
  -6   2  -3 2631.76 213.249   4  29.50755    80.373
  -6   2  -3 2538.19 456.299   3  29.54437   112.684
  -6   2  -3 2599.43 235.921   1  29.50670   -89.805
  -6   2  -3 3030.59 298.128   0  29.52619    31.998
   2   4  -3 2428.48 313.995   4  29.53189  -155.997
   4  -6  -3 2566.66 315.631   4  29.51436   -80.408
   2  -6   4 185.647 232.953   4  30.22993   -38.627
  -6   4   4 116.572 213.631   2  30.18985  -175.128
  -6   4   4 282.581 333.523   1  30.24986   -73.454
   2  -6   4 188.006 265.165   0  30.21256   -99.372
  -6   4   4 176.254 270.293   0  30.22863     6.973
  -6   4   4 166.205 120.636   4  30.21516   -62.403
   4   2   4 374.128 323.663   4  30.23675    68.105
  -6   2  -4 183.636 205.220   4  30.21671    93.597
  -6   2  -4 128.644 492.278   3  30.25265   117.557
   2   4  -4 233.142 272.036   4  30.24062  -157.944
   4  -6  -4 332.723 293.164   4  30.22451   -88.016
  -6   2  -4 197.725 251.143   0  30.23407    36.569
   2   4  -4 310.694 223.985   2  30.20609   169.080
   4  -6  -5 430.405 318.687   4  31.11576   -94.853
  -6   4   5 223.167 296.216   0  31.11887     6.623
  -6   4   5 206.567 166.799   4  31.10653   -54.175
[truncated: 778,264 more chars]
