# Supplementary material for: ‘Pd20Sn13’ revisited: crystal structure of Pd6.69Sn4.31
Source: Acta Crystallogr E Crystallogr Commun. 2015 Jun 17;71(Pt 7):807–9. doi: 10.1107/S2056989015011366 (PMC4518917; doi:10.1107/S2056989015011366)
Supplement: Supplementary file 2 [file e-71-00807-Isup2.hkl]

data_I                                                                          
_shelx_title ' Jin-103 in P3(2)21 (No.154)'                                     
_shelx_refln_list_code          4                                               
_shelx_F_calc_maximum     2055.13                                               
_exptl_crystal_F_000      3139.44                                               
_reflns_d_resolution_high  0.6564                                               
                                                                                
loop_                                                                           
 _space_group_symop_operation_xyz                                               
 'x, y, z'                                                                      
 '-y, x-y, z+2/3'                                                               
 '-x+y, -x, z+1/3'                                                              
 'y, x, -z'                                                                     
 'x-y, -y, -z+1/3'                                                              
 '-x, -x+y, -z+2/3'                                                             
                                                                                
_cell_length_a     8.7757                                                       
_cell_length_b     8.7757                                                       
_cell_length_c    16.9004                                                       
_cell_angle_alpha  90.000                                                       
_cell_angle_beta   90.000                                                       
_cell_angle_gamma 120.000                                                       
                                                                                
_shelx_F_squared_multiplier     1.000                                           
                                                                                
loop_                                                                           
 _refln_index_h                                                                 
 _refln_index_k                                                                 
 _refln_index_l                                                                 
 _refln_F_squared_calc                                                          
 _refln_F_squared_meas                                                          
 _refln_F_squared_sigma                                                         
 _refln_observed_status                                                         
   1   1   0       3090.51       4901.15       147.00 o                         
  -1   2   0       3115.31       5204.90       149.39 o                         
   0   2   0      14894.93      17218.05       162.94 o                         
   1   2   0       7384.72       6990.58       131.78 o                         
   2   2   0    4223555.00    3884635.75    156022.50 o                         
  -1   3   0       7334.97       6982.15       137.98 o                         
   0   3   0       7662.75       7072.76       109.34 o                         
   1   3   0       1669.12       1892.32       121.98 o                         
   2   3   0       1336.32       1493.42       127.27 o                         
   3   3   0       6491.82       7398.08       308.93 o                         
  -2   4   0    4223530.50    4119646.00    145388.11 o                         
  -1   4   0       1627.38       1866.72       127.28 o                         
   0   4   0      58492.35      58508.00       693.11 o                         
   1   4   0        480.78        592.64       133.25 o                         
   2   4   0      28322.07      30064.77       508.42 o                         
   3   4   0       2309.88       2220.17       223.00 o                         
   4   4   0     966033.00     923424.88     19929.51 o                         
  -2   5   0       1376.46       1543.14       127.35 o                         
  -1   5   0        440.42        617.66       142.59 o                         
   0   5   0      12835.98      11487.42       295.51 o                         
   1   5   0       1261.06       1257.73       168.25 o                         
   2   5   0       3822.54       3744.33       200.19 o                         
   3   5   0       5427.22       5194.52       274.11 o                         
   4   5   0        403.86        651.49       271.27 o                         
   5   5   0      16665.44      17173.94       702.94 o                         
  -3   6   0       6566.02       7601.00       331.92 o                         
  -2   6   0      28333.09      29244.00       286.85 o                         
  -1   6   0       1254.53       1402.02       170.63 o                         
   0   6   0    1445112.00    1393410.75     10217.89 o                         
   1   6   0       1659.01       1875.62       216.38 o                         
   2   6   0     125746.13     128386.20       876.69 o                         
   3   6   0        736.75        860.12       283.70 o                         
   4   6   0      30156.54      28948.45       574.83 o                         
   5   6   0        655.37        570.89       494.50 o                         
   6   6   0     258752.23     276901.75      3396.01 o                         
  -3   7   0       2265.93       2216.64       217.46 o                         
  -2   7   0       3809.42       3929.61       222.14 o                         
  -1   7   0       1717.91       1477.00       186.58 o                         
   0   7   0        185.38        390.78       219.77 o                         
   1   7   0       6654.86       6943.87       328.26 o                         
   2   7   0       1249.10       1329.88       289.10 o                         
   3   7   0       5625.31       5839.84       358.85 o                         
   4   7   0        838.17        787.49       390.80 o                         
   5   7   0       5230.06       4575.16       581.42 o                         
   6   7   0       2349.99       1996.79       683.72 o                         
  -4   8   0     965968.75     975745.25      4465.09 o                         
  -3   8   0       5336.20       5353.15       304.42 o                         
  -2   8   0     125749.04     130116.09      1027.55 o                         
  -1   8   0       6738.56       6887.45       312.31 o                         
   0   8   0       6496.07       5947.72       392.56 o                         
   1   8   0       2094.93       2218.99       348.02 o                         
   2   8   0     367403.47     376640.16      3607.52 o                         
   3   8   0       1693.08       1370.91       381.09 o                         
   4   8   0      87288.45      93464.22      1445.68 o                         
   5   8   0        978.29        193.23      1153.74 o                         
  -4   9   0        426.87        796.18       280.74 o                         
  -3   9   0        695.49        582.70       336.13 o                         
  -2   9   0       1239.19       1203.31       333.27 o                         
  -1   9   0       2119.63       2044.83       355.51 o                         
   0   9   0        739.07        853.87       422.13 o                         
   1   9   0       1703.84       1420.45       466.61 o                         
   2   9   0        189.80        139.99       472.44 o                         
   3   9   0       8105.14       8407.48      1745.95 o                         
  -5  10   0      16785.28      16121.07       835.42 o                         
  -4  10   0      30173.65      29303.41       632.84 o                         
  -3  10   0       5548.03       5733.04       427.71 o                         
  -2  10   0     367374.62     373026.72      2145.09 o                         
  -1  10   0       1656.08       1238.08       451.06 o                         
   0  10   0     162296.05     171493.59      2438.56 o                         
   1  10   0       1666.74       1198.69       511.81 o                         
   2  10   0       2936.12       1803.11       723.04 o                         
  -5  11   0        666.66        647.70       463.01 o                         
  -4  11   0        815.90        839.18       420.23 o                         
  -3  11   0       1665.21       1323.90       424.49 o                         
  -2  11   0        201.17        208.60       494.76 o                         
  -1  11   0       1608.85       1264.85       520.89 o                         
   0  11   0        245.11         26.77       609.83 o                         
   1  11   0       3529.91       2163.61      1357.24 o                         
  -6  12   0     258714.45     267604.03      3038.74 o                         
  -5  12   0       5138.40       5077.44       570.81 o                         
  -4  12   0      87272.84      87196.64      1295.76 o                         
  -3  12   0       8204.58       7613.20       628.48 o                         
  -2  12   0       2953.91       1586.77       705.93 o                         
  -6  13   0       2326.12       2013.33      1169.61 o                         
  -5  13   0        948.41        638.55      1123.11 o                         
  -1   1   1         60.72       1041.26       356.39 o                         
   0   1   1       3000.48       3418.24       223.32 o                         
   1   1   1      10591.50      10807.83       139.58 o                         
  -3   2   1       1127.22       1146.11       112.15 o                         
  -2   2   1          4.99         82.63        82.46 o                         
  -1   2   1      10572.74      10692.17       127.19 o                         
   0   2   1         50.64        117.02        76.24 o                         
   1   2   1      96065.70      95076.34       848.15 o                         
   2   2   1       1437.19       1412.69        86.41 o                         
  -5   3   1        793.74       1245.93       125.59 o                         
  -4   3   1       3661.76       3706.28       137.43 o                         
  -3   3   1     142641.25     135406.98       608.72 o                         
  -2   3   1       1165.27       1635.01       117.88 o                         
  -1   3   1      96125.80      94534.57       633.52 o                         
   0   3   1       1856.39       2366.81        97.18 o                         
   1   3   1      13650.72      14177.82       185.54 o                         
   2   3   1      10672.65      11024.84       187.46 o                         
   3   3   1      16643.80      16786.39       265.57 o                         
  -7   4   1         99.93        260.23       204.22 o                         
  -6   4   1          5.72        204.04       154.95 o                         
  -5   4   1      11099.61      11205.02       197.82 o                         
  -4   4   1        173.31        193.85        88.35 o                         
  -3   4   1       3660.82       3695.38       137.37 o                         
  -2   4   1       1439.99       1408.04        89.72 o                         
  -1   4   1      13700.45      13988.47       191.90 o                         
   0   4   1         58.95        105.12        87.41 o                         
   1   4   1      27182.67      25899.92       264.92 o                         
   2   4   1         76.36        185.55       152.01 o                         
   3   4   1      56319.80      56260.29       659.43 o                         
   4   4   1       1051.82       1316.53       232.33 o                         
  -9   5   1        886.83       1313.52       267.10 o                         
  -8   5   1       3779.23       3687.08       260.45 o                         
  -7   5   1     113220.95     111378.39       662.16 o                         
  -6   5   1      23386.10      23560.26       282.91 o                         
  -5   5   1     141127.66     129824.20      1491.35 o                         
  -4   5   1      11151.95      11618.07       201.37 o                         
  -3   5   1        772.61        964.60       126.31 o                         
  -2   5   1      10630.93      11037.11       181.80 o                         
  -1   5   1      27185.20      25990.93       269.86 o                         
   0   5   1       7899.73       7309.55       202.15 o                         
   1   5   1      20523.04      20739.31       276.39 o                         
   2   5   1       5566.57       5404.59       215.92 o                         
   3   5   1      46864.44      47395.00       510.86 o                         
   4   5   1        193.00        245.29       264.47 o                         
   5   5   1      44909.18      44526.86       729.36 o                         
 -11   6   1       3754.07       4173.74       541.46 o                         
 -10   6   1         54.80        165.96       315.67 o                         
  -9   6   1       4448.78       4215.51       305.15 o                         
  -8   6   1         87.06        157.79       251.20 o                         
  -7   6   1        318.49        408.17       194.44 o                         
  -6   6   1       2534.23       3073.37       224.87 o                         
  -5   6   1      23447.70      23787.02       277.60 o                         
  -4   6   1          5.40        116.03       152.36 o                         
  -3   6   1      16579.12      16599.98       269.76 o                         
  -2   6   1         74.19         86.53       152.39 o                         
  -1   6   1      20462.53      20642.66       266.01 o                         
   0   6   1        312.50        459.45       215.13 o                         
   1   6   1       6929.06       6884.97       253.72 o                         
   2   6   1        146.80        329.63       242.20 o                         
   3   6   1      15435.69      15695.28       410.10 o                         
   4   6   1        511.32        484.90       328.56 o                         
   5   6   1       1996.09       1303.52       476.88 o                         
   6   6   1        479.34        217.21       528.77 o                         
 -13   7   1       5733.18       6023.66       753.14 o                         
 -12   7   1       1929.01        968.66       561.22 o                         
 -11   7   1      32059.28      31429.14       796.91 o                         
 -10   7   1      43895.18      45294.68       660.87 o                         
  -9   7   1      42070.91      40282.08       574.00 o                         
  -8   7   1      28397.64      28303.85       481.96 o                         
  -7   7   1         83.61        131.11       223.28 o                         
  -6   7   1        294.03        289.39       206.22 o                         
  -5   7   1     113207.32     112277.99       638.01 o                         
  -4   7   1        131.85        184.95       199.04 o                         
  -3   7   1      56377.10      56503.15       472.19 o                         
  -2   7   1       5588.95       5936.37       261.42 o                         
  -1   7   1       6867.16       6590.49       264.59 o                         
   0   7   1       7532.46       7040.71       278.82 o                         
   1   7   1       7746.33       7402.64       338.62 o                         
   2   7   1         54.31        141.02       280.62 o                         
   3   7   1       2503.33       2365.32       327.39 o                         
   4   7   1       1587.81       1387.13       432.98 o                         
   5   7   1      35197.95      35323.53       967.37 o                         
   6   7   1       6270.70       6412.22       913.38 o                         
 -13   8   1        556.16       -194.28       828.11 o                         
 -12   8   1        355.03        306.29       557.93 o                         
 -11   8   1       7178.97       7177.07       461.12 o                         
 -10   8   1       1850.37       1739.17       343.20 o                         
  -9   8   1      15413.14      16074.12       539.92 o                         
  -8   8   1        328.29        162.38       152.95 o                         
  -7   8   1      28313.57      28394.28       518.56 o                         
  -6   8   1         86.29         37.93       282.85 o                         
  -5   8   1       3766.44       3838.71       291.04 o                         
  -4   8   1       1060.74        940.53       263.90 o                         
  -3   8   1      47004.13      47566.38       576.59 o                         
  -2   8   1        146.63        184.46       277.46 o                         
  -1   8   1       7680.32       7340.38       346.72 o                         
   0   8   1        492.82        313.14       235.53 o                         
   1   8   1       2367.82       1896.77       372.49 o                         
   2   8   1         34.75        197.66       351.77 o                         
   3   8   1       1934.75       1830.62       378.90 o                         
   4   8   1        124.47        158.41       589.22 o                         
   5   8   1       5089.65       3662.52      1249.82 o                         
 -12   9   1      24793.46      24157.86      1178.46 o                         
 -11   9   1         47.33        207.82       434.98 o                         
 -10   9   1       4332.31       4071.82       460.67 o                         
  -9   9   1      56125.62      55087.01      1262.71 o                         
  -8   9   1      15362.38      16658.59       473.66 o                         
  -7   9   1      42086.04      40183.82       958.02 o                         
  -6   9   1       4493.53       4904.77       374.18 o                         
  -5   9   1        866.13       1591.00       289.13 o                         
  -4   9   1        174.66        144.27       272.25 o                         
  -3   9   1      15447.34      14094.70       470.21 o                         
  -2   9   1         68.66        228.15       337.85 o                         
  -1   9   1       2390.81       2432.76       362.48 o                         
   0   9   1       5007.53       5186.55       464.50 o                         
   1   9   1      10914.62      10666.67       592.69 o                         
   2   9   1        165.32        392.26       471.44 o                         
   3   9   1      19027.76      18187.82       800.90 o                         
 -12  10   1        526.62        549.85      1536.13 o                         
 -11  10   1       4009.94       2845.04       532.87 o                         
 -10  10   1        132.49         29.35       484.41 o                         
  -9  10   1       4305.22       4047.85       502.71 o                         
  -8  10   1       1855.66       1452.90       394.49 o                         
  -7  10   1      44034.60      46284.97       767.99 o                         
  -6  10   1         55.24        344.76       354.80 o                         
  -5  10   1      44787.22      44325.24       832.06 o                         
  -4  10   1        508.62        510.50       362.84 o                         
  -3  10   1       2476.26       2211.72       393.94 o                         
  -2  10   1         41.41        356.19       375.51 o                         
  -1  10   1      10989.26      10663.67       568.31 o                         
   0  10   1        418.59        489.37       501.61 o                         
   1  10   1        762.87        618.17       516.07 o                         
   2  10   1        926.88       -117.68       694.44 o                         
 -12  11   1      15197.90       4227.47       919.39 o                         
 -11  11   1       9922.89       7867.64       717.66 o                         
 -10  11   1       4053.90       3487.46       554.24 o                         
  -9  11   1         34.62        117.11       496.70 o                         
  -8  11   1       7232.86       7263.06       495.58 o                         
  -7  11   1      32055.92      31323.82       713.82 o                         
  -6  11   1       3758.67       3803.82       496.05 o                         
  -5  11   1       2004.54       1577.36       464.64 o                         
  -4  11   1       1613.76       1385.18       434.18 o                         
  -3  11   1       1926.22       1613.52       433.22 o                         
  -2  11   1        167.26        325.12       468.73 o                         
  -1  11   1        823.64        827.69       522.72 o                         
   0  11   1       7905.25       8250.90       717.74 o                         
 -10  12   1        527.54         -4.57       660.34 o                         
  -9  12   1      24685.67      24407.58       927.70 o                         
  -8  12   1        355.39        311.77       552.75 o                         
  -7  12   1       1911.63       1533.72       530.85 o                         
  -6  12   1        489.28        649.42       532.98 o                         
  -5  12   1      35319.01      34879.33       898.36 o                         
  -4  12   1        124.80        618.21       531.46 o                         
  -3  12   1      18923.21      18347.50       727.67 o                         
  -2  12   1        924.69        604.82       826.18 o                         
  -8  13   1        570.05       -541.46      1452.66 o                         
  -7  13   1       5727.30       5504.72      1187.97 o                         
  -6  13   1       6320.34       6913.65      1666.33 o                         
  -5  13   1       5119.58       4049.97      1154.71 o                         
  -1   1   2       1572.85       2047.67       119.49 o                         
   0   1   2       5566.24       5568.20        84.91 o                         
   1   1   2       2795.71       3560.81        91.94 o                         
  -3   2   2      16265.29      15737.74       157.46 o                         
  -2   2   2          2.80        128.84        95.70 o                         
  -1   2   2       2795.14       3349.48       106.92 o                         
   0   2   2          0.77         85.34        88.44 o                         
   1   2   2      98312.07      95884.98       585.53 o                         
   2   2   2        496.78        552.05        97.57 o                         
  -5   3   2       2410.55       2523.15       109.38 o                         
  -4   3   2      20615.69      19441.78       198.95 o                         
  -3   3   2     145360.41     141069.16       609.28 o                         
  -2   3   2      16255.54      15603.44       158.28 o                         
  -1   3   2      98311.02      95402.77       726.55 o                         
   0   3   2      56661.65      55692.18       334.36 o                         
   1   3   2      23224.06      22202.81       233.28 o                         
   2   3   2      12494.37      13278.81       208.79 o                         
   3   3   2       4234.73       3877.72       134.46 o                         
  -7   4   2      12787.50      12575.34       283.15 o                         
  -6   4   2         27.83        126.10       159.82 o                         
  -5   4   2      37861.56      37114.34       359.93 o                         
  -4   4   2         15.36        116.00       105.68 o                         
  -3   4   2      20628.65      19248.28       189.76 o                         
  -2   4   2        496.14        615.13        96.15 o                         
  -1   4   2      23203.12      21477.17       189.52 o                         
   0   4   2        137.86        224.49       101.57 o                         
   1   4   2      44576.24      43337.23       332.14 o                         
   2   4   2        110.50        180.05       158.61 o                         
   3   4   2      55826.85      55722.17       474.32 o                         
   4   4   2        289.82        234.86       234.24 o                         
  -9   5   2       3762.32       3823.45       358.67 o                         
  -8   5   2      39873.59      39425.71       596.94 o                         
  -7   5   2     109193.51     107209.70       570.31 o                         
  -6   5   2      59890.05      57974.34       395.73 o                         
  -5   5   2      96758.66      94105.84       452.15 o                         
  -4   5   2      37856.69      37170.91       293.65 o                         
  -3   5   2       2398.80       2489.32       110.99 o                         
  -2   5   2      12480.80      13124.34       188.29 o                         
  -1   5   2      44600.83      43455.47       355.07 o                         
   0   5   2       4768.46       4223.06       145.35 o                         
   1   5   2      61197.92      59879.41       592.37 o                         
   2   5   2      60959.90      58544.06       457.77 o                         
   3   5   2      62706.29      62668.62       574.92 o                         
   4   5   2       1146.30       1292.25       292.46 o                         
   5   5   2      11869.36      12181.95       484.59 o                         
 -11   6   2       5007.52       5241.08       568.24 o                         
 -10   6   2         50.64         24.07       337.37 o                         
  -9   6   2      13790.99      14363.18       474.30 o                         
  -8   6   2        347.73        440.41       238.57 o                         
  -7   6   2       4916.34       4833.36       252.47 o                         
  -6   6   2       1020.29        978.43       174.80 o                         
  -5   6   2      59841.86      57902.09       589.53 o                         
  -4   6   2         28.39         79.61       153.44 o                         
  -3   6   2       4240.59       3994.72       123.28 o                         
  -2   6   2        110.95        241.64       144.67 o                         
  -1   6   2      61196.42      61092.66       500.70 o                         
   0   6   2         24.00         65.14       227.77 o                         
   1   6   2       4989.12       4999.21       241.46 o                         
   2   6   2        420.21        348.68       246.64 o                         
   3   6   2      19148.06      18604.24       425.49 o                         
   4   6   2        301.95        543.31       323.09 o                         
   5   6   2       5858.08       5907.62       484.58 o                         
   6   6   2        126.40        438.28       518.95 o                         
 -13   7   2       2289.55        791.66       972.02 o                         
 -12   7   2      23738.48      23286.55       849.25 o                         
 -11   7   2      24348.09      24705.30       738.77 o                         
 -10   7   2      63931.66      64447.67       776.32 o                         
  -9   7   2      32993.70      32405.79       525.56 o                         
  -8   7   2      17946.66      17970.70       409.22 o                         
  -7   7   2       7716.65       7613.99       281.55 o                         
  -6   7   2       4897.58       4625.62       238.92 o                         
  -5   7   2     109207.88     108002.40       670.97 o                         
  -4   7   2      12786.79      12853.47       294.40 o                         
  -3   7   2      55828.48      55186.70       514.13 o                         
  -2   7   2      60967.65      60466.09       535.32 o                         
  -1   7   2       5019.75       5158.26       263.53 o                         
   0   7   2      16354.47      15811.27       353.31 o                         
   1   7   2         12.71         62.22       298.64 o                         
   2   7   2       7362.42       6991.28       358.35 o                         
   3   7   2      30824.21      31316.20       597.81 o                         
   4   7   2      13088.42      13157.82       562.70 o                         
   5   7   2      40213.78      40798.84       962.07 o                         
 -13   8   2        191.79         37.34       668.41 o                         
 -12   8   2        455.62        345.38       512.71 o                         
 -11   8   2       9278.92       9087.66       579.86 o                         
 -10   8   2        790.55        809.56       361.17 o                         
  -9   8   2      24862.20      25213.60       625.70 o                         
  -8   8   2        443.52        186.48       210.72 o                         
  -7   8   2      17957.88      18279.32       441.97 o                         
  -6   8   2        345.95        224.61       152.99 o                         
  -5   8   2      39878.43      38951.57       642.02 o                         
  -4   8   2        287.63        389.46       242.35 o                         
  -3   8   2      62610.73      62611.10       582.73 o                         
  -2   8   2        420.85         71.38       180.60 o                         
  -1   8   2         13.60        235.98       287.04 o                         
   0   8   2        288.66        245.74       248.82 o                         
   1   8   2      15154.57      15086.12       535.13 o                         
   2   8   2         56.12        101.79       356.28 o                         
   3   8   2        504.81        453.76       411.02 o                         
   4   8   2        510.77         31.73       524.52 o                         
   5   8   2       2017.55        879.27      1160.45 o                         
 -12   9   2      10469.38       9683.71      1053.53 o                         
 -11   9   2       1130.44        917.91       446.77 o                         
 -10   9   2      20401.50      20021.81       639.12 o                         
  -9   9   2      48890.90      49384.24       852.71 o                         
  -8   9   2      24879.34      25307.07       585.28 o                         
  -7   9   2      32993.09      31512.80       578.36 o                         
  -6   9   2      13799.25      13869.80       460.64 o                         
  -5   9   2       3759.62       3683.23       313.23 o                         
  -4   9   2       1125.60       1119.28       283.63 o                         
  -3   9   2      19154.79      18900.69       514.60 o                         
  -2   9   2       7367.24       7473.11       416.41 o                         
  -1   9   2      15150.25      14947.87       494.72 o                         
   0   9   2      38725.96      40059.64       814.61 o                         
   1   9   2      12891.04      12323.79       672.31 o                         
   2   9   2         62.75         44.89       478.19 o                         
   3   9   2       2500.28       2471.06       648.47 o                         
 -12  10   2        581.64        468.33      1035.40 o                         
 -11  10   2       1502.17       1162.66       470.29 o                         
 -10  10   2        862.89       1170.13       454.79 o                         
  -9  10   2      20414.40      19913.17       695.77 o                         
  -8  10   2        790.64        638.89       386.73 o                         
  -7  10   2      63862.16      65729.28      1105.79 o                         
  -6  10   2         51.67         37.38       358.66 o                         
  -5  10   2      11895.10      11659.86       541.48 o                         
  -4  10   2        299.67        275.97       360.78 o                         
  -3  10   2      30827.23      30887.30       669.02 o                         
  -2  10   2         53.78        189.91       375.33 o                         
  -1  10   2      12830.92      12045.19       587.03 o                         
   0  10   2       1066.45        735.77       491.00 o                         
   1  10   2         70.38       -213.25       519.88 o                         
   2  10   2        226.75        741.83       688.64 o                         
 -11  11   2      15918.86      14595.95       802.20 o                         
 -10  11   2       1506.13        958.10       525.83 o                         
  -9  11   2       1133.00        852.25       494.98 o                         
  -8  11   2       9252.31       9445.92       549.86 o                         
  -7  11   2      24335.67      24272.26       655.96 o                         
  -6  11   2       5010.58       5631.60       531.33 o                         
  -5  11   2       5847.36       5161.99       522.60 o                         
  -4  11   2      13106.31      12377.56       550.29 o                         
  -3  11   2        520.65        991.87       430.14 o                         
  -2  11   2         53.63        257.06       489.38 o                         
  -1  11   2         46.34        258.27       524.79 o                         
   0  11   2      22144.18      25603.90       967.24 o                         
 -10  12   2        582.24        342.73       645.94 o                         
  -9  12   2      10491.55      10027.82       666.59 o                         
  -8  12   2        449.84        246.08       579.33 o                         
  -7  12   2      23747.49      23325.01       887.11 o                         
  -6  12   2        125.87         89.61       516.79 o                         
  -5  12   2      40149.27      40217.91       947.82 o                         
  -4  12   2        511.03        299.76       556.33 o                         
  -3  12   2       2525.72       2647.67       539.50 o                         
  -2  12   2        225.82        584.55      1115.19 o                         
  -8  13   2        203.55        100.75      1536.53 o                         
  -7  13   2       2295.06        579.37      1106.43 o                         
  -6  13   2       5427.02       6128.71      1173.89 o                         
  -5  13   2       1979.73        649.15      1422.83 o                         
   0   0   3         17.86        709.05       150.75 o                         
  -1   1   3        934.37       1913.37        81.56 o                         
   0   1   3       1422.94       3123.04       106.17 o                         
   1   1   3         21.17        287.59        84.52 o                         
  -3   2   3      14968.22      13895.84       170.20 o                         
  -2   2   3      42399.45      55014.62       340.95 o                         
  -1   2   3         22.38        261.74       107.37 o                         
   0   2   3      34000.08      44145.36       342.44 o                         
   1   2   3      14320.98      13147.88       139.58 o                         
   2   2   3         52.98        276.76       116.97 o                         
  -5   3   3       3464.08       3734.72       140.52 o                         
  -4   3   3       8315.04       7316.02       143.16 o                         
  -3   3   3      22865.04      22329.88       214.80 o                         
  -2   3   3      14976.28      13860.24       174.81 o                         
  -1   3   3      14321.57      13184.75       173.16 o                         
   0   3   3      25675.71      25624.01       287.17 o                         
   1   3   3       6574.02       5661.59       148.22 o                         
   2   3   3       1050.49       1509.11       128.57 o                         
   3   3   3          2.76         48.92       126.11 o                         
  -7   4   3       8264.07       8427.54       259.92 o                         
  -6   4   3       7205.08       6411.40       205.84 o                         
  -5   4   3      10247.30      10282.24       173.58 o                         
  -4   4   3       3551.46       4922.65       146.83 o                         
  -3   4   3       8301.16       7459.40       189.26 o                         
  -2   4   3         52.94        307.86       121.29 o                         
  -1   4   3       6575.88       5830.64       150.99 o                         
   0   4   3       4731.92       7274.02       165.25 o                         
   1   4   3       9861.62       9624.67       180.96 o                         
   2   4   3       9988.77       9493.08       219.84 o                         
   3   4   3       8966.14       8602.49       276.08 o                         
   4   4   3        364.09        407.59       229.22 o                         
  -9   5   3       2337.56       2102.80       341.84 o                         
  -8   5   3      19533.20      19965.74       403.92 o                         
  -7   5   3      19642.46      19719.18       288.56 o                         
  -6   5   3      16214.73      15668.33       242.64 o                         
  -5   5   3       9088.68       8228.69       178.90 o                         
  -4   5   3      10277.20      10320.33       188.24 o                         
  -3   5   3       3505.85       4046.15       134.14 o                         
  -2   5   3       1048.83       1597.91       141.70 o                         
  -1   5   3       9811.02       9362.78       165.86 o                         
   0   5   3      10406.23       9890.96       251.42 o                         
   1   5   3      21382.10      20385.95       294.09 o                         
   2   5   3      21349.42      21589.11       310.07 o                         
   3   5   3      13128.55      12977.48       344.47 o                         
   4   5   3        422.78        387.62       310.22 o                         
   5   5   3         64.50        175.96       368.97 o                         
 -11   6   3       1364.35       1311.21       416.17 o                         
 -10   6   3      38431.50      39959.44       711.14 o                         
  -9   6   3       3466.50       3834.51       309.60 o                         
  -8   6   3       6614.61       6309.11       307.99 o                         
  -7   6   3       2411.48       2421.52       232.16 o                         
  -6   6   3      24168.87      24473.87       358.68 o                         
  -5   6   3      16287.30      16655.70       265.60 o                         
  -4   6   3       7221.02       6159.55       175.41 o                         
  -3   6   3          3.65        193.52       134.87 o                         
  -2   6   3       9995.30       9355.28       229.79 o                         
  -1   6   3      21362.11      20203.14       270.34 o                         
   0   6   3      14580.69      14680.98       335.76 o                         
   1   6   3       1492.51       1399.58       230.24 o                         
   2   6   3       8094.08       8487.28       331.72 o                         
   3   6   3       3129.85       3229.49       309.26 o                         
   4   6   3      41605.27      44456.80       976.97 o                         
   5   6   3       1604.06       1657.81       452.10 o                         
   6   6   3        318.10        248.88       530.80 o                         
 -13   7   3        337.56       -291.89      1104.58 o                         
 -12   7   3      12429.99      12467.18       710.40 o                         
 -11   7   3       3583.10       3424.14       477.25 o                         
 -10   7   3      10518.08      11692.52       489.06 o                         
  -9   7   3       4263.17       4404.65       349.09 o                         
  -8   7   3        845.04        882.30       287.50 o                         
  -7   7   3       6678.99       6765.53       270.04 o                         
  -6   7   3       2430.05       2466.08       222.76 o                         
  -5   7   3      19607.65      20343.32       359.01 o                         
  -4   7   3       8275.77       8491.02       286.77 o                         
  -3   7   3       8970.72       8876.35       280.70 o                         
  -2   7   3      21358.24      21394.01       390.65 o                         
  -1   7   3       1486.77       1582.68       240.15 o                         
   0   7   3       2264.62       2269.63       248.30 o                         
   1   7   3        952.58       1056.81       299.17 o                         
   2   7   3       4444.02       4558.48       337.25 o                         
   3   7   3      17727.68      18677.04       507.50 o                         
   4   7   3       4570.81       3881.07       460.80 o                         
   5   7   3       6944.49       6755.73       604.87 o                         
 -13   8   3         46.53         95.12       825.61 o                         
 -12   8   3       6297.00       5196.24       624.17 o                         
 -11   8   3        853.40        822.62       481.92 o                         
 -10   8   3      40017.83      41985.20       791.12 o                         
  -9   8   3       4323.33       4554.95       408.60 o                         
  -8   8   3      68757.43      72797.59       979.42 o                         
  -7   8   3        834.06        964.25       268.47 o                         
  -6   8   3       6621.93       6841.89       316.35 o                         
  -5   8   3      19487.27      19385.36       375.39 o                         
  -4   8   3        364.02        460.49       233.34 o                         
  -3   8   3      13252.19      13113.07       340.46 o                         
  -2   8   3       8110.02       7953.13       341.87 o                         
  -1   8   3        970.88       1033.39       297.18 o                         
   0   8   3      79608.34      82658.02      1234.92 o                         
   1   8   3       7159.69       7978.51       459.52 o                         
   2   8   3      25556.60      26309.80       621.54 o                         
   3   8   3        657.96        687.03       448.25 o                         
   4   8   3       8003.29       8972.67       628.16 o                         
   5   8   3        127.45        616.93      1007.89 o                         
 -12   9   3        288.59         -5.83       667.31 o                         
 -11   9   3       1167.28        485.95       580.33 o                         
 -10   9   3       6653.62       6984.07       494.84 o                         
  -9   9   3      10012.07      10544.08       503.82 o                         
  -8   9   3       4303.15       4401.86       379.64 o                         
  -7   9   3       4265.48       4606.59       358.72 o                         
  -6   9   3       3473.31       3493.62       334.02 o                         
  -5   9   3       2365.15       2225.14       299.88 o                         
  -4   9   3        416.75        456.04       271.33 o                         
  -3   9   3       3101.45       2999.59       361.69 o                         
  -2   9   3       4455.50       4448.58       384.69 o                         
  -1   9   3       7181.60       7679.55       437.29 o                         
   0   9   3      11336.07      11092.51       688.28 o                         
   1   9   3       3809.50       3727.18       433.05 o                         
   2   9   3         33.68        307.93       413.15 o                         
   3   9   3        117.36        334.37       646.50 o                         
 -12  10   3      53930.89      53791.56      2525.24 o                         
 -11  10   3         58.05        240.46       478.61 o                         
 -10  10   3       3308.46       3190.37       461.32 o                         
  -9  10   3       6604.02       6741.12       502.35 o                         
  -8  10   3      40018.65      42007.20       754.30 o                         
  -7  10   3      10654.73      10858.90       477.90 o                         
  -6  10   3      38452.85      40978.84       719.38 o                         
  -5  10   3         64.22         27.44       403.81 o                         
  -4  10   3      41616.92      44436.95       752.24 o                         
  -3  10   3      17679.19      18712.54       564.60 o                         
  -2  10   3      25555.54      26797.38       732.36 o                         
  -1  10   3       3892.66       4471.34       509.21 o                         
   0  10   3       6225.53       6404.62       542.98 o                         
   1  10   3        101.76        518.57       514.32 o                         
   2  10   3      63964.19      64973.16      2280.31 o                         
 -11  11   3       4581.30       4254.69       674.92 o                         
 -10  11   3         49.99        337.95       507.66 o                         
  -9  11   3       1171.93        809.51       507.17 o                         
  -8  11   3        869.21        690.28       458.69 o                         
  -7  11   3       3565.01       3115.30       445.45 o                         
  -6  11   3       1403.40       1043.00       472.18 o                         
  -5  11   3       1615.28       1766.51       480.82 o                         
  -4  11   3       4560.79       4210.99       459.50 o                         
  -3  11   3        641.95        691.98       421.65 o                         
  -2  11   3         31.37        -44.52       485.49 o                         
  -1  11   3        117.81        509.04       508.00 o                         
   0  11   3       4260.58       5390.46       683.26 o                         
 -10  12   3      53934.01      56067.89      1440.12 o                         
  -9  12   3        289.32        111.41       533.48 o                         
  -8  12   3       6303.63       6280.69       650.23 o                         
  -7  12   3      12364.35      12055.95       667.74 o                         
  -6  12   3        318.15        316.31       532.26 o                         
  -5  12   3       7079.09       6782.27       592.13 o                         
  -4  12   3       8013.44       8506.60       619.64 o                         
  -3  12   3        118.73        101.49       506.95 o                         
  -2  12   3      63967.11      65644.61      3472.71 o                         
  -8  13   3         35.69       -291.26      1480.87 o                         
  -6  13   3        246.78        300.00      1347.17 o                         
  -5  13   3        152.37        -26.84      1379.75 o                         
  -1   1   4       2398.52       2421.90       116.27 o                         
   0   1   4       3894.97       4038.98       131.97 o                         
   1   1   4       1778.33       2079.22        92.00 o                         
  -3   2   4      97843.78      94852.67       389.55 o                         
  -2   2   4        391.21        449.30       106.65 o                         
  -1   2   4       1783.59       2304.03       127.04 o                         
   0   2   4         12.44         75.43        95.75 o                         
   1   2   4      14936.14      13250.81       136.81 o                         
   2   2   4        217.13        281.15       111.65 o                         
  -5   3   4      22546.68      22728.72       253.70 o                         
  -4   3   4      31210.62      29489.09       246.04 o                         
  -3   3   4      40259.89      39491.65       400.01 o                         
  -2   3   4      97828.17      94803.03       544.28 o                         
  -1   3   4      14954.42      13861.91       215.36 o                         
   0   3   4     110982.94     107518.59       583.11 o                         
   1   3   4      11610.73      11028.86       174.85 o                         
   2   3   4         52.60        200.86       131.22 o                         
   3   3   4       5661.87       5765.40       186.62 o                         
  -7   4   4      65249.70      64254.41       544.26 o                         
  -6   4   4        592.95        511.64       152.83 o                         
  -5   4   4      30645.11      30604.08       331.81 o                         
  -4   4   4         76.86        151.09       133.93 o                         
  -3   4   4      31194.53      29233.30       266.51 o                         
  -2   4   4        214.71        218.50       128.05 o                         
  -1   4   4      11642.78      10928.42       190.78 o                         
   0   4   4        153.51        396.95       134.93 o                         
   1   4   4      28698.27      27797.65       277.20 o                         
   2   4   4         48.13        103.31       146.43 o                         
   3   4   4      15549.34      15395.61       341.13 o                         
   4   4   4        590.56        746.04       266.25 o                         
  -9   5   4       5193.18       5139.44       361.17 o                         
  -8   5   4      78222.67      77533.83      1048.09 o                         
  -7   5   4      45270.10      44383.27       443.06 o                         
  -6   5   4      49787.98      48772.39       371.08 o                         
  -5   5   4       4464.56       4071.31       193.12 o                         
  -4   5   4      30618.67      30245.66       298.93 o                         
  -3   5   4      22521.52      22576.98       261.58 o                         
  -2   5   4         60.07        236.49       149.79 o                         
  -1   5   4      28723.75      28127.26       287.01 o                         
   0   5   4     120301.01     116248.16       610.20 o                         
   1   5   4      68557.94      65911.54       513.39 o                         
   2   5   4      88658.84      86868.44       574.25 o                         
   3   5   4      23829.04      23688.66       478.44 o                         
   4   5   4        357.53        457.51       314.33 o                         
   5   5   4      13167.96      13052.78       502.30 o                         
 -11   6   4       9401.70       8860.36       505.71 o                         
 -10   6   4        200.93        126.60       359.07 o                         
  -9   6   4      13445.61      13606.58       424.23 o                         
  -8   6   4         39.20        191.09       253.40 o                         
  -7   6   4      12301.38      12152.86       333.40 o                         
  -6   6   4        535.49        583.87       225.91 o                         
  -5   6   4      49778.53      48550.75       424.28 o                         
  -4   6   4        594.15        626.07       190.84 o                         
  -3   6   4       5654.76       5527.01       196.78 o                         
  -2   6   4         45.89        138.98       182.42 o                         
  -1   6   4      68526.89      67766.55       513.22 o                         
   0   6   4        427.86        487.94       236.30 o                         
   1   6   4        982.49       1197.10       226.70 o                         
   2   6   4         90.40        161.96       258.60 o                         
   3   6   4       8976.32       9319.51       371.83 o                         
   4   6   4        483.02        611.36       347.62 o                         
   5   6   4      10046.97      10728.93       549.20 o                         
   6   6   4        433.53         40.44       528.38 o                         
 -12   7   4      52646.11      53225.24      1336.04 o                         
 -11   7   4       9875.69       9726.22       561.38 o                         
 -10   7   4      18995.49      18680.65       560.63 o                         
  -9   7   4      10061.63      10260.78       409.26 o                         
  -8   7   4        354.42        531.13       285.77 o                         
  -7   7   4      29654.96      29474.21       438.37 o                         
  -6   7   4      12322.06      12348.16       310.18 o                         
  -5   7   4      45285.43      45008.39       486.49 o                         
  -4   7   4      65223.72      64903.95       567.30 o                         
  -3   7   4      15579.30      15386.49       326.90 o                         
  -2   7   4      88642.09      87384.63       714.29 o                         
  -1   7   4        958.52       1043.89       242.48 o                         
   0   7   4       1211.24       1348.75       252.93 o                         
   1   7   4      15136.66      15212.33       394.80 o                         
   2   7   4      48661.20      47626.13       730.79 o                         
   3   7   4      79520.56      81091.73      1059.91 o                         
   4   7   4      20617.24      19454.19       717.47 o                         
   5   7   4      11806.62      11348.95       669.31 o                         
 -13   8   4       1761.06       1567.53      1198.27 o                         
 -12   8   4         13.32       -202.97       568.02 o                         
 -11   8   4        371.27        563.12       480.64 o                         
 -10   8   4       1158.41        710.76       367.10 o                         
  -9   8   4      13507.38      13747.83       495.30 o                         
  -8   8   4        346.33        254.65       212.49 o                         
  -7   8   4        355.67        499.68       267.63 o                         
  -6   8   4         36.57         58.73       262.63 o                         
  -5   8   4      78210.06      78946.48       672.91 o                         
  -4   8   4        581.83        666.49       235.15 o                         
  -3   8   4      23809.43      23136.93       410.77 o                         
  -2   8   4         91.20        155.04       274.90 o                         
  -1   8   4      15122.09      15849.30       594.11 o                         
   0   8   4       1056.57        680.70       251.82 o                         
   1   8   4      35606.72      37110.59       762.84 o                         
   2   8   4        238.49        136.17       380.43 o                         
   3   8   4       4432.17       3940.72       477.42 o                         
   4   8   4        148.36       -100.19       524.52 o                         
 -12   9   4       3164.50       2357.86       738.56 o                         
 -11   9   4       1603.30       1495.07       582.99 o                         
 -10   9   4      21205.37      21491.53       650.80 o                         
  -9   9   4      32832.20      32235.62       993.23 o                         
  -8   9   4      13481.08      12821.02       475.35 o                         
  -7   9   4      10076.95      10392.66       408.92 o                         
  -6   9   4      13426.21      13966.35       435.87 o                         
  -5   9   4       5180.95       4667.55       321.26 o                         
  -4   9   4        387.60        350.98       262.95 o                         
  -3   9   4       8996.03       8937.86       425.01 o                         
  -2   9   4      48634.92      49574.84       785.89 o                         
  -1   9   4      35623.48      36480.31       639.25 o                         
   0   9   4      41791.80      40583.16      1100.02 o                         
   1   9   4      11079.39      11655.04       550.34 o                         
   2   9   4         25.79         86.56       469.24 o                         
   3   9   4       8191.29       7542.96       730.32 o                         
 -12  10   4        101.87        147.29      1085.32 o                         
 -11  10   4         26.84        321.09       599.48 o                         
 -10  10   4        130.52       -124.02       446.55 o                         
  -9  10   4      21202.55      21328.11       659.56 o                         
  -8  10   4       1150.40       1351.10       396.35 o                         
  -7  10   4      18957.60      19003.21       523.86 o                         
  -6  10   4        202.52        159.64       363.19 o                         
  -5  10   4      13163.20      13151.58       557.57 o                         
  -4  10   4        479.73        413.16       362.36 o                         
  -3  10   4      79524.55      82904.80       996.99 o                         
  -2  10   4        233.99         -3.21       385.41 o                         
  -1  10   4      11079.26      11127.95       593.39 o                         
   0  10   4        336.90        116.91       477.98 o                         
   1  10   4        504.20        153.97       522.86 o                         
   2  10   4       1775.56       1003.39       993.67 o                         
 -11  11   4      27967.82      30492.56      1969.59 o                         
 -10  11   4         19.64         58.88       463.79 o                         
  -9  11   4       1604.69       1391.79       474.14 o                         
  -8  11   4        405.59        -25.11       444.90 o                         
  -7  11   4       9887.96       9016.80       540.01 o                         
  -6  11   4       9327.71       9298.94       574.04 o                         
  -5  11   4      10065.58      11248.22       588.16 o                         
  -4  11   4      20601.11      19988.64       620.62 o                         
  -3  11   4       4411.33       4517.32       472.19 o                         
  -2  11   4         45.63         25.22       473.10 o                         
  -1  11   4        515.47        236.35       528.64 o                         
   0  11   4      23826.94      24537.17      1286.22 o                         
 -10  12   4        102.80        -64.75       660.81 o                         
  -9  12   4       3164.39       2478.96       575.57 o                         
  -8  12   4          9.94         47.58       576.74 o                         
  -7  12   4      52680.95      54304.28      1184.04 o                         
  -6  12   4        422.69        286.58       529.54 o                         
  -5  12   4      11775.77      11774.60       651.54 o                         
  -4  12   4        149.15        114.54       508.28 o                         
  -3  12   4       8196.99       7478.00       615.91 o                         
  -2  12   4       1776.49        601.46      1030.97 o                         
  -8  13   4       1737.40        491.16      1595.42 o                         
  -6  13   4        692.03       1543.74      1359.33 o                         
  -5  13   4        712.98       1286.74      1456.50 o                         
  -1   1   5         82.57        247.35       136.95 o                         
   0   1   5       2325.33       3008.73       152.38 o                         
   1   1   5        288.89        284.50        93.72 o                         
  -3   2   5      77934.80      74577.91       484.16 o                         
  -2   2   5        414.02        407.24       103.57 o                         
  -1   2   5        288.22        294.35       123.74 o                         
   0   2   5          5.46         72.72        92.34 o                         
   1   2   5        452.70        649.45        70.64 o                         
   2   2   5         39.41        167.12       111.17 o                         
  -5   3   5      20237.38      20447.42       229.08 o                         
  -4   3   5      17661.71      17971.71       202.45 o                         
  -3   3   5       5596.73       6243.30       155.55 o                         
  -2   3   5      77926.11      74930.02       671.99 o                         
  -1   3   5        447.31        760.59       126.96 o                         
   0   3   5      63961.95      59909.86       312.33 o                         
   1   3   5         76.85        305.46       100.64 o                         
   2   3   5       3147.33       3561.97       149.36 o                         
   3   3   5      25629.49      25843.52       291.80 o                         
  -7   4   5      61521.84      60443.12       528.51 o                         
  -6   4   5        564.52        660.65       169.37 o                         
  -5   4   5       8270.53       7844.97       193.86 o                         
  -4   4   5         13.76         38.19       139.36 o                         
  -3   4   5      17619.84      17940.82       229.25 o                         
  -2   4   5         39.50        142.54       130.89 o                         
  -1   4   5         42.73        290.86       135.07 o                         
   0   4   5        292.04        303.46       132.95 o                         
   1   4   5      15866.83      16310.97       227.99 o                         
   2   4   5        283.90        352.66       166.70 o                         
   3   4   5        165.84        123.76       100.27 o                         
   4   4   5        154.88        138.02       266.78 o                         
  -9   5   5       1825.04       1356.48       330.40 o                         
  -8   5   5      45511.57      45743.50       541.01 o                         
  -7   5   5       6000.62       6466.85       250.88 o                         
  -6   5   5      11598.34      11554.52       245.92 o                         
  -5   5   5       8075.60       7885.29       221.49 o                         
  -4   5   5       8301.49       8389.29       215.06 o                         
  -3   5   5      20270.65      20437.46       266.74 o                         
  -2   5   5       3154.77       3705.88       178.09 o                         
  -1   5   5      15800.95      16038.72       252.83 o                         
   0   5   5     150685.36     144771.98       641.15 o                         
   1   5   5      21472.83      21560.39       288.23 o                         
   2   5   5      63780.02      62747.79       715.12 o                         
   3   5   5        186.58        294.68       283.76 o                         
   4   5   5        776.61       1095.63       318.06 o                         
   5   5   5      47920.68      50163.82       801.94 o                         
 -11   6   5       5917.86       5228.33       469.32 o                         
 -10   6   5         39.02         61.45       365.91 o                         
  -9   6   5       7425.07       7394.20       470.33 o                         
  -8   6   5         29.18        241.27       256.49 o                         
  -7   6   5       8006.65       7659.80       304.39 o                         
  -6   6   5        511.02        377.90       105.45 o                         
  -5   6   5      11591.90      12129.55       328.00 o                         
  -4   6   5        561.01        604.69       212.65 o                         
  -3   6   5      25746.80      26246.45       311.77 o                         
  -2   6   5        288.87        421.03       191.67 o                         
  -1   6   5      21442.04      21450.92       328.12 o                         
   0   6   5          2.38        164.40       241.71 o                         
   1   6   5       2060.99       1983.26       233.22 o                         
   2   6   5         33.10        185.22       264.67 o                         
   3   6   5       5350.93       5617.97       368.34 o                         
   4   6   5        934.94        835.24       348.78 o                         
   5   6   5       3282.60       2484.20       392.21 o                         
   6   6   5        110.71        204.18       543.48 o                         
 -12   7   5      35102.72      34457.97       869.70 o                         
 -11   7   5       2355.06       1974.43       475.30 o                         
 -10   7   5        166.15        253.50       415.67 o                         
  -9   7   5         14.85        236.41       301.90 o                         
  -8   7   5      11427.37      11658.62       392.58 o                         
  -7   7   5      11294.83      11029.79       346.49 o                         
  -6   7   5       8035.50       8151.03       279.78 o                         
  -5   7   5       5986.32       6758.13       268.96 o                         
  -4   7   5      61515.98      61823.83       565.72 o                         
  -3   7   5        139.30        260.66       223.68 o                         
  -2   7   5      63819.31      63242.97       554.25 o                         
  -1   7   5       2114.88       2257.89       253.59 o                         
   0   7   5         24.20        549.73       257.38 o                         
   1   7   5      31561.53      31812.49       561.10 o                         
   2   7   5      57426.14      56216.20       881.91 o                         
   3   7   5      40731.98      41678.54       821.32 o                         
   4   7   5      16739.92      16411.24       689.64 o                         
   5   7   5        649.75        472.79       550.32 o                         
 -13   8   5       2984.94       1098.26       743.84 o                         
 -12   8   5        184.34        466.21       551.87 o                         
 -11   8   5       2380.07       2648.02       496.49 o                         
 -10   8   5       1222.65        904.77       493.46 o                         
  -9   8   5       2522.18       2182.85       370.20 o                         
  -8   8   5        130.44        151.70       204.38 o                         
  -7   8   5      11510.15      12213.70       392.08 o                         
  -6   8   5         35.02        170.60       265.51 o                         
  -5   8   5      45422.24      46407.73       607.62 o                         
  -4   8   5        155.47        239.80       235.74 o                         
  -3   8   5        150.24        378.45       230.14 o                         
  -2   8   5         30.75        269.97       283.40 o                         
  -1   8   5      31708.14      32756.52       550.19 o                         
   0   8   5       1580.93       1130.64       233.71 o                         
   1   8   5      13444.83      14234.78       561.92 o                         
   2   8   5         15.23          4.11       381.96 o                         
   3   8   5       2195.37       2223.44       483.41 o                         
   4   8   5          6.15       -132.28       533.58 o                         
 -12   9   5      18550.75      18500.53      1228.65 o                         
 -11   9   5          7.43        -97.75       572.67 o                         
 -10   9   5      10509.78      10286.77       687.25 o                         
  -9   9   5       5869.75       5617.09       444.36 o                         
  -8   9   5       2552.68       2094.94       366.97 o                         
  -7   9   5          4.39        221.50       332.79 o                         
  -6   9   5       7457.16       7395.74       371.09 o                         
  -5   9   5       1872.65       1600.28       239.30 o                         
  -4   9   5        753.51        618.32       241.96 o                         
  -3   9   5       5312.17       4804.68       336.81 o                         
  -2   9   5      57430.15      56383.77       747.64 o                         
  -1   9   5      13463.75      13984.71       474.97 o                         
   0   9   5      28700.16      29059.80       688.19 o                         
   1   9   5        231.94        305.46       442.03 o                         
   2   9   5        848.78       1093.47       468.54 o                         
   3   9   5      25087.79      23237.22      1420.41 o                         
 -12  10   5         38.76       2300.48      1619.71 o                         
 -11  10   5        864.27        882.04       604.38 o                         
 -10  10   5          0.41         55.01       440.19 o                         
  -9  10   5      10452.17      10056.44       541.18 o                         
  -8  10   5       1224.20        997.60       398.74 o                         
  -7  10   5        141.08        245.88       371.44 o                         
  -6  10   5         37.11        199.15       342.19 o                         
  -5  10   5      48111.45      50559.52       882.63 o                         
  -4  10   5        944.29        904.01       377.17 o                         
  -3  10   5      40631.51      41876.64       763.36 o                         
  -2  10   5         14.35        105.62       393.22 o                         
  -1  10   5        189.14         79.33       453.93 o                         
   0  10   5         37.41        485.07       484.80 o                         
   1  10   5       4545.21       4142.49       548.36 o                         
   2  10   5       1996.95       1684.89      1667.40 o                         
 -10  11   5        842.24        648.40       465.60 o                         
  -9  11   5         32.64         32.14       456.07 o                         
  -8  11   5       2358.77       2324.07       450.04 o                         
  -7  11   5       2346.24       1680.30       437.52 o                         
  -6  11   5       5957.93       5666.37       523.31 o                         
  -5  11   5       3277.03       3458.81       513.59 o                         
  -4  11   5      16766.40      16500.35       592.90 o                         
  -3  11   5       2244.00       1634.85       448.65 o                         
  -2  11   5        823.03       1117.50       494.02 o                         
  -1  11   5       4492.14       4226.33       562.49 o                         
 -10  12   5         39.53       -364.00       646.93 o                         
  -9  12   5      18650.25      16893.14       936.33 o                         
  -8  12   5        191.48        205.93       571.35 o                         
  -7  12   5      34972.71      35978.34      1437.61 o                         
  -6  12   5        110.32       -203.48       519.37 o                         
  -5  12   5        615.03        683.12       520.15 o                         
  -4  12   5          7.08         51.87       557.07 o                         
  -3  12   5      25223.38      27495.65      1170.28 o                         
  -2  12   5       2000.87       1494.88      1041.78 o                         
   0   0   6     497126.88     497008.53      7202.73 o                         
  -1   1   6        567.44        537.86       164.20 o                         
   0   1   6        242.48        508.54       186.23 o                         
   1   1   6       2383.44       2742.89       116.19 o                         
  -3   2   6       7118.16       6133.09       136.23 o                         
  -2   2   6    1780009.38    1840145.75      8176.64 o                         
  -1   2   6       2390.27       2508.56       143.59 o                         
   0   2   6    2951704.50    3040042.25     37717.40 o                         
   1   2   6       3998.78       3325.23       102.74 o                         
   2   2   6     147786.62     137589.22       562.00 o                         
  -5   3   6        631.38        799.97       102.77 o                         
  -4   3   6       1903.89       2042.65       116.00 o                         
  -3   3   6       6183.69       5462.07       136.03 o                         
  -2   3   6       7141.11       6464.32       168.13 o                         
  -1   3   6       3994.58       3672.13       153.23 o                         
   0   3   6       5614.79       5023.76       136.77 o                         
   1   3   6        417.58        675.88       137.90 o                         
   2   3   6       1920.15       2002.80       142.11 o                         
   3   3   6       7301.33       7803.00       209.61 o                         
  -7   4   6       2960.16       2793.26       225.16 o                         
  -6   4   6     745015.06     726490.56      3926.87 o                         
  -5   4   6        298.91        322.36       154.37 o                         
  -4   4   6    1559958.38    1522468.88      8915.03 o                         
  -3   4   6       1974.34       2049.73       156.35 o                         
  -2   4   6     147794.28     137432.23       882.08 o                         
  -1   4   6        426.08        829.83       149.68 o                         
   0   4   6     924092.62     869660.56      4015.02 o                         
   1   4   6       1143.42       1114.56       120.80 o                         
   2   4   6    1154745.75    1111693.62      8147.61 o                         
   3   4   6       2509.79       1693.43       343.54 o                         
   4   4   6         25.76        661.86       282.59 o                         
  -9   5   6         48.83         40.49       320.40 o                         
  -8   5   6       2140.14       1992.09       319.29 o                         
  -7   5   6       3461.35       3307.28       231.24 o                         
  -6   5   6        638.83        797.81       204.17 o                         
  -5   5   6       9399.59       8981.03       229.00 o                         
  -4   5   6        299.26        358.54       175.88 o                         
  -3   5   6        635.48        846.65       176.15 o                         
  -2   5   6       1873.54       2341.64       196.48 o                         
  -1   5   6       1160.81       1248.86       189.49 o                         
   0   5   6      11626.16      11548.10       228.86 o                         
   1   5   6       1459.60       1402.49       190.09 o                         
   2   5   6       2900.06       3125.97       223.56 o                         
   3   5   6       4568.75       4881.68       351.39 o                         
   4   5   6        363.19        323.39       321.44 o                         
   5   5   6      18663.00      18743.88       611.60 o                         
 -11   6   6       1789.48       1440.90       432.91 o                         
 -10   6   6     260630.62     270038.88      1911.94 o                         
  -9   6   6        161.89        446.66       339.26 o                         
  -8   6   6     383376.50     373351.81      2784.25 o                         
  -7   6   6        868.45        685.90       242.42 o                         
  -6   6   6       6542.73       7311.98       440.27 o                         
  -5   6   6        673.82        820.24       206.98 o                         
  -4   6   6     745011.75     727189.25      4523.01 o                         
  -3   6   6       7165.35       7625.87       231.23 o                         
  -2   6   6    1154711.62    1132292.88      5376.96 o                         
  -1   6   6       1488.50       1584.14       217.09 o                         
   0   6   6       3165.67       3114.30       270.44 o                         
   1   6   6        982.76       1055.03       222.56 o                         
   2   6   6     219585.55     220042.36      1320.19 o                         
   3   6   6        882.57        588.60       183.45 o                         
   4   6   6     360612.31     367879.16      2989.61 o                         
   5   6   6        663.11        584.30       488.65 o                         
   6   6   6       9983.71       9040.95       830.76 o                         
 -12   7   6       1486.38        918.11       392.11 o                         
 -11   7   6        467.56        483.18       497.60 o                         
 -10   7   6       4944.91       4956.54       479.62 o                         
  -9   7   6       1393.22       1680.56       402.69 o                         
  -8   7   6       5843.05       5881.50       336.79 o                         
  -7   7   6         65.51        184.83       249.68 o                         
  -6   7   6        805.10        779.80       226.69 o                         
  -5   7   6       3439.60       3493.24       250.26 o                         
  -4   7   6       2982.84       3005.96       247.71 o                         
  -3   7   6       2534.17       2456.56       246.51 o                         
  -2   7   6       2872.71       3143.80       249.03 o                         
  -1   7   6        955.31       1241.75       252.55 o                         
   0   7   6        295.39        376.11       252.71 o                         
   1   7   6       9729.78       9510.27       398.35 o                         
   2   7   6       1550.87       1661.86       341.33 o                         
   3   7   6       2522.47       2365.34       421.83 o                         
   4   7   6        498.92       1020.63       506.84 o                         
   5   7   6       4567.88       4115.14       600.22 o                         
 -12   8   6     102033.04     102917.97      1825.03 o                         
 -11   8   6       2990.77       2568.75       504.64 o                         
 -10   8   6       9118.58       8975.46       597.74 o                         
  -9   8   6       2440.45       2603.41       375.96 o                         
  -8   8   6     443574.09     448567.16      3561.35 o                         
  -7   8   6       5716.91       6136.19       341.76 o                         
  -6   8   6     383345.16     382867.66      1600.79 o                         
  -5   8   6       2200.82       2089.60       265.50 o                         
  -4   8   6         41.33        585.27       244.56 o                         
  -3   8   6       4655.03       4527.59       274.99 o                         
  -2   8   6     219590.00     221972.38      2766.81 o                         
  -1   8   6       9575.00       9917.10       393.93 o                         
   0   8   6     578774.31     599585.44      3381.25 o                         
   1   8   6       1577.66       1152.18       420.15 o                         
   2   8   6      16959.54      17103.34       648.28 o                         
   3   8   6        882.01       1007.84       471.26 o                         
   4   8   6      59839.70      61711.30      2175.97 o                         
 -12   9   6       8788.98       8527.46      1034.64 o                         
 -11   9   6        180.50        424.54       571.02 o                         
 -10   9   6        272.87        470.98       546.40 o                         
  -9   9   6        736.21        732.17       390.98 o                         
  -8   9   6       2383.37       2376.14       369.85 o                         
  -7   9   6       1409.47       1154.53       273.33 o                         
  -6   9   6        147.38        -22.75       285.37 o                         
  -5   9   6         45.50        194.66       254.34 o                         
  -4   9   6        326.44        325.68       226.75 o                         
  -3   9   6        889.98       1050.94       318.88 o                         
  -2   9   6       1568.85       1971.47       342.49 o                         
  -1   9   6       1558.22       1619.02       355.21 o                         
   0   9   6        382.06        855.35       408.80 o                         
   1   9   6       1329.60        910.97       452.13 o                         
   2   9   6        223.32        353.51       504.94 o                         
   3   9   6      11109.91      10641.30      1184.92 o                         
 -11  10   6        717.30        563.74       635.17 o                         
 -10  10   6      73526.89      75452.04      1409.08 o                         
  -9  10   6        300.22        139.27       422.77 o                         
  -8  10   6       9125.61       8648.56       482.85 o                         
  -7  10   6       5056.69       5031.00       424.15 o                         
  -6  10   6     260621.05     272655.38      2095.71 o                         
  -5  10   6      18414.76      19054.29       627.53 o                         
  -4  10   6     360559.56     373144.66      2323.88 o                         
  -3  10   6       2572.31       2664.34       407.68 o                         
  -2  10   6      16961.24      16901.22       570.95 o                         
  -1  10   6       1398.76       1320.87       476.10 o                         
   0  10   6      32829.07      32231.05      1202.15 o                         
   1  10   6       2924.97       2915.99       546.05 o                         
 -10  11   6        751.02        694.30       470.60 o                         
  -9  11   6        175.52        638.74       467.80 o                         
  -8  11   6       2969.18       2632.56       441.89 o                         
  -7  11   6        452.43        430.64       376.51 o                         
  -6  11   6       1779.23       1536.79       526.36 o                         
  -5  11   6        663.74        523.52       471.88 o                         
  -4  11   6        479.77        611.39       412.35 o                         
  -3  11   6        866.22        836.49       430.39 o                         
  -2  11   6        221.00        491.74       499.60 o                         
  -1  11   6       2996.35       2899.20       543.33 o                         
   0  11   6        215.74        -64.25      2081.05 o                         
 -10  12   6     205710.16     210775.64      8442.18 o                         
  -9  12   6       8645.90       7527.36       764.04 o                         
  -8  12   6     102021.69     103762.44      1823.88 o                         
  -7  12   6       1529.38       1270.52       581.67 o                         
  -6  12   6       9989.95       9780.68       716.87 o                         
  -5  12   6       4681.78       4353.98       557.59 o                         
  -4  12   6      59860.77      66631.20      2604.75 o                         
  -3  12   6      10934.75      10852.13      1237.40 o                         
  -1   1   7        885.89        924.55       163.32 o                         
   0   1   7        802.64        944.52       163.89 o                         
   1   1   7      31647.61      29881.01       285.96 o                         
  -3   2   7        118.03        320.72       118.70 o                         
  -2   2   7        246.80        454.37       127.47 o                         
  -1   2   7      31639.70      30169.99       283.85 o                         
   0   2   7        395.42        392.80       119.48 o                         
   1   2   7      59501.26      55876.23       351.25 o                         
   2   2   7       1125.08       1118.38        99.83 o                         
  -5   3   7       1023.03       1463.55       234.69 o                         
  -4   3   7       2625.92       2405.62       130.96 o                         
  -3   3   7     150134.20     142394.11       621.98 o                         
  -2   3   7        116.36        307.94       136.24 o                         
  -1   3   7      59506.23      57365.98       642.39 o                         
   0   3   7       1551.63       1448.54       123.33 o                         
   1   3   7       8167.56       8237.26       165.84 o                         
   2   3   7      10358.52      10399.62       200.93 o                         
   3   3   7       1681.45       1672.39       197.47 o                         
  -7   4   7       1808.56       1326.99       286.23 o                         
  -6   4   7        804.65        811.92       181.83 o                         
  -5   4   7        393.38        483.28       182.18 o                         
  -4   4   7       2220.57       2209.56       167.12 o                         
  -3   4   7       2553.11       2557.26       169.39 o                         
  -2   4   7       1123.84       1100.22       164.31 o                         
  -1   4   7       8161.75       8848.76       209.24 o                         
   0   4   7        899.99        929.65       145.29 o                         
   1   4   7      41851.62      41448.51       403.70 o                         
   2   4   7        794.89        736.70       223.70 o                         
   3   4   7      42263.15      41682.34       546.45 o                         
   4   4   7        659.83        725.99       278.35 o                         
  -9   5   7       4307.91       4558.37       374.39 o                         
  -8   5   7       4286.92       4627.76       345.31 o                         
  -7   5   7     105412.20     104952.00       839.71 o                         
  -6   5   7      29221.92      29559.68       375.41 o                         
  -5   5   7     104441.70     101718.00       834.18 o                         
  -4   5   7        358.25        535.66       182.24 o                         
  -3   5   7        995.04       1029.38       196.62 o                         
  -2   5   7      10433.48      10620.59       240.84 o                         
  -1   5   7      41865.19      41879.86       376.42 o                         
   0   5   7       2010.59       2084.77       181.64 o                         
   1   5   7      15504.46      15280.22       281.60 o                         
   2   5   7        505.59        626.30       209.05 o                         
   3   5   7      48598.78      49009.10       696.50 o                         
   4   5   7        525.14        700.48       332.09 o                         
   5   5   7      17735.16      18355.77       606.04 o                         
 -11   6   7       6170.53       6785.89       605.70 o                         
 -10   6   7        781.40        674.64       384.43 o                         
  -9   6   7         77.59         53.79       371.23 o                         
  -8   6   7       1737.54        940.76       389.59 o                         
  -7   6   7        645.69        657.99       242.13 o                         
  -6   6   7       2169.05       1834.44       225.97 o                         
  -5   6   7      29151.96      29214.19       426.92 o                         
  -4   6   7        804.27        956.20       198.87 o                         
  -3   6   7       1774.58       1924.09       206.05 o                         
  -2   6   7        808.45        779.94       204.16 o                         
  -1   6   7      15495.04      15779.19       314.54 o                         
   0   6   7         16.69        119.42       121.79 o                         
   1   6   7       3494.44       3567.52       289.39 o                         
   2   6   7        643.15        672.01       323.01 o                         
   3   6   7      16034.61      15835.30       535.07 o                         
   4   6   7        771.34        758.73       417.32 o                         
   5   6   7       2036.57       1859.81       513.47 o                         
   6   6   7        256.15        734.22       582.56 o                         
 -12   7   7       2062.31       1547.59       638.66 o                         
 -11   7   7      23833.39      24327.82       811.04 o                         
 -10   7   7      55979.57      58876.08       966.20 o                         
  -9   7   7      39994.36      38599.46       768.96 o                         
  -8   7   7       7348.04       7755.12       360.76 o                         
  -7   7   7       4381.82       4222.73       299.26 o                         
  -6   7   7        730.00        789.54       248.71 o                         
  -5   7   7     105430.39     103117.42       814.13 o                         
  -4   7   7       1806.11       2245.54       242.85 o                         
  -3   7   7      42244.03      41344.68       485.01 o                         
  -2   7   7        503.41        786.63       237.94 o                         
  -1   7   7       3496.07       3425.94       279.29 o                         
   0   7   7       8160.99       7711.79       324.77 o                         
   1   7   7       1479.34       1617.57       356.86 o                         
   2   7   7        917.10       1172.17       348.96 o                         
   3   7   7       2337.75       2419.03       425.63 o                         
   4   7   7         62.98        189.98       513.63 o                         
   5   7   7      44478.36      44621.89      1210.05 o                         
 -12   8   7        782.06        165.38       679.27 o                         
 -11   8   7       6921.45       6729.93       615.17 o                         
 -10   8   7       1113.14        670.07       488.53 o                         
  -9   8   7      23158.91      23496.58       801.23 o                         
  -8   8   7       1079.82       1025.37       321.56 o                         
  -7   8   7       7459.69       7655.79       359.26 o                         
  -6   8   7       1755.06       1737.48       310.24 o                         
  -5   8   7       4263.42       4508.11       283.06 o                         
  -4   8   7        658.06        771.08       247.38 o                         
  -3   8   7      48478.70      49821.50       692.64 o                         
  -2   8   7        640.35        556.90       309.56 o                         
  -1   8   7       1559.87       1487.67       313.57 o                         
   0   8   7          0.80        111.77       251.68 o                         
   1   8   7       1701.00       1421.00       405.92 o                         
   2   8   7        463.05        653.76       464.17 o                         
   3   8   7       2258.45       2265.30       496.55 o                         
   4   8   7        296.02       -289.90       716.66 o                         
 -12   9   7       8144.83       7371.82      1027.12 o                         
 -11   9   7       2304.28       3227.45       601.19 o                         
 -10   9   7       4936.19       5057.86       584.58 o                         
  -9   9   7      44614.91      44028.12       781.62 o                         
  -8   9   7      23225.19      23638.38       565.00 o                         
  -7   9   7      39980.00      38547.50       648.46 o                         
  -6   9   7         71.76        236.07       319.55 o                         
  -5   9   7       4276.94       4336.89       296.63 o                         
  -4   9   7        622.64        495.75       224.66 o                         
  -3   9   7      16041.85      15829.65       464.39 o                         
  -2   9   7        901.70       1072.32       335.74 o                         
  -1   9   7       1713.23       1730.86       371.52 o                         
   0   9   7       1560.04       1662.68       447.13 o                         
   1   9   7      12877.06      12559.24       587.01 o                         
   2   9   7         90.49         32.93       562.88 o                         
   3   9   7       8159.08       5847.90      1792.31 o                         
 -11  10   7         65.12        327.98       611.62 o                         
 -10  10   7        612.45        425.41       606.06 o                         
  -9  10   7       4927.09       5042.39       479.52 o                         
  -8  10   7       1111.79        787.79       409.31 o                         
  -7  10   7      55804.12      58186.30       931.93 o                         
  -6  10   7        779.98        698.78       383.44 o                         
  -5  10   7      17906.09      18949.23       562.43 o                         
  -4  10   7        798.02        917.46       387.39 o                         
  -3  10   7       2333.58       2184.67       413.86 o                         
  -2  10   7        464.80        885.89       402.49 o                         
  -1  10   7      12788.74      13226.06       626.68 o                         
   0  10   7        107.55        321.39       504.48 o                         
   1  10   7        283.63        723.06       511.67 o                         
 -10  11   7         53.88        -38.37       660.54 o                         
  -9  11   7       2298.48       2069.40       493.67 o                         
  -8  11   7       6984.17       7006.00       494.50 o                         
  -7  11   7      23838.86      23730.89       743.00 o                         
  -6  11   7       6161.98       6869.55       609.87 o                         
  -5  11   7       2040.25       2020.21       488.90 o                         
  -4  11   7         71.89        -56.29       391.98 o                         
  -3  11   7       2244.46       2301.14       464.88 o                         
  -2  11   7        133.36         99.24       495.88 o                         
  -1  11   7        258.92        353.76       573.76 o                         
  -9  12   7       8254.84       7002.57       854.37 o                         
  -8  12   7        805.94         78.37       703.36 o                         
  -7  12   7       2070.80       1834.46       608.23 o                         
  -6  12   7        256.96        389.14       587.74 o                         
  -5  12   7      44281.89      44349.51      1287.39 o                         
  -4  12   7        286.45        415.67       784.85 o                         
  -3  12   7       8251.39       7816.18       950.46 o                         
  -1   1   8       1206.69       1646.01       190.31 o                         
   0   1   8       1093.67       1325.64       192.78 o                         
   1   1   8       5443.05       5559.22       204.60 o                         
  -3   2   8      21858.59      20711.60       227.29 o                         
  -2   2   8        391.47        447.38       151.49 o                         
  -1   2   8       5440.40       5695.80       184.88 o                         
   0   2   8         37.33        179.92       136.90 o                         
   1   2   8      47394.45      43773.46       585.47 o                         
   2   2   8        402.20        451.25       110.46 o                         
  -5   3   8       5167.93       5157.58       190.71 o                         
  -4   3   8       9779.00       9144.55       178.25 o                         
  -3   3   8     115710.23     111001.22       553.41 o                         
  -2   3   8      21853.46      20773.88       266.24 o                         
  -1   3   8      47412.77      44504.29       469.00 o                         
   0   3   8      29281.36      27707.37       251.23 o                         
   1   3   8      17977.66      17542.86       247.11 o                         
   2   3   8      13520.69      13966.07       265.50 o                         
   3   3   8        315.21        637.39       224.89 o                         
  -7   4   8      20676.39      19735.72       430.66 o                         
  -6   4   8       1141.28       1221.75       185.15 o                         
  -5   4   8      17188.96      17121.18       292.43 o                         
  -4   4   8        452.32       1740.13       352.15 o                         
  -3   4   8       9798.77       9742.12       222.00 o                         
  -2   4   8        403.98        507.88       174.54 o                         
  -1   4   8      17949.23      17739.13       267.23 o                         
   0   4   8        573.12        708.78       142.77 o                         
   1   4   8      48482.74      47748.89       395.49 o                         
   2   4   8        169.93        382.73       215.82 o                         
   3   4   8      27485.18      27350.27       473.52 o                         
   4   4   8        452.04        401.96       284.17 o                         
  -9   5   8       6907.71       7464.45       410.64 o                         
  -8   5   8      26053.65      26063.02       553.02 o                         
  -7   5   8      96330.14      94742.70      1140.63 o                         
  -6   5   8      59886.57      58354.24       651.99 o                         
  -5   5   8      46198.48      45975.69       452.79 o                         
  -4   5   8      17217.04      17018.91       280.08 o                         
  -3   5   8       5184.40       5749.85       219.72 o                         
  -2   5   8      13475.05      14584.52       272.64 o                         
  -1   5   8      48474.16      47564.37       460.41 o                         
   0   5   8      13285.02      12873.56       279.66 o                         
   1   5   8      37403.29      36230.89       429.27 o                         
   2   5   8      34200.38      33502.80       924.95 o                         
   3   5   8      54873.27      54748.69      1051.50 o                         
   4   5   8       2843.83       3157.50       428.47 o                         
   5   5   8       1968.95       2474.33       496.51 o                         
 -11   6   8       8139.27       9182.70       654.48 o                         
 -10   6   8        662.94        686.21       389.37 o                         
  -9   6   8       4636.84       4419.57       418.96 o                         
  -8   6   8        348.84        351.84       348.77 o                         
  -7   6   8       1604.22       1695.47       257.64 o                         
  -6   6   8       1196.84       1023.59       223.33 o                         
  -5   6   8      59875.98      59412.84       549.67 o                         
  -4   6   8       1138.79       1232.82       210.76 o                         
  -3   6   8        297.42        635.97       205.18 o                         
  -2   6   8        165.93        641.57       207.31 o                         
  -1   6   8      37354.91      36602.70       435.05 o                         
   0   6   8        180.15        221.95       146.34 o                         
   1   6   8       2284.78       2671.82       281.54 o                         
   2   6   8        174.78        280.61       343.77 o                         
   3   6   8      23566.13      22960.58       608.16 o                         
   4   6   8        277.15        281.64       419.65 o                         
   5   6   8       1242.07       1005.38       500.99 o                         
   6   6   8        286.70        308.39       531.77 o                         
 -12   7   8      15967.46      15739.31       857.67 o                         
 -11   7   8      23233.63      23541.26      1025.92 o                         
 -10   7   8      65144.06      67566.09      1185.24 o                         
  -9   7   8      13615.65      13418.65       542.87 o                         
  -8   7   8       5339.37       5437.04       433.67 o                         
  -7   7   8      13730.30      14017.44       387.31 o                         
  -6   7   8       1561.18       1710.03       266.33 o                         
  -5   7   8      96321.52      94747.67       788.11 o                         
  -4   7   8      20666.53      20442.14       377.90 o                         
  -3   7   8      27520.47      27832.80       424.41 o                         
  -2   7   8      34220.47      33575.32       471.30 o                         
  -1   7   8       2324.35       2496.45       265.39 o                         
   0   7   8      16621.53      16055.15       414.09 o                         
   1   7   8       3100.29       2897.89       350.62 o                         
   2   7   8      13476.64      14244.20       525.19 o                         
   3   7   8      21445.98      21444.73       641.92 o                         
   4   7   8       4139.93       3201.04       474.71 o                         
   5   7   8      41998.14      43039.52      1397.04 o                         
 -12   8   8        173.47         27.02      1432.99 o                         
 -11   8   8       3367.58       3604.37       590.50 o                         
 -10   8   8        645.68        804.75       519.56 o                         
  -9   8   8      28976.34      30468.86      1090.99 o                         
  -8   8   8       1968.01       1888.49       332.32 o                         
  -7   8   8       5316.46       5990.18       348.58 o                         
  -6   8   8        343.44        366.27       287.77 o                         
  -5   8   8      26021.95      25567.14       433.26 o                         
  -4   8   8        454.57        502.06       247.07 o                         
  -3   8   8      54842.61      55841.33       904.83 o                         
  -2   8   8        173.99        199.42       281.34 o                         
  -1   8   8       3092.58       2732.01       343.82 o                         
   0   8   8          0.12        136.89       239.01 o                         
   1   8   8       7609.15       8214.74       493.81 o                         
   2   8   8        833.81       1007.66       538.92 o                         
   3   8   8        651.47        576.83       501.42 o                         
   4   8   8         12.62         -1.60       719.51 o                         
 -12   9   8       2283.51        845.48      1088.39 o                         
 -11   9   8       2896.87       2566.52       606.66 o                         
 -10   9   8      10989.13      11629.03       667.54 o                         
  -9   9   8      43520.79      42862.01       981.11 o                         
  -8   9   8      28977.25      28392.50       574.62 o                         
  -7   9   8      13628.64      13028.41       446.36 o                         
  -6   9   8       4656.80       4764.50       366.51 o                         
  -5   9   8       6918.32       7354.91       353.90 o                         
  -4   9   8       2787.47       2140.26       292.03 o                         
  -3   9   8      23554.46      24360.35       501.90 o                         
  -2   9   8      13479.57      13913.36       461.69 o                         
  -1   9   8       7631.92       7177.15       431.36 o                         
   0   9   8      18749.95      18012.01       622.98 o                         
   1   9   8      11406.95      11050.02       594.87 o                         
   2   9   8         40.09        -13.24       568.11 o                         
   3   9   8         18.73        129.00      1801.30 o                         
 -11  10   8         38.25         99.67       893.15 o                         
 -10  10   8         32.52       -341.69       624.55 o                         
  -9  10   8      10983.40      11481.34       717.27 o                         
  -8  10   8        646.40        423.53       399.78 o                         
  -7  10   8      65143.57      65058.86      1387.53 o                         
  -6  10   8        658.46        429.22       383.37 o                         
  -5  10   8       1946.18       2143.87       397.44 o                         
  -4  10   8        268.56        193.94       356.42 o                         
  -3  10   8      21391.43      21286.76       614.83 o                         
  -2  10   8        831.69        804.91       379.98 o                         
  -1  10   8      11385.93      10899.97       557.72 o                         
   0  10   8         23.67        458.20       473.49 o                         
   1  10   8       1377.26        470.18       812.99 o                         
 -10  11   8         38.95        485.00      1091.19 o                         
  -9  11   8       2888.83       2773.63       485.94 o                         
  -8  11   8       3329.02       3921.87       476.64 o                         
  -7  11   8      23212.89      24826.21       839.07 o                         
  -6  11   8       8143.76       8984.73       570.56 o                         
  -5  11   8       1241.08       1131.86       551.58 o                         
  -4  11   8       4159.21       3581.43       419.63 o                         
  -3  11   8        675.59        796.30       444.23 o                         
  -2  11   8         18.19         -1.91       495.89 o                         
  -1  11   8       1368.16       1175.96       794.12 o                         
  -9  12   8       2271.27       1675.49       678.39 o                         
  -8  12   8        167.90        137.12       713.65 o                         
  -7  12   8      15931.25      15323.07       838.05 o                         
  -6  12   8        283.94        564.80       617.66 o                         
  -5  12   8      42018.71      43237.12      1407.44 o                         
  -4  12   8         15.53        -66.35       823.76 o                         
  -3  12   8         13.97       -263.41      1052.30 o                         
   0   0   9       1836.05       2433.02       328.87 o                         
  -1   1   9        637.91        562.24       179.92 o                         
   0   1   9        485.84        693.74       184.67 o                         
   1   1   9        976.17       1051.59       196.00 o                         
  -3   2   9      11394.60      10872.01       246.82 o                         
  -2   2   9      31008.81      36194.17       371.11 o                         
  -1   2   9        967.99       1112.59       196.67 o                         
   0   2   9      29627.93      34216.89       374.94 o                         
   1   2   9       5984.83       5381.90       162.85 o                         
   2   2   9        276.67        599.08       121.29 o                         
  -5   3   9       2573.66       2634.47       182.35 o                         
  -4   3   9       4605.60       4184.15       171.56 o                         
  -3   3   9      15327.42      14508.74       229.46 o                         
  -2   3   9      11417.41      10468.11       231.62 o                         
  -1   3   9       5950.61       5518.22       203.00 o                         
   0   3   9      14811.90      14558.69       213.52 o                         
   1   3   9       4315.70       3984.82       187.32 o                         
   2   3   9        860.05       1127.97       220.07 o                         
   3   3   9       3676.90       4092.55       258.01 o                         
  -7   4   9       8087.73       8404.60       351.46 o                         
  -6   4   9       6385.27       6645.48       303.60 o                         
  -5   4   9       5509.30       5706.50       230.92 o                         
  -4   4   9       6898.15       8224.74       215.39 o                         
  -3   4   9       4628.73       4304.76       206.21 o                         
  -2   4   9        279.24        496.08       191.77 o                         
  -1   4   9       4307.26       3945.49       217.01 o                         
   0   4   9       2468.01       3182.52       155.61 o                         
   1   4   9      11828.87      11905.20       263.96 o                         
   2   4   9       3508.04       3541.86       243.41 o                         
   3   4   9       3989.84       4001.76       270.17 o                         
   4   4   9        389.49        469.74       291.98 o                         
  -9   5   9       1648.59       1491.59       352.76 o                         
  -8   5   9      12509.75      12724.70       477.72 o                         
  -7   5   9      18285.37      18126.24       449.01 o                         
  -6   5   9      12236.21      11637.75       288.89 o                         
  -5   5   9       2828.41       2836.52       231.68 o                         
  -4   5   9       5499.65       5575.77       222.08 o                         
  -3   5   9       2572.58       2770.70       209.40 o                         
  -2   5   9        895.76       1317.55       206.80 o                         
  -1   5   9      11853.49      11621.99       266.60 o                         
   0   5   9      11133.64      11300.63       282.37 o                         
   1   5   9      13147.65      12595.78       322.05 o                         
   2   5   9      11894.01      11610.70       375.14 o                         
   3   5   9      10509.02      10329.90       497.01 o                         
   4   5   9       1281.97       1010.08       416.84 o                         
   5   5   9       2607.01       2704.82       519.66 o                         
 -11   6   9       1552.36       1673.26       576.81 o                         
 -10   6   9      36053.23      39064.42      1079.29 o                         
  -9   6   9       1042.95        856.03       381.93 o                         
  -8   6   9        959.74       1397.86       379.87 o                         
  -7   6   9       2049.67       1772.76       261.45 o                         
  -6   6   9      17028.37      16974.64       357.94 o                         
  -5   6   9      12214.57      11911.89       317.21 o                         
  -4   6   9       6398.68       6999.77       273.72 o                         
  -3   6   9       3644.41       3959.39       228.87 o                         
  -2   6   9       3510.98       3439.85       224.79 o                         
  -1   6   9      13256.62      12879.59       315.45 o                         
   0   6   9      10982.12      11645.95       333.62 o                         
   1   6   9        720.80        767.02       276.60 o                         
   2   6   9      12114.86      12490.93       491.76 o                         
   3   6   9       6129.38       6194.41       450.59 o                         
   4   6   9      25240.58      28050.57       710.05 o                         
   5   6   9        412.56        685.01       502.49 o                         
   6   6   9        521.40        677.75       633.38 o                         
 -12   7   9       7346.15       6956.26      1088.45 o                         
 -11   7   9       5296.98       5154.07       714.22 o                         
 -10   7   9       9013.61       8537.30       535.15 o                         
  -9   7   9        943.22        975.58       409.23 o                         
  -8   7   9       1370.92       1354.00       385.65 o                         
  -7   7   9       6231.99       5938.98       315.43 o                         
  -6   7   9       2055.16       1939.11       278.42 o                         
  -5   7   9      18294.56      18618.44       407.56 o                         
  -4   7   9       8131.75       8110.15       296.17 o                         
  -3   7   9       3941.97       4087.97       273.20 o                         
  -2   7   9      11867.17      11979.40       340.68 o                         
  -1   7   9        719.52        753.61       252.65 o                         
   0   7   9       1088.35        962.24       280.65 o                         
   1   7   9       5288.58       5741.01       385.31 o                         
   2   7   9       6351.45       7384.82       469.18 o                         
   3   7   9      12001.15      12732.57       565.54 o                         
   4   7   9       1553.10       1365.28       514.71 o                         
   5   7   9       7391.29       8348.22      1228.83 o                         
 -12   8   9       1211.17        309.49      1581.58 o                         
 -11   8   9       1158.33       1245.22       554.66 o                         
 -10   8   9      35458.25      39215.64       959.14 o                         
  -9   8   9       3378.32       4087.93       542.60 o                         
  -8   8   9      55923.12      59413.63       954.55 o                         
  -7   8   9       1333.89       1181.96       308.93 o                         
  -6   8   9        964.63       1459.66       308.17 o                         
  -5   8   9      12622.64      12636.68       387.11 o                         
  -4   8   9        397.26        471.55       258.02 o                         
  -3   8   9      10506.72      10463.91       345.73 o                         
  -2   8   9      12128.60      12642.67       399.38 o                         
  -1   8   9       5255.63       5429.39       371.91 o                         
   0   8   9      55472.48      59296.64      1147.33 o                         
   1   8   9       4564.12       5552.67       477.40 o                         
   2   8   9      17786.79      18423.02       774.51 o                         
   3   8   9        273.03       1245.76       594.26 o                         
   4   8   9      12540.67      12552.66      1407.64 o                         
 -12   9   9        887.47          2.87       514.39 o                         
 -11   9   9       1151.05        676.69       572.74 o                         
 -10   9   9       3658.88       4060.34       602.22 o                         
  -9   9   9      11281.55      11605.86       611.99 o                         
  -8   9   9       3405.17       3266.91       357.15 o                         
  -7   9   9        930.70       1187.50       340.38 o                         
  -6   9   9       1044.26       1250.49       350.08 o                         
  -5   9   9       1648.13       1480.17       294.55 o                         
  -4   9   9       1318.55        820.71       187.08 o                         
  -3   9   9       6141.43       6565.22       366.11 o                         
  -2   9   9       6376.20       6478.27       402.46 o                         
  -1   9   9       4497.97       4841.23       400.32 o                         
   0   9   9       5622.70       5461.01       505.84 o                         
   1   9   9       3876.06       4197.27       548.26 o                         
   2   9   9        244.33         95.89       580.17 o                         
 -11  10   9       1136.94       1142.04      1178.90 o                         
 -10  10   9         23.10        411.47       598.54 o                         
  -9  10   9       3714.64       4071.00       647.34 o                         
  -8  10   9      35458.68      38513.00       769.74 o                         
  -7  10   9       9009.13       9146.60       491.75 o                         
  -6  10   9      36076.32      37937.94       755.82 o                         
  -5  10   9       2558.89       1920.28       378.65 o                         
  -4  10   9      25244.39      28051.77       567.85 o                         
  -3  10   9      12142.85      12629.49       509.90 o                         
  -2  10   9      17794.09      18941.94       575.62 o                         
  -1  10   9       3873.61       4140.98       498.28 o                         
   0  10   9      12703.89      14191.13       641.07 o                         
   1  10   9       1093.36        152.48      1588.42 o                         
  -9  11   9       1155.32        727.57       642.87 o                         
  -8  11   9       1160.54        943.83       446.71 o                         
  -7  11   9       5308.23       4890.58       520.70 o                         
  -6  11   9       1594.83       1966.58       493.32 o                         
  -5  11   9        404.87        766.92       558.87 o                         
  -4  11   9       1524.12        808.69       319.30 o                         
  -3  11   9        273.49        484.99       452.13 o                         
  -2  11   9        252.23        183.83       505.92 o                         
  -9  12   9        846.87        188.14       447.62 o                         
  -8  12   9       1216.93       1156.46       718.16 o                         
  -7  12   9       7456.03       6664.73       805.44 o                         
  -6  12   9        527.23        621.45       796.93 o                         
  -5  12   9       7384.17       8052.18      1488.74 o                         
  -4  12   9      12549.02      12392.35      1554.72 o                         
  -3  12   9       2003.96       1023.04      1064.09 o                         
  -1   1  10        210.35        438.15       204.58 o                         
   0   1  10       5762.33       5652.76       244.96 o                         
   1   1  10        716.41       1091.96       220.62 o                         
  -3   2  10      51314.86      49328.55       404.61 o                         
  -2   2  10        133.29        242.63       219.41 o                         
  -1   2  10        750.46       1050.51       238.77 o                         
   0   2  10        725.74        911.12       214.38 o                         
   1   2  10       5854.13       5612.50       193.60 o                         
   2   2  10        124.20        251.96       151.67 o                         
  -5   3  10      16292.38      16919.43       367.10 o                         
  -4   3  10      26486.18      25309.82       312.98 o                         
  -3   3  10      24326.04      23621.37       308.84 o                         
  -2   3  10      51300.36      49051.41       530.65 o                         
  -1   3  10       5904.80       5847.69       225.57 o                         
   0   3  10      62032.32      60273.20       597.77 o                         
   1   3  10       4919.35       4828.61       216.70 o                         
   2   3  10       4560.87       4446.80       252.40 o                         
   3   3  10       8956.53       8627.83       294.75 o                         
  -7   4  10      46874.63      47264.21      1132.05 o                         
  -6   4  10        289.69        247.96       253.26 o                         
  -5   4  10      14801.71      15214.91       300.82 o                         
  -4   4  10       1817.98       1987.37       220.24 o                         
  -3   4  10      26434.31      25746.22       326.69 o                         
  -2   4  10        123.86        223.36       195.54 o                         
  -1   4  10       4930.55       4857.75       226.25 o                         
   0   4  10         58.06        224.71       214.46 o                         
   1   4  10      23230.14      23283.94       409.53 o                         
   2   4  10       1223.74        797.77       189.76 o                         
   3   4  10       6184.12       5720.52       326.78 o                         
   4   4  10        504.15        430.92       342.26 o                         
  -9   5  10       3135.71       3458.03       440.20 o                         
  -8   5  10      61256.45      61498.00       856.34 o                         
  -7   5  10      37943.72      37871.22       596.47 o                         
  -6   5  10      29722.58      28772.46       446.54 o                         
  -5   5  10        323.62        448.40       214.97 o                         
  -4   5  10      14748.26      15108.59       421.05 o                         
  -3   5  10      16287.66      16802.10       305.71 o                         
  -2   5  10       4552.36       4639.22       233.76 o                         
  -1   5  10      23214.05      23008.79       354.22 o                         
   0   5  10      84795.43      83544.39       751.19 o                         
   1   5  10      43403.86      43140.36       540.09 o                         
   2   5  10      59269.33      59286.56       763.42 o                         
   3   5  10      15703.44      15813.75       567.75 o                         
   4   5  10       1993.18       1779.49       427.32 o                         
   5   5  10      20711.42      21106.21       764.41 o                         
 -11   6  10       8669.92       6999.04       753.22 o                         
 -10   6  10        730.36        355.13       616.44 o                         
  -9   6  10       7098.92       6955.11       468.63 o                         
  -8   6  10       1575.93       1409.59       378.02 o                         
  -7   6  10      17590.47      17873.75       508.66 o                         
  -6   6  10         11.29        200.58       223.58 o                         
  -5   6  10      29730.06      29785.75       436.64 o                         
  -4   6  10        273.21        305.47       222.39 o                         
  -3   6  10       9017.41       9256.22       267.98 o                         
  -2   6  10       1224.55       1377.24       221.87 o                         
  -1   6  10      43312.23      43770.39       495.00 o                         
   0   6  10        359.58        343.43       208.35 o                         
   1   6  10        927.28       1105.30       301.39 o                         
   2   6  10       1167.93       1338.61       383.37 o                         
   3   6  10      11796.01      11609.61       521.28 o                         
   4   6  10        158.52        308.26       441.26 o                         
   5   6  10       5047.07       5595.01       572.74 o                         
   6   6  10        373.89        391.82      1512.25 o                         
 -12   7  10      39294.85      36571.11      2626.77 o                         
 -11   7  10      14322.10      15121.26       878.80 o                         
 -10   7  10      12598.36      12634.23       588.68 o                         
  -9   7  10       3292.61       3099.73       439.49 o                         
  -8   7  10       2851.31       2991.31       414.75 o                         
  -7   7  10      22048.07      21471.57       534.43 o                         
  -6   7  10      17604.46      17197.99       412.90 o                         
  -5   7  10      37948.40      37484.69       534.08 o                         
  -4   7  10      46843.98      46556.52       608.74 o                         
  -3   7  10       6252.63       6076.47       298.42 o                         
  -2   7  10      59255.16      59203.38       610.12 o                         
  -1   7  10        924.14        744.54       265.63 o                         
   0   7  10       1495.31       1396.73       323.48 o                         
   1   7  10      19745.33      19978.29       536.28 o                         
   2   7  10      42460.63      42097.37       792.47 o                         
   3   7  10      56783.02      57207.53      1262.78 o                         
   4   7  10      15782.18      15471.55       682.39 o                         
 -11   8  10       1947.11       1277.07       705.02 o                         
 -10   8  10        151.06        117.91       510.23 o                         
  -9   8  10       9573.47       9523.01       566.92 o                         
  -8   8  10          4.00        -68.76       426.44 o                         
  -7   8  10       2914.08       3180.47       335.92 o                         
  -6   8  10       1577.47       1727.62       321.22 o                         
  -5   8  10      61176.75      60778.70       739.91 o                         
  -4   8  10        504.66        434.78       262.64 o                         
  -3   8  10      15694.64      15273.15       394.36 o                         
  -2   8  10       1147.52        925.24       306.14 o                         
  -1   8  10      19775.67      20397.35       531.86 o                         
   0   8  10         88.50        -10.63       396.53 o                         
   1   8  10      23140.12      22922.00       673.71 o                         
   2   8  10        202.33        127.07       521.29 o                         
   3   8  10       6086.80       5571.96       659.54 o                         
 -11   9  10       1447.35        985.55       768.27 o                         
 -10   9  10      20200.99      20109.89       738.44 o                         
  -9   9  10      36459.25      38086.12      1007.60 o                         
  -8   9  10       9551.32      10633.61       591.32 o                         
  -7   9  10       3320.75       3507.58       366.23 o                         
  -6   9  10       7063.80       6804.32       391.91 o                         
  -5   9  10       3136.77       2532.18       298.82 o                         
  -4   9  10       1969.52       2080.51       327.52 o                         
  -3   9  10      11801.55      12656.07       426.85 o                         
  -2   9  10      42436.02      42396.17       699.45 o                         
  -1   9  10      23179.59      23227.75       627.96 o                         
   0   9  10      32733.57      33193.90       786.20 o                         
   1   9  10      11157.99      10189.58       699.92 o                         
   2   9  10       2284.53       1203.53      1075.34 o                         
 -10  10  10       1530.57       1100.90       606.14 o                         
  -9  10  10      20172.46      19448.03       819.90 o                         
  -8  10  10        150.22         85.26       398.07 o                         
  -7  10  10      12583.25      12674.53       540.68 o                         
  -6  10  10        693.61        827.90       365.68 o                         
  -5  10  10      20783.14      22361.99       631.01 o                         
  -4  10  10        158.62        -47.79       377.62 o                         
  -3  10  10      56733.24      56930.69       854.99 o                         
  -2  10  10        206.65         91.22       403.31 o                         
  -1  10  10      11151.60      10804.99       591.88 o                         
   0  10  10       2143.03       1494.52       512.83 o                         
   1  10  10       2894.18       1749.55      1657.07 o                         
  -9  11  10       1450.88       1065.66       901.24 o                         
  -8  11  10       1936.01       1224.00       461.51 o                         
  -7  11  10      14326.88      14100.57       643.77 o                         
  -6  11  10       8616.28       7563.74       580.32 o                         
  -5  11  10       5079.56       5156.73       546.18 o                         
  -4  11  10      15777.32      15758.63       770.60 o                         
  -3  11  10       6088.02       5744.59       514.99 o                         
  -2  11  10       2276.00       1938.32       804.22 o                         
  -8  12  10        528.48        566.46       940.50 o                         
  -7  12  10      39261.73      37730.76      2273.35 o                         
  -4  12  10       1543.22        758.22      1349.70 o                         
  -1   1  11       4393.07       5301.66       244.65 o                         
   0   1  11      10189.52      10667.91       274.49 o                         
   1   1  11        145.88        490.01       239.93 o                         
  -3   2  11      22465.74      21989.02       320.10 o                         
  -2   2  11         29.21        165.60       254.38 o                         
  -1   2  11        111.59        470.65       235.74 o                         
   0   2  11        342.57        408.22       239.89 o                         
   1   2  11         26.85        309.29       188.04 o                         
   2   2  11         27.15        769.40       220.28 o                         
  -5   3  11      28555.08      28354.12       448.90 o                         
  -4   3  11      20083.56      19888.42       302.92 o                         
  -3   3  11       3284.48       3530.77       218.87 o                         
  -2   3  11      22485.65      22377.80       335.28 o                         
  -1   3  11         12.57        264.97       138.65 o                         
   0   3  11      32309.59      31286.27       328.20 o                         
   1   3  11       4254.08       4555.81       223.94 o                         
   2   3  11      15246.16      15418.20       337.14 o                         
   3   3  11      22230.99      21960.12       416.67 o                         
  -7   4  11      27161.30      26580.14       742.35 o                         
  -6   4  11        165.02        374.65       256.67 o                         
  -5   4  11       4211.09       6493.67       765.71 o                         
  -4   4  11       1659.86       1595.93       224.86 o                         
  -3   4  11      20156.22      20576.21       299.35 o                         
  -2   4  11         26.04        915.46       211.67 o                         
  -1   4  11       4275.08       4504.29       237.14 o                         
   0   4  11        213.61        278.51       236.98 o                         
   1   4  11      11382.08      11428.15       364.28 o                         
   2   4  11        484.58        761.09       285.92 o                         
   3   4  11         42.31        143.73       294.60 o                         
   4   4  11         50.47        476.50       344.92 o                         
  -9   5  11       5739.19       5226.96       527.62 o                         
  -8   5  11      32088.99      32349.57       715.79 o                         
  -7   5  11       2675.71       2687.43       333.64 o                         
  -6   5  11       1590.46       1619.38       289.11 o                         
  -5   5  11       5307.08       5122.09       252.95 o                         
  -4   5  11       4283.94       4310.90       263.38 o                         
  -3   5  11      28518.69      28699.47       374.25 o                         
  -2   5  11      15220.77      15533.76       303.94 o                         
  -1   5  11      11406.62      11102.99       294.82 o                         
   0   5  11      70312.42      69192.17       569.47 o                         
   1   5  11      12528.30      12910.54       404.52 o                         
   2   5  11      49060.53      49133.14       664.87 o                         
   3   5  11       3755.24       2859.10       436.90 o                         
   4   5  11       1489.98       1501.39       428.84 o                         
   5   5  11      44728.41      48234.07      1750.18 o                         
 -11   6  11       1560.67       1459.39       679.29 o                         
 -10   6  11        609.43        620.12       592.81 o                         
  -9   6  11       8325.97       7580.37       639.65 o                         
  -8   6  11       1445.32       1872.86       392.55 o                         
  -7   6  11      12900.50      12813.67       472.62 o                         
  -6   6  11         14.40        680.09       275.88 o                         
  -5   6  11       1574.27       1676.84       257.91 o                         
  -4   6  11        177.38        286.17       230.58 o                         
  -3   6  11      22160.71      22175.61       375.91 o                         
  -2   6  11        482.20        502.46       239.08 o                         
  -1   6  11      12610.20      12926.80       360.21 o                         
   0   6  11         13.12        303.16       212.00 o                         
   1   6  11       8360.55       8564.65       448.85 o                         
   2   6  11       1087.67       1303.22       398.74 o                         
   3   6  11       3991.32       4069.22       456.71 o                         
   4   6  11         70.03        139.82       486.53 o                         
   5   6  11       2565.06       2346.17       532.28 o                         
 -11   7  11       1217.30       1561.16       689.71 o                         
 -10   7  11        974.03        897.09       523.57 o                         
  -9   7  11         17.43        -23.14       433.01 o                         
  -8   7  11       9628.73       9950.73       511.65 o                         
  -7   7  11      16185.36      15405.37       500.75 o                         
  -6   7  11      12838.98      12953.70       405.20 o                         
  -5   7  11       2678.27       2849.85       302.53 o                         
  -4   7  11      27186.39      27229.85       474.30 o                         
  -3   7  11         53.13        199.60       253.56 o                         
  -2   7  11      49099.66      49669.82       584.38 o                         
  -1   7  11       8311.15       8056.51       364.81 o                         
   0   7  11       5316.04       4825.94       346.66 o                         
   1   7  11      28176.88      27893.68       789.33 o                         
   2   7  11      26525.84      25626.24       683.30 o                         
   3   7  11      23176.50      23616.93       692.78 o                         
   4   7  11      20994.74      21867.74       768.30 o                         
   5   7  11       3081.17          1.45       919.97 o                         
 -11   8  11        435.09        637.51       981.66 o                         
 -10   8  11        112.96         22.42       518.63 o                         
  -9   8  11        240.13         88.86       474.96 o                         
  -8   8  11         97.73        357.46       461.44 o                         
  -7   8  11       9547.45       9629.20       506.14 o                         
  -6   8  11       1442.11       1865.49       321.90 o                         
  -5   8  11      32223.06      32583.97       546.46 o                         
  -4   8  11         47.03        318.26       294.83 o                         
  -3   8  11       3783.35       3468.54       305.60 o                         
  -2   8  11       1104.01        755.01       313.51 o                         
  -1   8  11      28119.00      28940.30       614.43 o                         
   0   8  11         54.32        279.63       419.73 o                         
   1   8  11       7066.50       7321.79       580.17 o                         
   2   8  11        125.19        -46.87       529.75 o                         
   3   8  11         69.41       -852.40      1169.13 o                         
 -11   9  11        993.85        471.86       598.86 o                         
 -10   9  11       8758.98       7854.03       609.47 o                         
  -9   9  11       2786.83       2899.22       520.44 o                         
  -8   9  11        242.15        186.18       359.40 o                         
  -7   9  11         47.74         61.23       349.02 o                         
  -6   9  11       8394.37       8052.87       444.82 o                         
  -5   9  11       5702.36       4894.61       397.99 o                         
  -4   9  11       1473.76        904.90       359.56 o                         
  -3   9  11       4004.01       4117.73       364.06 o                         
  -2   9  11      26530.63      25354.77       593.18 o                         
  -1   9  11       7035.22       6316.28       438.00 o                         
   0   9  11      31291.87      32411.50       784.73 o                         
   1   9  11       1636.11       1998.01       584.67 o                         
   2   9  11       1110.36       1435.07      1309.74 o                         
 -10  10  11       1155.13       1032.85      1098.61 o                         
  -9  10  11       8823.06       8335.85       697.31 o                         
  -8  10  11        113.43          9.85       509.48 o                         
  -7  10  11        982.59        941.06       387.06 o                         
  -6  10  11        637.32        956.13       396.33 o                         
  -5  10  11      44624.35      46275.49       860.28 o                         
  -4  10  11         67.25        -15.23       383.75 o                         
  -3  10  11      23291.21      23234.96       605.66 o                         
  -2  10  11        121.18         77.49       408.51 o                         
  -1  10  11       1661.36       1583.40       485.37 o                         
   0  10  11       1484.66       1450.63       948.25 o                         
  -9  11  11        984.50        247.87      1171.34 o                         
  -8  11  11        439.34        456.03       660.23 o                         
  -7  11  11       1221.92       1356.99       505.98 o                         
  -6  11  11       1558.00       1407.70       497.95 o                         
  -5  11  11       2606.49       2114.92       494.04 o                         
  -4  11  11      21031.27      21213.21       845.69 o                         
  -3  11  11         69.61         87.68       539.07 o                         
  -2  11  11       1099.80        550.91       850.52 o                         
   0   0  12    2914609.25    3044706.50     26726.16 o                         
  -1   1  12        777.82        812.75       240.90 o                         
   0   1  12        741.70       1017.99       245.13 o                         
   1   1  12        789.15        677.41       248.24 o                         
  -3   2  12       5382.84       4915.22       251.34 o                         
  -2   2  12     145201.61     144607.05       784.42 o                         
  -1   2  12        807.20        897.28       244.18 o                         
   0   2  12      27302.30      26115.79       490.26 o                         
   1   2  12       1241.87       1091.21       202.70 o                         
   2   2  12    1778009.62    1828420.25     14811.19 o                         
  -5   3  12       1109.77       1108.80       263.10 o                         
  -4   3  12        638.01        906.07       243.26 o                         
  -3   3  12       3123.35       3261.81       258.62 o                         
  -2   3  12       5361.92       5332.92       273.72 o                         
  -1   3  12       1227.33       1346.36       289.09 o                         
   0   3  12       2371.79       2605.88       265.44 o                         
   1   3  12       3000.18       3010.96       283.48 o                         
   2   3  12       1646.64        888.72       264.53 o                         
   3   3  12       3446.84       2073.06       485.61 o                         
  -7   4  12       1505.51       1128.46       296.43 o                         
  -6   4  12     103430.36     102173.64      1077.88 o                         
  -5   4  12       1159.23        986.71       275.34 o                         
  -4   4  12        306.55        628.91       229.34 o                         
  -3   4  12        612.13        813.93       232.47 o                         
  -2   4  12    1777996.12    1796438.75     13296.16 o                         
  -1   4  12       2963.66       3032.25       253.28 o                         
   0   4  12     174095.02     172753.97      1318.22 o                         
   1   4  12          0.25        106.98       266.97 o                         
   2   4  12         88.72        306.77       294.20 o                         
   3   4  12       1204.15       1182.65       307.23 o                         
   4   4  12     557421.81     562134.31      2689.86 o                         
  -9   5  12        875.93       1357.59       503.24 o                         
  -8   5  12        744.85        633.13       429.99 o                         
  -7   5  12       2422.07       2675.31       344.08 o                         
  -6   5  12       1803.26       1945.73       304.49 o                         
  -5   5  12       5298.67       4995.23       293.12 o                         
  -4   5  12       1089.81        906.41       236.89 o                         
  -3   5  12       1146.07       1234.74       232.33 o                         
  -2   5  12       1666.58       1836.43       224.03 o                         
  -1   5  12          1.80        239.13       221.71 o                         
   0   5  12       7974.71       7938.18       310.27 o                         
   1   5  12         53.44        210.13       290.27 o                         
   2   5  12       2359.43       2533.46       335.69 o                         
   3   5  12       8119.80       8222.42       515.17 o                         
   4   5  12        139.45        236.65       450.28 o                         
   5   5  12      10275.70      10079.62       747.80 o                         
 -11   6  12        586.59        148.35       647.80 o                         
 -10   6  12      56997.68      56303.86      1288.75 o                         
  -9   6  12       2378.08       1987.46       524.50 o                         
  -8   6  12      32081.65      33017.02       724.03 o                         
  -7   6  12         41.28         17.29       354.76 o                         
  -6   6  12     813574.50     823779.25      4765.58 o                         
  -5   6  12       1794.37       1584.53       269.36 o                         
  -4   6  12     103425.44     104652.20       780.45 o                         
  -3   6  12       3491.18       3537.08       260.66 o                         
  -2   6  12        102.50        577.61       231.02 o                         
  -1   6  12         46.80        577.02       249.97 o                         
   0   6  12     742574.19     750932.75      2855.40 o                         
   1   6  12       4287.44       4171.31       364.31 o                         
   2   6  12     181517.69     187396.45      2294.06 o                         
   3   6  12         88.76        266.21       440.26 o                         
   4   6  12       7795.59       7778.43       579.54 o                         
   5   6  12        855.92        926.73       621.83 o                         
 -11   7  12        252.84        293.83       907.42 o                         
 -10   7  12       6141.53       5847.20       629.74 o                         
  -9   7  12       1027.86        972.51       450.70 o                         
  -8   7  12       2542.29       2015.18       426.54 o                         
  -7   7  12         37.75        203.79       371.99 o                         
  -6   7  12         50.12        203.97       322.49 o                         
  -5   7  12       2435.70       2583.29       307.33 o                         
  -4   7  12       1487.71       1391.82       292.99 o                         
  -3   7  12       1159.67       2562.83       454.83 o                         
  -2   7  12       2305.30       2507.22       294.69 o                         
  -1   7  12       4361.86       4305.61       334.94 o                         
   0   7  12        442.39        357.91       310.91 o                         
   1   7  12       5701.02       5720.02       463.70 o                         
   2   7  12        830.13        849.75       434.64 o                         
   3   7  12       1765.63       1414.79       474.41 o                         
   4   7  12       1736.67        953.69       747.02 o                         
 -11   8  12       2703.44       1524.85      1489.57 o                         
 -10   8  12     268572.34     284361.31      2755.19 o                         
  -9   8  12       1430.62        963.51       500.12 o                         
  -8   8  12      28630.14      28334.90       771.51 o                         
  -7   8  12       2607.47       2791.18       455.68 o                         
  -6   8  12      32093.56      33252.12       605.64 o                         
  -5   8  12        705.28        817.55       311.95 o                         
  -4   8  12     557373.94     566484.12      3454.71 o                         
  -3   8  12       8032.39       7750.61       413.10 o                         
  -2   8  12     181501.86     185801.45      2295.17 o                         
  -1   8  12       5739.97       5737.40       415.37 o                         
   0   8  12        166.37        414.24       486.66 o                         
   1   8  12        948.32        404.43       517.90 o                         
   2   8  12     209494.98     216707.73      3844.72 o                         
   3   8  12        725.58        368.63      1012.33 o                         
 -11   9  12        101.55        365.38      1375.80 o                         
 -10   9  12        979.68        732.91       554.47 o                         
  -9   9  12        915.20       1012.85       529.61 o                         
  -8   9  12       1451.14       1161.52       514.79 o                         
  -7   9  12        991.57        884.05       469.31 o                         
  -6   9  12       2294.77       1551.11       391.07 o                         
  -5   9  12        910.98        631.11       221.05 o                         
  -4   9  12        141.81        268.85       368.43 o                         
  -3   9  12         88.97         90.49       366.01 o                         
  -2   9  12        840.46       1056.09       382.14 o                         
  -1   9  12        954.55        728.33       343.39 o                         
   0   9  12        252.42        496.49       475.22 o                         
   1   9  12       3887.00       3142.98       641.35 o                         
 -10  10  12      74576.76      71102.66      2966.08 o                         
  -9  10  12        999.25       1381.76       611.60 o                         
  -8  10  12     268536.84     283376.59      3970.27 o                         
  -7  10  12       6081.27       5405.36       445.33 o                         
  -6  10  12      56993.07      57647.49       851.06 o                         
  -5  10  12      10341.29      10681.12       543.39 o                         
  -4  10  12       7818.83       6393.18       446.25 o                         
  -3  10  12       1725.02       1710.02       442.67 o                         
  -2  10  12     209483.91     221476.17      1722.44 o                         
  -1  10  12       3813.98       3521.66       538.61 o                         
   0  10  12     181976.94     183500.27      5159.75 o                         
  -8  11  12       2631.97       2487.91       905.21 o                         
  -7  11  12        262.57        730.60       547.72 o                         
  -6  11  12        616.54        470.18       494.05 o                         
  -5  11  12        826.60        385.01       504.86 o                         
  -4  11  12       1665.84       1512.22       690.18 o                         
  -3  11  12        737.90        189.22       790.92 o                         
  -1   1  13      12908.25      12976.84       324.55 o                         
   0   1  13       5383.48       5842.82       277.96 o                         
   1   1  13      14773.44      15141.67       346.24 o                         
  -3   2  13       7181.03       7266.32       288.19 o                         
  -2   2  13         44.04        239.40       257.17 o                         
  -1   2  13      14783.91      14814.72       351.37 o                         
   0   2  13         69.16        262.16       269.00 o                         
   1   2  13      42049.80      42846.46       517.25 o                         
   2   2  13       2538.73       2622.53       282.73 o                         
  -5   3  13       8855.97       8131.14       371.75 o                         
  -4   3  13       9803.08      10274.27       357.00 o                         
  -3   3  13      88548.06      85619.37       830.75 o                         
  -2   3  13       7189.88       7004.95       328.06 o                         
  -1   3  13      42095.60      42559.12       525.18 o                         
   0   3  13         19.97        493.36       263.07 o                         
   1   3  13        887.50        951.11       269.31 o                         
   2   3  13        269.36        453.39       302.43 o                         
   3   3  13       1091.39       1183.67       353.23 o                         
  -7   4  13        277.26        287.21       227.09 o                         
  -6   4  13        169.82        172.79       277.72 o                         
  -5   4  13       1095.45       1241.99       292.88 o                         
  -4   4  13       1400.78       1407.10       266.87 o                         
  -3   4  13       9742.38      10009.53       305.55 o                         
  -2   4  13       2541.78       2750.46       283.33 o                         
  -1   4  13        943.41        865.00       259.83 o                         
   0   4  13        396.20        329.60       252.58 o                         
   1   4  13      26151.47      26370.79       485.41 o                         
   2   4  13        567.24        491.55       314.91 o                         
   3   4  13      27477.14      25275.93       986.51 o                         
   4   4  13       2087.98       1754.85       455.34 o                         
  -9   5  13       6504.57       6429.38       580.41 o                         
  -8   5  13      15761.82      16009.39       658.23 o                         
  -7   5  13      77352.69      75027.40      1568.01 o                         
  -6   5  13       6974.54       6701.12       353.65 o                         
  -5   5  13      59942.54      60599.21       671.65 o                         
  -4   5  13       1144.41       1223.75       249.25 o                         
  -3   5  13       8824.16       9136.22       298.25 o                         
  -2   5  13        283.79        526.02       223.32 o                         
  -1   5  13      26095.44      27157.59       436.80 o                         
   0   5  13       7635.23       7595.76       416.63 o                         
   1   5  13      19787.36      19856.88       464.39 o                         
   2   5  13       2275.09       2328.32       350.66 o                         
   3   5  13      18121.71      17554.41       644.92 o                         
   4   5  13       1074.82       1289.80       554.33 o                         
   5   5  13      14185.97      13877.24       832.03 o                         
 -11   6  13        934.39         69.89       928.19 o                         
 -10   6  13        244.88        238.00       634.58 o                         
  -9   6  13       1119.85        978.22       530.26 o                         
  -8   6  13       1538.34       1236.62       368.23 o                         
  -7   6  13       6956.91       6899.36       430.65 o                         
  -6   6  13       4654.96       5033.56       368.06 o                         
  -5   6  13       7029.58       6867.60       316.64 o                         
  -4   6  13        176.72        286.69       248.88 o                         
  -3   6  13       1079.57       1307.29       263.41 o                         
  -2   6  13        573.39        402.39       240.37 o                         
  -1   6  13      19702.66      19670.28       408.82 o                         
   0   6  13        999.54        606.74       206.33 o                         
   1   6  13        604.35        713.77       355.50 o                         
   2   6  13        229.44         89.75       407.40 o                         
   3   6  13      11101.51      11659.66       585.04 o                         
   4   6  13       1266.60       1174.82       510.03 o                         
   5   6  13        743.50        787.86       899.42 o                         
 -11   7  13      21793.67      18270.40      1737.67 o                         
 -10   7  13      26269.97      27182.37       903.42 o                         
  -9   7  13      21905.11      21251.56       788.37 o                         
  -8   7  13       6551.98       6567.62       482.00 o                         
  -7   7  13       7608.15       7575.53       462.15 o                         
  -6   7  13       7022.58       7124.39       443.99 o                         
  -5   7  13      77302.41      75229.23      1194.83 o                         
  -4   7  13        291.42        382.53       305.06 o                         
  -3   7  13      27533.22      27618.91       573.93 o                         
  -2   7  13       2325.34       2551.76       307.08 o                         
  -1   7  13        530.73        737.40       322.12 o                         
   0   7  13        898.88        652.31       353.19 o                         
   1   7  13       1286.79       1183.27       428.80 o                         
   2   7  13        122.43        135.63       457.18 o                         
   3   7  13       8681.66       9366.88       582.33 o                         
   4   7  13        849.57        -17.46       861.93 o                         
 -10   8  13       2684.63       2501.02       652.23 o                         
  -9   8  13       8068.04       8453.87       597.43 o                         
  -8   8  13         15.53        -11.27       495.29 o                         
  -7   8  13       6491.76       6737.90       512.18 o                         
  -6   8  13       1547.90       1186.26       374.18 o                         
  -5   8  13      15667.05      15801.88       460.27 o                         
  -4   8  13       2101.68       2052.80       342.80 o                         
  -3   8  13      18242.54      18071.27       478.99 o                         
  -2   8  13        239.05        198.91       359.82 o                         
  -1   8  13       1270.87       1301.76       395.39 o                         
   0   8  13        472.28        233.71       501.34 o                         
   1   8  13       2539.26       1600.88       547.86 o                         
   2   8  13         78.28         60.00       569.21 o                         
   3   8  13       2951.33       2886.45      1216.22 o                         
 -10   9  13      16681.83      15379.38      1689.82 o                         
  -9   9  13      42153.86      43411.66      1378.35 o                         
  -8   9  13       8022.40       8690.58       615.70 o                         
  -7   9  13      21929.27      20618.33       681.58 o                         
  -6   9  13       1201.96       1207.27       392.56 o                         
  -5   9  13       6476.07       6724.92       444.77 o                         
  -4   9  13       1111.60       1320.16       393.02 o                         
  -3   9  13      11059.01      11098.75       602.25 o                         
  -2   9  13        121.75        113.03       385.88 o                         
  -1   9  13       2572.32       1471.75       376.81 o                         
   0   9  13       2963.36       1698.28       559.72 o                         
   1   9  13       4945.23       3951.35       824.84 o                         
  -9  10  13      16587.02      16332.95      1079.44 o                         
  -8  10  13       2696.82       1847.13       615.94 o                         
  -7  10  13      26379.42      28207.50       806.90 o                         
  -6  10  13        257.90        209.71       405.47 o                         
  -5  10  13      14122.82      13001.53       586.09 o                         
  -4  10  13       1278.53       1063.32       404.54 o                         
  -3  10  13       8603.77       7776.14       529.04 o                         
  -2  10  13         84.61        112.35       441.26 o                         
  -1  10  13       5009.52       3765.79       786.43 o                         
  -8  11  13      14407.66       8666.63      6736.42 o                         
  -7  11  13      21750.06      18799.91      1825.83 o                         
  -6  11  13        918.66       1122.51       562.12 o                         
  -5  11  13        760.56        152.36       535.70 o                         
  -4  11  13        926.34        295.05      1288.63 o                         
  -3  11  13       2933.04       2721.71       815.34 o                         
  -1   1  14        326.28        734.62       258.09 o                         
   0   1  14       4218.76       4502.87       288.66 o                         
   1   1  14        356.75        947.41       257.86 o                         
  -3   2  14       6796.00       6791.65       282.95 o                         
  -2   2  14        209.96        428.68       259.25 o                         
  -1   2  14        341.35        741.23       262.06 o                         
   0   2  14         17.84        110.06       272.16 o                         
   1   2  14      31208.99      32448.31       472.94 o                         
   2   2  14       1326.28        790.05       194.29 o                         
  -5   3  14      12663.82      13060.07       475.69 o                         
  -4   3  14      13707.77      13518.30       408.45 o                         
  -3   3  14      49098.32      48509.26       522.86 o                         
  -2   3  14       6785.33       6844.42       312.38 o                         
  -1   3  14      31210.15      31594.27       485.59 o                         
   0   3  14      29211.20      29607.22       464.54 o                         
   1   3  14       3518.38       3492.22       331.27 o                         
   2   3  14       1515.84       2055.63       337.50 o                         
   3   3  14        781.23        892.04       339.53 o                         
  -7   4  14       7660.05       8001.98       508.65 o                         
  -6   4  14        417.98        340.80       328.56 o                         
  -5   4  14      18867.29      19493.57       445.44 o                         
  -4   4  14        188.50        325.97       284.83 o                         
  -3   4  14      13720.33      14030.85       385.20 o                         
  -2   4  14       1321.83       1224.87       274.22 o                         
  -1   4  14       3492.95       3398.06       313.16 o                         
   0   4  14        296.37        399.67       284.72 o                         
   1   4  14      22030.32      21465.53       510.40 o                         
   2   4  14        471.37        384.98       328.89 o                         
   3   4  14      17304.61      15954.27       599.75 o                         
   4   4  14       1523.64       1239.02       462.85 o                         
  -9   5  14      14052.46      13274.07       675.55 o                         
  -8   5  14      30857.62      30943.35       834.40 o                         
  -7   5  14      49708.54      50130.78       838.46 o                         
  -6   5  14      24325.33      24447.28       528.63 o                         
  -5   5  14      24152.97      23463.75       489.86 o                         
  -4   5  14      18874.23      19232.45       389.20 o                         
  -3   5  14      12660.08      13067.62       356.33 o                         
  -2   5  14       1495.10       1580.88       293.89 o                         
  -1   5  14      22075.52      22339.11       425.83 o                         
   0   5  14       4845.04       4742.52       337.55 o                         
   1   5  14      33068.03      32325.38       566.16 o                         
   2   5  14      33558.45      34587.89       642.46 o                         
   3   5  14      20864.85      20162.10       780.74 o                         
   4   5  14        172.06       -108.24       535.81 o                         
   5   5  14       2419.36       2515.94       669.60 o                         
 -10   6  14         27.49        -45.46       652.12 o                         
  -9   6  14       7666.12       6953.43       591.41 o                         
  -8   6  14        430.61        384.19       477.91 o                         
  -7   6  14       5395.31       5041.57       421.97 o                         
  -6   6  14       3654.93       4047.39       356.37 o                         
  -5   6  14      24287.80      24279.43       541.52 o                         
  -4   6  14        418.34        607.63       258.38 o                         
  -3   6  14        763.30        643.18       268.29 o                         
  -2   6  14        470.33        397.43       275.01 o                         
  -1   6  14      33071.04      33940.62       652.09 o                         
   0   6  14         85.00        325.42       355.71 o                         
   1   6  14        667.56       1165.88       379.89 o                         
   2   6  14          2.27        230.19       442.92 o                         
   3   6  14      11848.29      11666.20       590.87 o                         
   4   6  14        730.44        642.26       614.22 o                         
 -10   7  14      29993.08      30239.28       939.00 o                         
  -9   7  14       6430.46       5727.48       580.96 o                         
  -8   7  14       7173.06       6955.46       503.80 o                         
  -7   7  14      22373.67      21798.17       615.19 o                         
  -6   7  14       5363.03       5193.65       474.82 o                         
  -5   7  14      49735.57      50396.50       665.56 o                         
  -4   7  14       7639.56       7472.65       378.64 o                         
  -3   7  14      17306.71      16271.17       458.81 o                         
  -2   7  14      33565.16      33929.51       606.24 o                         
  -1   7  14        700.27        931.71       366.51 o                         
   0   7  14       3191.99       3089.86       443.15 o                         
   1   7  14       1246.65       1214.71       454.82 o                         
   2   7  14       4730.75       5036.36       517.81 o                         
   3   7  14      26273.99      26713.97       777.29 o                         
 -10   8  14       2335.75       2176.95      1034.99 o                         
  -9   8  14      10658.22      11739.74       727.64 o                         
  -8   8  14        533.96        427.81       495.41 o                         
  -7   8  14       7170.17       7363.67       543.51 o                         
  -6   8  14        427.14        374.45       455.37 o                         
  -5   8  14      30876.19      30974.89       590.45 o                         
  -4   8  14       1504.41       1356.03       352.84 o                         
  -3   8  14      20764.04      20599.57       516.22 o                         
  -2   8  14          1.66         69.53       413.26 o                         
  -1   8  14       1226.21        990.65       432.31 o                         
   0   8  14        512.51        488.42       510.17 o                         
   1   8  14       8106.60       7384.08       623.46 o                         
   2   8  14        132.91         -4.88       771.77 o                         
 -10   9  14      15938.64      17527.09      2098.44 o                         
  -9   9  14      22378.80      22853.21       821.49 o                         
  -8   9  14      10669.97      11815.08       668.68 o                         
  -7   9  14       6430.39       5288.82       575.54 o                         
  -6   9  14       7675.38       7759.76       579.87 o                         
  -5   9  14      14028.52      14298.96       524.22 o                         
  -4   9  14        127.06        378.05       385.01 o                         
  -3   9  14      11877.89      11343.93       539.21 o                         
  -2   9  14       4727.79       5240.52       490.36 o                         
  -1   9  14       8104.88       6952.11       594.19 o                         
   0   9  14      17846.20      17375.51       757.76 o                         
   1   9  14       2373.75       2416.85      1852.64 o                         
  -9  10  14      15960.34      14022.70      1502.80 o                         
  -8  10  14       2320.89       1544.92       792.34 o                         
  -7  10  14      29910.73      30217.44       853.13 o                         
  -6  10  14         29.21         30.98       395.92 o                         
  -5  10  14       2420.09       1900.45       470.07 o                         
  -4  10  14        725.90        564.59       464.10 o                         
  -3  10  14      26293.68      25255.53       715.31 o                         
  -2  10  14        122.22         86.82       418.44 o                         
  -1  10  14       2311.84       1325.96      1276.89 o                         
  -6  11  14       1610.38        968.80       776.26 o                         
  -5  11  14        733.50       -403.11      2881.97 o                         
   0   0  15       1256.56       1349.39       488.75 o                         
  -1   1  15         94.39        200.89       262.08 o                         
   0   1  15        409.96        735.07       257.52 o                         
   1   1  15        692.56       1066.63       263.23 o                         
  -3   2  15       6033.60       5971.50       306.55 o                         
  -2   2  15      28644.54      30392.93       450.95 o                         
  -1   2  15        714.22        752.17       261.95 o                         
   0   2  15      11362.00      11766.85       340.67 o                         
   1   2  15       3326.00       3568.34       306.88 o                         
   2   2  15          5.23        215.20       316.16 o                         
  -5   3  15       3320.65       3198.37       353.06 o                         
  -4   3  15       3516.03       3465.63       315.07 o                         
  -3   3  15       5789.59       5742.28       314.91 o                         
  -2   3  15       6062.98       5997.76       302.67 o                         
  -1   3  15       3313.31       3407.99       290.79 o                         
   0   3  15       9053.37       8797.35       363.18 o                         
   1   3  15       2858.20       2900.37       348.16 o                         
   2   3  15        100.76        134.37       321.05 o                         
   3   3  15       2023.87       1689.22       355.64 o                         
  -7   4  15       5471.18       5527.50       569.39 o                         
  -6   4  15       1083.51       1161.04       351.88 o                         
  -5   4  15       3377.57       3217.88       332.89 o                         
  -4   4  15       2802.20       3899.52       466.50 o                         
  -3   4  15       3514.22       3297.45       324.11 o                         
  -2   4  15          7.53         15.27       275.17 o                         
  -1   4  15       2841.74       2959.33       321.72 o                         
   0   4  15       4209.24       4360.10       365.27 o                         
   1   4  15       5826.48       5852.24       385.76 o                         
   2   4  15       3143.48       3076.33       362.45 o                         
   3   4  15       3539.68       2232.85       490.08 o                         
   4   4  15       1985.74       1932.04       497.11 o                         
  -9   5  15       3211.95       3299.62       542.61 o                         
  -8   5  15      11298.40      11674.02       651.43 o                         
  -7   5  15       8881.26       9257.85       505.34 o                         
  -6   5  15       7250.01       7674.78       378.70 o                         
  -5   5  15       1277.04       1328.65       323.65 o                         
  -4   5  15       3377.86       3173.55       338.13 o                         
  -3   5  15       3351.92       3285.45       301.36 o                         
  -2   5  15        109.33        131.52       291.73 o                         
  -1   5  15       5764.00       5386.49       341.26 o                         
   0   5  15       6276.64       5919.39       396.70 o                         
   1   5  15      11087.96      10938.77       453.37 o                         
   2   5  15       7702.09       7911.30       470.94 o                         
   3   5  15       5071.14       5757.38       620.92 o                         
   4   5  15        754.28        592.70       543.11 o                         
   5   5  15       1107.95       1219.26       643.45 o                         
 -10   6  15      18378.14      21188.91      1314.63 o                         
  -9   6  15        593.26        398.52       541.42 o                         
  -8   6  15        343.46        732.21       509.82 o                         
  -7   6  15       1857.72       1461.91       317.62 o                         
  -6   6  15      15765.98      16338.06       543.68 o                         
  -5   6  15       7253.10       7204.61       406.72 o                         
  -4   6  15       1099.86       1345.60       273.22 o                         
  -3   6  15       2051.77       1943.12       291.55 o                         
  -2   6  15       3143.07       3246.05       346.27 o                         
  -1   6  15      11093.05      11311.73       465.68 o                         
   0   6  15       2948.80       3094.16       395.99 o                         
   1   6  15        872.14        903.75       401.82 o                         
   2   6  15       6363.82       7435.21       588.92 o                         
   3   6  15       3099.11       3617.23       567.76 o                         
   4   6  15      18189.94      19431.15      1002.19 o                         
 -10   7  15       3590.18       3104.72       956.12 o                         
  -9   7  15        673.12        949.65       543.52 o                         
  -8   7  15        431.74        473.56       520.90 o                         
  -7   7  15       7941.23       7930.06       504.98 o                         
  -6   7  15       1880.84       1724.48       464.03 o                         
  -5   7  15       8848.53       9101.01       492.73 o                         
  -4   7  15       5529.51       5956.64       378.68 o                         
  -3   7  15       3520.64       3971.44       363.34 o                         
  -2   7  15       7699.27       7064.01       492.05 o                         
  -1   7  15        873.49        801.90       390.83 o                         
   0   7  15          6.09        -41.55       434.94 o                         
   1   7  15       2890.15       2581.78       479.81 o                         
   2   7  15       3855.24       3834.32       529.44 o                         
   3   7  15      12751.35      12781.98      1271.61 o                         
  -9   8  15       2576.84       2509.49       644.43 o                         
  -8   8  15      26162.49      29487.30       832.66 o                         
  -7   8  15        426.89        700.44       488.70 o                         
  -6   8  15        343.74        836.66       493.27 o                         
  -5   8  15      11271.91      11249.83       506.99 o                         
  -4   8  15       1993.39       1834.66       365.40 o                         
  -3   8  15       5151.27       5204.04       383.55 o                         
  -2   8  15       6380.54       7171.87       504.44 o                         
  -1   8  15       2928.45       2609.21       469.52 o                         
   0   8  15      41536.71      44484.77      1016.69 o                         
   1   8  15       5657.29       6082.22       624.58 o                         
   2   8  15       5807.12       4023.90      1868.13 o                         
  -9   9  15       5540.00       4969.09       876.40 o                         
  -8   9  15       2613.83       2757.64       585.17 o                         
  -7   9  15        663.45       1039.40       560.89 o                         
  -6   9  15        593.46        412.67       513.39 o                         
  -5   9  15       3254.55       2883.29       405.51 o                         
  -4   9  15        775.08        486.02       391.88 o                         
  -3   9  15       3057.69       2752.50       478.95 o                         
  -2   9  15       3881.91       3727.09       499.92 o                         
  -1   9  15       5659.10       5582.14       658.83 o                         
   0   9  15       3998.46       4625.31      1057.14 o                         
  -8  10  15      34483.99      35502.61      2591.49 o                         
  -7  10  15       3666.62       3895.95       657.18 o                         
  -6  10  15      18405.54      20599.79       868.81 o                         
  -5  10  15       1115.37       1020.41       476.72 o                         
  -4  10  15      18192.46      18810.48       662.04 o                         
  -3  10  15      12725.24      13674.28       671.44 o                         
  -2  10  15       5811.91       4071.58      1530.57 o                         
  -1   1  16         72.18        295.06       275.34 o                         
   0   1  16       1940.56       1963.33       276.00 o                         
   1   1  16        247.53        360.82       266.91 o                         
  -3   2  16      31031.53      32370.91       566.55 o                         
  -2   2  16        555.17        729.88       272.65 o                         
  -1   2  16        228.34        298.36       272.13 o                         
   0   2  16        445.33        701.53       266.82 o                         
   1   2  16       1470.60       1609.51       331.85 o                         
   2   2  16        710.25        743.04       319.59 o                         
  -5   3  16      11948.35      11782.92       473.80 o                         
  -4   3  16      13695.96      12888.89       439.58 o                         
  -3   3  16      11681.72      12005.68       386.90 o                         
  -2   3  16      30986.45      31230.40       503.36 o                         
  -1   3  16       1504.57       1309.11       291.44 o                         
   0   3  16      17338.74      17070.54       451.03 o                         
   1   3  16       1833.73       1859.40       344.83 o                         
   2   3  16       3823.26       4035.30       384.44 o                         
   3   3  16       9638.53       9261.88       460.93 o                         
  -7   4  16      36538.19      37133.91       860.46 o                         
  -6   4  16       1459.87       1174.47       381.90 o                         
  -5   4  16       2339.30       2156.68       385.36 o                         
  -4   4  16        843.32        823.46       328.39 o                         
  -3   4  16      13669.93      13451.53       391.49 o                         
  -2   4  16        699.39        801.89       291.65 o                         
  -1   4  16       1870.49       1821.50       326.15 o                         
   0   4  16        174.11        244.70       347.47 o                         
   1   4  16      13203.51      13571.61       482.61 o                         
   2   4  16        650.30        604.77       366.85 o                         
   3   4  16       3593.92       1910.83       644.74 o                         
   4   4  16       1959.98       1716.59       512.48 o                         
  -9   5  16       4689.96       4247.03       699.04 o                         
  -8   5  16      41523.75      43681.42      1008.48 o                         
  -7   5  16      19468.41      21136.27       661.53 o                         
  -6   5  16      16227.50      16469.64       518.55 o                         
  -5   5  16          2.09        391.49       328.17 o                         
  -4   5  16       2339.57       2357.01       337.36 o                         
  -3   5  16      11943.06      11669.01       382.57 o                         
  -2   5  16       3823.63       3711.57       340.25 o                         
  -1   5  16      13243.40      13647.44       460.32 o                         
   0   5  16      65111.37      66109.39       849.85 o                         
   1   5  16      25845.48      25449.36       604.74 o                         
   2   5  16      20003.31      19568.30       687.00 o                         
   3   5  16       5920.81       5341.36       625.91 o                         
   4   5  16       2687.86       2581.93       639.23 o                         
  -9   6  16        866.83        810.70       564.90 o                         
  -8   6  16        413.45        598.23       506.78 o                         
  -7   6  16      13237.89      13429.61       602.66 o                         
  -6   6  16        221.33        303.52       259.96 o                         
  -5   6  16      16281.89      16810.77       540.01 o                         
  -4   6  16       1458.66       1341.08       356.43 o                         
  -3   6  16       9619.52       9785.78       403.86 o                         
  -2   6  16        651.81        543.56       337.26 o                         
  -1   6  16      25785.33      25803.38       620.32 o                         
   0   6  16       2626.60       3190.68       468.56 o                         
   1   6  16         41.92        455.64       448.07 o                         
   2   6  16        260.18        372.57       517.44 o                         
   3   6  16       6496.05       6677.62       619.50 o                         
 -10   7  16       4788.85       5066.18      1399.02 o                         
  -9   7  16       2273.81       2195.20       561.76 o                         
  -8   7  16       6139.63       6210.33       588.78 o                         
  -7   7  16      20596.79      20307.09       632.35 o                         
  -6   7  16      13245.25      13134.84       599.20 o                         
  -5   7  16      19480.91      19767.26       625.83 o                         
  -4   7  16      36437.61      37108.66       634.24 o                         
  -3   7  16       3653.97       3848.73       416.95 o                         
  -2   7  16      20000.16      19611.49       678.28 o                         
  -1   7  16         32.86        137.64       459.01 o                         
   0   7  16       2492.17       2986.28       429.62 o                         
   1   7  16      13977.14      14136.11       622.96 o                         
   2   7  16      41406.93      40158.51       990.24 o                         
  -9   8  16       6429.83       5186.86      1320.40 o                         
  -8   8  16       1108.04        291.80       621.95 o                         
  -7   8  16       6155.19       6048.50       556.61 o                         
  -6   8  16        414.25        457.47       518.16 o                         
  -5   8  16      41495.75      42912.83       885.27 o                         
  -4   8  16       1915.88       1606.93       377.07 o                         
  -3   8  16       5932.71       4125.52       616.79 o                         
  -2   8  16        258.45        139.75       510.64 o                         
  -1   8  16      13963.61      14362.23       781.08 o                         
   0   8  16          3.21        -58.71       545.27 o                         
   1   8  16      19763.21      20371.04      1378.01 o                         
  -8   9  16       6354.36       6812.31       924.70 o                         
  -7   9  16       2299.44       2251.82       557.03 o                         
  -6   9  16        856.87        889.26       536.04 o                         
  -5   9  16       4703.54       4096.24       553.84 o                         
  -4   9  16       2695.08       2333.41       478.13 o                         
  -3   9  16       6517.34       6344.56       518.88 o                         
  -2   9  16      41339.28      39310.83      1047.55 o                         
  -1   9  16      19800.87      20581.22      1210.63 o                         
  -7  10  16       4788.81       4024.67       900.62 o                         
  -6  10  16        754.91       -194.84       944.05 o                         
  -5  10  16      18497.23      18793.63      1209.65 o                         
  -4  10  16         46.48        121.98       459.07 o                         
  -3  10  16      43959.19      43285.00      1580.21 o                         
  -1   1  17        991.54       1092.42       287.96 o                         
   0   1  17       1023.47       1474.84       297.96 o                         
   1   1  17       6439.38       6436.78       325.72 o                         
  -3   2  17      17714.88      17541.37       461.10 o                         
  -2   2  17        239.27        459.48       282.28 o                         
  -1   2  17       6466.69       6786.73       333.47 o                         
   0   2  17        162.90       1222.19       363.59 o                         
   1   2  17       2925.90       3124.44       337.27 o                         
   2   2  17        812.20        868.44       342.25 o                         
  -5   3  17      12983.76      13204.36       478.68 o                         
  -4   3  17       4305.44       4303.01       375.34 o                         
  -3   3  17       8653.89       9077.83       377.12 o                         
  -2   3  17      17715.08      18211.51       439.36 o                         
  -1   3  17       2934.98       3087.48       302.95 o                         
   0   3  17       1461.52       1724.89       326.85 o                         
   1   3  17       1805.30       2100.48       366.90 o                         
   2   3  17       3972.29       3774.16       401.66 o                         
   3   3  17      26731.21      26345.46       630.12 o                         
  -7   4  17      27394.00      28853.64       804.68 o                         
  -6   4  17        870.79        767.26       389.34 o                         
  -5   4  17        711.88        500.54       405.26 o                         
  -4   4  17        809.77        586.03       341.11 o                         
  -3   4  17       4260.60       3963.03       351.09 o                         
  -2   4  17        817.53        768.05       322.80 o                         
  -1   4  17       1799.21       1800.56       344.02 o                         
   0   4  17          0.48        250.39       351.01 o                         
   1   4  17      15511.91      15726.37       517.54 o                         
   2   4  17        145.46        174.65       388.87 o                         
   3   4  17       3791.00       3033.66       535.66 o                         
   4   4  17       1202.67        934.01       516.74 o                         
  -9   5  17       2489.12       2655.41       689.09 o                         
  -8   5  17      10845.41      10321.59       668.56 o                         
  -7   5  17       5233.68       3509.09       763.30 o                         
  -6   5  17       1680.17       1654.06       436.96 o                         
  -5   5  17      12697.40      11971.30       484.33 o                         
  -4   5  17        697.23        654.77       363.56 o                         
  -3   5  17      12981.61      13383.69       458.15 o                         
  -2   5  17       3986.88       4171.53       363.73 o                         
  -1   5  17      15458.08      15854.12       496.46 o                         
   0   5  17      59252.82      60373.04       847.32 o                         
   1   5  17       1648.83       1527.37       396.12 o                         
   2   5  17       8809.69       8958.33       587.46 o                         
   3   5  17       3895.33       3502.16       627.02 o                         
   4   5  17         43.39        389.86       620.03 o                         
  -9   6  17        532.41        906.19       916.42 o                         
  -8   6  17        443.08         56.49       543.23 o                         
  -7   6  17       3338.95       3347.37       500.61 o                         
  -6   6  17        918.49        708.28       475.01 o                         
  -5   6  17       1662.82       1662.51       396.57 o                         
  -4   6  17        869.48        821.59       376.98 o                         
  -3   6  17      26849.43      28148.71       592.43 o                         
  -2   6  17        149.92        187.23       400.72 o                         
  -1   6  17       1626.59       1593.77       424.38 o                         
   0   6  17       1662.25       1705.00       469.09 o                         
   1   6  17       5726.57       5744.26       520.81 o                         
   2   6  17        434.34        621.23       636.32 o                         
   3   6  17       6446.02       5771.79       885.64 o                         
  -9   7  17       2062.42       1914.04       939.28 o                         
  -8   7  17      13617.81      13919.63       698.49 o                         
  -7   7  17       6740.82       7280.43       604.86 o                         
  -6   7  17       3364.68       3176.96       523.85 o                         
  -5   7  17       5247.19       4982.85       558.95 o                         
  -4   7  17      27422.07      27197.99       709.05 o                         
  -3   7  17       3776.85       3411.48       443.29 o                         
  -2   7  17       8830.68       8990.71       568.86 o                         
  -1   7  17       5749.80       5402.11       579.59 o                         
   0   7  17        645.67        619.15       476.76 o                         
   1   7  17      26981.68      27611.54       871.24 o                         
   2   7  17      32036.47      34530.70      2673.79 o                         
  -8   8  17        530.10         27.12       845.05 o                         
  -7   8  17      13699.47      13102.40       698.32 o                         
  -6   8  17        450.60        474.80       542.32 o                         
  -5   8  17      10796.16       8963.41       530.27 o                         
  -4   8  17       1224.01        885.20       351.80 o                         
  -3   8  17       3849.77       3559.94       552.11 o                         
  -2   8  17        434.09        618.00       641.61 o                         
  -1   8  17      27105.04      26769.23       898.85 o                         
   0   8  17        310.21        -35.70       745.21 o                         
  -8   9  17       1434.49          0.00       622.30 o                         
  -7   9  17       2057.76       1753.74       779.66 o                         
  -6   9  17        546.59        695.04       633.60 o                         
  -5   9  17       2487.47       1939.30       579.04 o                         
  -4   9  17         17.79        362.33       469.18 o                         
  -3   9  17       6446.18       5438.78       632.75 o                         
  -2   9  17      32069.12      29712.94      1383.62 o                         
   0   0  18      57429.97      57949.56      1104.12 o                         
  -1   1  18        691.24        790.03       293.16 o                         
   0   1  18        902.60        822.71       292.03 o                         
   1   1  18        191.65        329.42       297.12 o                         
  -3   2  18       3140.80       3235.56       360.11 o                         
  -2   2  18     225493.06     236983.89      1736.84 o                         
  -1   2  18        196.02        271.50       300.83 o                         
   0   2  18    1067206.50    1107271.75      4466.07 o                         
   1   2  18        968.00       1161.91       334.85 o                         
   2   2  18      13506.58      14171.05       506.75 o                         
  -5   3  18        308.75        476.24       373.37 o                         
  -4   3  18       2204.84       2170.75       362.80 o                         
  -3   3  18       1287.71       1258.29       358.96 o                         
  -2   3  18       3164.39       3095.39       340.18 o                         
  -1   3  18        959.00        852.52       312.13 o                         
   0   3  18        757.90        731.68       339.46 o                         
   1   3  18        646.48        913.77       362.17 o                         
   2   3  18       1602.48       1485.15       404.21 o                         
   3   3  18       2648.39       2266.73       443.59 o                         
  -7   4  18       1754.22       1908.14       537.87 o                         
  -6   4  18     155979.86     166521.91      1402.81 o                         
  -5   4  18         98.07        145.41       388.17 o                         
  -4   4  18     707394.56     748069.75      3509.57 o                         
  -3   4  18       2259.26       2171.76       354.34 o                         
  -2   4  18      13511.05      14138.36       502.19 o                         
  -1   4  18        611.89        814.67       351.91 o                         
   0   4  18     144018.52     147886.81      1625.27 o                         
   1   4  18        916.97       1038.55       402.50 o                         
   2   4  18     571110.94     601255.94      5988.39 o                         
   3   4  18       1389.55       1006.38       524.08 o                         
   4   4  18       4664.74       4717.73       596.37 o                         
  -8   5  18       1160.51        898.15       539.99 o                         
  -7   5  18       1693.91       1684.90       543.77 o                         
  -6   5  18        188.81        113.00       414.32 o                         
  -5   5  18       2973.99       3084.19       402.34 o                         
  -4   5  18         85.61        353.66       356.28 o                         
  -3   5  18        342.77        352.39       364.00 o                         
  -2   5  18       1563.34       1296.15       348.40 o                         
  -1   5  18        921.19        974.01       383.88 o                         
   0   5  18       4980.74       5696.71       430.16 o                         
   1   5  18       1714.43       1173.29       343.97 o                         
   2   5  18        867.53        515.30       443.17 o                         
   3   5  18       3957.65       2781.07       793.04 o                         
  -9   6  18        674.60        243.40      1386.33 o                         
  -8   6  18     247526.39     264998.50      3754.82 o                         
  -7   6  18       1123.75        776.47       548.05 o                         
  -6   6  18         68.74        413.32       539.23 o                         
  -5   6  18        203.10        188.29       421.66 o                         
  -4   6  18     155990.53     166555.03      2914.96 o                         
  -3   6  18       2566.51       2494.16       401.98 o                         
  -2   6  18     571070.94     601594.00      3311.50 o                         
  -1   6  18       1731.22       1396.29       436.13 o                         
   0   6  18       2949.17       2849.38       501.47 o                         
   1   6  18       1724.45       1242.93       472.80 o                         
   2   6  18      47407.56      46695.80      1176.90 o                         
   3   6  18       1982.98        658.47      1751.56 o                         
  -8   7  18       1280.56        901.25       758.32 o                         
  -7   7  18          0.44        208.09       571.79 o                         
  -6   7  18       1064.78       1011.96       514.41 o                         
  -5   7  18       1660.95       1484.17       481.84 o                         
  -4   7  18       1757.18       1684.20       482.86 o                         
  -3   7  18       1402.07       1250.74       476.38 o                         
  -2   7  18        839.37       1015.19       479.83 o                         
  -1   7  18       1735.10       1713.44       560.27 o                         
   0   7  18        323.54        432.37       499.96 o                         
   1   7  18       6225.38       5538.64       755.80 o                         
  -8   8  18     150542.22     157517.02      4888.78 o                         
  -7   8  18       1216.99       1116.07       743.54 o                         
  -6   8  18     247479.70     260902.00      5434.54 o                         
  -5   8  18       1197.16        848.93       544.04 o                         
  -4   8  18       4677.28       3874.90       529.90 o                         
  -3   8  18       4015.98       3363.84       656.14 o                         
  -2   8  18      47425.10      47686.17      1021.03 o                         
  -1   8  18       6106.25       5342.47       670.78 o                         
  -7   9  18       1000.65        879.67      1232.26 o                         
  -6   9  18        638.01        116.06      1021.18 o                         
  -5   9  18        181.08        236.05       730.93 o                         
  -4   9  18        228.03       1016.41      1251.11 o                         
  -3   9  18       1973.24       1517.70       839.37 o                         
  -1   1  19       5565.72       5393.69       347.06 o                         
   0   1  19         24.56        190.58       312.69 o                         
   1   1  19      26120.87      27226.77       558.04 o                         
  -3   2  19        876.39       1089.27       361.03 o                         
  -2   2  19        123.64        434.40       353.62 o                         
  -1   2  19      26116.50      26549.65       497.87 o                         
   0   2  19        180.83       2181.33       575.39 o                         
   1   2  19       8510.77       8923.80       428.76 o                         
   2   2  19       1347.22       1253.10       374.38 o                         
  -5   3  19       6549.91       7017.98       451.18 o                         
  -4   3  19       1171.63       1320.60       377.85 o                         
  -3   3  19      72645.40      76141.06       858.60 o                         
  -2   3  19        863.54        825.37       332.24 o                         
  -1   3  19       8516.66       8585.18       407.96 o                         
   0   3  19       5615.44       5809.72       401.99 o                         
   1   3  19        249.30        377.63       358.13 o                         
   2   3  19       3475.57       3555.53       416.31 o                         
   3   3  19       2679.09       2262.21       435.48 o                         
  -7   4  19        856.96       1087.27       490.20 o                         
  -6   4  19        461.57        253.36       418.06 o                         
  -5   4  19       2487.65       2529.32       414.10 o                         
  -4   4  19       2300.58       2355.99       396.02 o                         
  -3   4  19       1125.83       1097.03       358.32 o                         
  -2   4  19       1345.47       1274.13       361.20 o                         
  -1   4  19        290.91        415.76       373.70 o                         
   0   4  19       1074.76       1280.34       403.21 o                         
   1   4  19      30387.73      30432.05       704.05 o                         
   2   4  19        865.55        790.30       440.39 o                         
   3   4  19       8198.13       7302.51       623.85 o                         
   4   4  19        904.43        356.81       745.86 o                         
  -8   5  19       5357.51       5718.45       926.24 o                         
  -7   5  19      56675.30      60130.51      1540.41 o                         
  -6   5  19       9156.92       8603.55       498.40 o                         
  -5   5  19      19860.83      19727.78       574.69 o                         
  -4   5  19       2500.93       2110.12       321.91 o                         
  -3   5  19       6500.61       6673.47       444.30 o                         
  -2   5  19       3525.79       3163.10       414.38 o                         
  -1   5  19      30380.33      31747.62       670.94 o                         
   0   5  19        596.48        697.41       403.82 o                         
   1   5  19       4958.51       4799.79       506.20 o                         
   2   5  19        355.28        540.98       643.69 o                         
   3   5  19      16949.47      16256.97      1269.85 o                         
  -8   6  19       3074.80       2692.09       915.61 o                         
  -7   6  19       1477.57       1026.53       421.63 o                         
  -6   6  19       2475.93       2542.95       515.59 o                         
  -5   6  19       9114.47       9208.41       544.25 o                         
  -4   6  19        465.93        507.03       429.39 o                         
  -3   6  19       2724.52       2201.93       410.69 o                         
  -2   6  19        890.78        904.28       446.59 o                         
  -1   6  19       4951.25       5097.67       479.58 o                         
   0   6  19        330.44        342.51       485.75 o                         
   1   6  19        177.80        489.65       497.57 o                         
   2   6  19       1033.51        332.78       954.79 o                         
  -7   7  19       7845.90       7565.27       755.46 o                         
  -6   7  19       1537.54       1793.76       680.38 o                         
  -5   7  19      56674.29      58151.14      1387.86 o                         
  -4   7  19        866.60        885.78       470.87 o                         
  -3   7  19       8189.85       7715.77       620.75 o                         
  -2   7  19        389.12        261.00       484.85 o                         
  -1   7  19        138.80         36.87       579.05 o                         
   0   7  19       4187.30       2934.68       694.26 o                         
   1   7  19        703.18        975.99      1101.29 o                         
  -7   8  19        230.28        805.40      1830.39 o                         
  -6   8  19       3108.49       2565.78       742.63 o                         
  -5   8  19       5343.08       4529.55       715.33 o                         
  -4   8  19        900.06        176.52       648.34 o                         
  -3   8  19      16881.71      16870.46       935.56 o                         
  -2   8  19       1037.32        388.54       720.00 o                         
  -1   8  19        756.97        751.69      1218.62 o                         
  -4   9  19        387.95         13.00      1228.41 o                         
  -1   1  20        519.82        688.70       318.44 o                         
   0   1  20        131.09        246.20       315.46 o                         
   1   1  20       2618.69       2785.21       383.61 o                         
  -3   2  20      11793.13      12126.33       479.24 o                         
  -2   2  20        332.60        420.71       363.51 o                         
  -1   2  20       2616.43       2516.96       354.43 o                         
   0   2  20          0.89        153.45       358.89 o                         
   1   2  20       6223.23       6855.81       432.76 o                         
   2   2  20        822.92        535.45       397.01 o                         
  -5   3  20       4586.17       4340.61       438.98 o                         
  -4   3  20       2781.63       2928.34       416.46 o                         
  -3   3  20      36208.49      36631.17       670.96 o                         
  -2   3  20      11788.61      11935.91       472.35 o                         
  -1   3  20       6235.55       6185.69       415.98 o                         
   0   3  20       7608.53       7650.33       444.94 o                         
   1   3  20       5218.74       5475.90       433.99 o                         
   2   3  20       3178.71       3109.02       451.11 o                         
   3   3  20       1258.54       1047.78       446.76 o                         
  -7   4  20      11997.29      12441.20       669.86 o                         
  -6   4  20        785.94        679.71       445.33 o                         
  -5   4  20       3949.66       3844.89       439.30 o                         
  -4   4  20        639.51        298.02       407.52 o                         
  -3   4  20       2781.32       2355.70       432.53 o                         
  -2   4  20        823.78        837.45       399.86 o                         
  -1   4  20       5194.87       3350.32       470.45 o                         
   0   4  20        853.07       1022.98       412.77 o                         
   1   4  20      22043.89      22636.48       617.19 o                         
   2   4  20        413.15        142.87       427.91 o                         
   3   4  20       2270.56       2246.66       555.27 o                         
   4   4  20       1108.55        573.97      1897.27 o                         
  -7   5  20      36844.98      36948.71       967.94 o                         
  -6   5  20      23945.24      24906.96       789.45 o                         
  -5   5  20       3146.32       3194.50       435.66 o                         
  -4   5  20       3969.59       4047.18       456.88 o                         
  -3   5  20       4599.57       4529.68       439.34 o                         
  -2   5  20       3147.75       3171.11       474.77 o                         
  -1   5  20      22034.21      21429.04       611.94 o                         
   0   5  20      10568.02      10407.63       517.34 o                         
   1   5  20       9748.27       8534.74       651.14 o                         
   2   5  20      10828.78      10331.63       773.18 o                         
  -7   6  20        878.58       1240.41      1079.75 o                         
  -6   6  20       2549.33       2504.42       528.28 o                         
  -5   6  20      23940.92      24261.70       712.00 o                         
  -4   6  20        784.63        645.33       450.80 o                         
  -3   6  20       1256.40        727.43       480.71 o                         
  -2   6  20        395.75         76.97       493.59 o                         
  -1   6  20       9705.69       9562.75       554.95 o                         
   0   6  20          1.24        -19.72       513.10 o                         
   1   6  20        189.74        665.39       573.09 o                         
  -7   7  20      11785.85        932.27      1035.74 o                         
  -6   7  20        851.87        443.88       773.65 o                         
  -5   7  20      36841.55      35893.14       897.06 o                         
  -4   7  20      11983.47      12244.26       641.11 o                         
  -3   7  20       2282.81       1647.49       586.32 o                         
  -2   7  20      10841.60      10478.30       779.31 o                         
  -1   7  20        220.73         50.44       844.87 o                         
   0   7  20       4521.07       3161.08      1310.16 o                         
  -5   8  20      11137.15       9886.30       952.46 o                         
  -4   8  20       1108.93        889.17       834.99 o                         
  -2   8  20        335.82        -50.06      1238.86 o                         
   0   0  21       4591.09       5036.24       645.83 o                         
  -1   1  21        218.71        280.78       360.13 o                         
   0   1  21         41.06        167.33       351.71 o                         
   1   1  21        975.40        930.82       383.14 o                         
  -3   2  21       4142.64       4343.17       429.79 o                         
  -2   2  21      12281.04      11794.75       488.19 o                         
  -1   2  21        979.79       1034.82       378.13 o                         
   0   2  21       8775.38       8906.00       456.46 o                         
   1   2  21        681.52        823.65       397.96 o                         
   2   2  21       1125.55       1112.59       413.86 o                         
  -5   3  21       1384.04        873.02       419.77 o                         
  -4   3  21       1127.42       1313.91       417.59 o                         
  -3   3  21       3229.17       3118.82       426.00 o                         
  -2   3  21       4156.08       3819.12       442.84 o                         
  -1   3  21        661.35        813.86       414.37 o                         
   0   3  21       3682.25       3339.58       432.75 o                         
   1   3  21       1772.85       1575.88       419.23 o                         
   2   3  21        298.85        349.66       429.01 o                         
   3   3  21       4527.21       3989.46       483.22 o                         
  -7   4  21       3911.90       2980.63      1069.81 o                         
  -6   4  21        996.56       1118.10       453.25 o                         
  -5   4  21       2003.13       1636.61       452.94 o                         
  -4   4  21       4174.39       4313.10       442.40 o                         
  -3   4  21       1138.31       1218.96       433.20 o                         
  -2   4  21       1130.15        744.28       416.43 o                         
  -1   4  21       1776.82       1329.44       438.35 o                         
   0   4  21       1185.25       1101.62       439.65 o                         
   1   4  21       5911.35       5963.18       487.58 o                         
   2   4  21        237.88        241.17       330.53 o                         
   3   4  21        788.09        596.01      1037.16 o                         
  -6   5  21       4406.91       4315.37       553.37 o                         
  -5   5  21         20.29        114.37       443.01 o                         
  -4   5  21       1998.92       1563.01       458.93 o                         
  -3   5  21       1385.47        933.94       428.90 o                         
  -2   5  21        328.51        412.38       465.02 o                         
  -1   5  21       5913.63       6113.57       481.30 o                         
   0   5  21       4868.23       4947.69       456.13 o                         
   1   5  21       4117.18       4137.82       603.32 o                         
  -6   6  21       5462.15       5192.26      1250.55 o                         
  -5   6  21       4396.29       4257.44       540.84 o                         
  -4   6  21       1006.79        860.45       493.56 o                         
  -3   6  21       4501.93       4163.26       535.96 o                         
  -2   6  21        236.43        343.30       501.55 o                         
  -1   6  21       4192.27       3626.45       469.04 o                         
   0   6  21       3193.59       2266.54       723.75 o                         
  -5   7  21       6386.62       2576.87      1863.90 o                         
  -4   7  21       3951.95       3217.08       862.39 o                         
  -3   7  21        755.55        378.87       813.78 o                         
  -2   7  21       2700.44        931.67      2152.46 o                         
  -1   7  21        239.76        309.51      1272.76 o                         
  -1   1  22        189.36        261.07       398.85 o                         
   0   1  22       2761.56       3105.86       418.25 o                         
   1   1  22        173.13        375.15       412.09 o                         
  -3   2  22       9858.03      10138.27       501.08 o                         
  -2   2  22        258.57        339.13       411.81 o                         
  -1   2  22        186.97        289.73       423.16 o                         
   0   2  22        861.70        842.82       430.10 o                         
   1   2  22        590.11        677.75       408.43 o                         
   2   2  22        258.34        489.54       436.11 o                         
  -5   3  22       7663.94       7299.59       504.26 o                         
  -4   3  22      10285.64      10032.01       520.55 o                         
  -3   3  22       4464.39       3751.89       448.61 o                         
  -2   3  22       9842.89       9600.50       516.60 o                         
  -1   3  22        652.11        462.03       460.46 o                         
   0   3  22       8811.80       8958.82       551.18 o                         
   1   3  22        187.03        348.31       439.40 o                         
   2   3  22       7816.87       7614.16       506.06 o                         
   3   3  22       7065.52       6508.58       718.24 o                         
  -6   4  22        699.08        225.47       607.83 o                         
  -5   4  22       1048.27       1052.77       456.04 o                         
  -4   4  22       1797.20       1591.81       469.42 o                         
  -3   4  22      10224.18       9401.52       534.81 o                         
  -2   4  22        254.52        345.76       480.54 o                         
  -1   4  22        202.99        384.73       472.92 o                         
   0   4  22          7.88       -206.37       458.27 o                         
   1   4  22       7057.82       6569.16       512.46 o                         
   2   4  22       2288.52       1597.06       824.67 o                         
  -6   5  22       4822.77       3070.43      1237.43 o                         
  -5   5  22        310.92       -220.16       623.24 o                         
  -4   5  22       1004.54       1320.58       474.28 o                         
  -3   5  22       7655.60       7492.70       572.29 o                         
  -2   5  22       7807.28       7159.53       557.66 o                         
  -1   5  22       7063.41       7700.18       553.31 o                         
   0   5  22      27789.71      25673.52       873.96 o                         
   1   5  22      13507.61      11904.43      1121.03 o                         
  -5   6  22       4842.27       3754.21      1054.21 o                         
  -4   6  22        682.28        -73.90       867.46 o                         
  -3   6  22       7103.66       6865.05      1034.62 o                         
  -2   6  22       2286.22       1871.72       801.61 o                         
  -1   6  22      13408.77      12071.96      2208.25 o                         
   0   6  22       1154.89       1603.18      1390.85 o                         
  -1   1  23       9322.78       9164.46       480.80 o                         
   0   1  23       6177.14       6624.16       494.69 o                         
   1   1  23        614.02        370.19       426.72 o                         
  -3   2  23        501.31        528.54       445.69 o                         
  -2   2  23         49.77        341.41       456.15 o                         
  -1   2  23        584.52        709.59       475.26 o                         
   0   2  23        521.23        536.46       462.99 o                         
   1   2  23         79.88       -107.23       449.75 o                         
   2   2  23        329.02        922.86       471.03 o                         
  -5   3  23      21768.07      20846.92      1067.35 o                         
  -4   3  23       7825.91       7221.88       514.06 o                         
  -3   3  23        402.08        118.13       462.03 o                         
  -2   3  23        504.24        604.77       465.02 o                         
  -1   3  23         49.66        327.13       482.53 o                         
   0   3  23       3053.70       3535.72       481.40 o                         
   1   3  23      10425.61      10624.19       562.25 o                         
   2   3  23      12416.87      10815.05       865.69 o                         
   3   3  23       8697.14       7744.16      1537.08 o                         
  -5   4  23        314.88        262.22       745.06 o                         
  -4   4  23       2102.07       1730.37       588.95 o                         
  -3   4  23       7895.29       7404.56       530.01 o                         
  -2   4  23        329.65        667.03       509.68 o                         
  -1   4  23      10424.12       9991.18       594.91 o                         
   0   4  23        197.95        232.97       582.48 o                         
   1   4  23       2512.31       1687.69       789.50 o                         
  -5   5  23       3353.22       1768.76       994.26 o                         
  -4   5  23        389.75        602.63       620.08 o                         
  -3   5  23      21772.89      21034.46      1331.78 o                         
  -2   5  23      12390.81      11668.71       939.01 o                         
  -1   5  23       2524.42       1776.85      1030.62 o                         
   0   5  23      12831.29      10680.86      1689.53 o                         
   0   0  24     582815.00     625194.94      8052.96 o                         
  -1   1  24        329.72        850.01       462.18 o                         
   0   1  24       1081.56        962.95       483.76 o                         
   1   1  24        134.39         40.36       455.52 o                         
  -3   2  24       1655.71        907.31       620.60 o                         
  -2   2  24     140713.23     144983.84      2020.03 o                         
  -1   2  24        149.80        273.69       492.47 o                         
   0   2  24      16395.17      17644.56       621.70 o                         
   1   2  24        178.23         26.35       656.18 o                         
   2   2  24     409265.69     399806.41      6841.07 o                         
  -4   3  24        866.23       -723.96      1695.15 o                         
  -3   3  24        749.58          9.24      1073.42 o                         
  -2   3  24       1644.99       1237.30       770.35 o                         
  -1   3  24        189.56        323.36       889.94 o                         
   0   3  24        300.40        809.59      1019.52 o                         
  -1   1  25      15599.78      15465.48      1932.89 o                         
   0   1  25       1221.29        508.65      1045.30 o                         
   1   1  25       7293.62       6823.56       945.25 o                         
                                                                                
